# Supplementary material for: Stringent Selection of Knobby Plasmodium falciparum-Infected Erythrocytes during Cytoadhesion at Febrile Temperature
Source: Microorganisms. 2020 Jan 25;8(2):174. doi: 10.3390/microorganisms8020174 (PMC7074740; doi:10.3390/microorganisms8020174)
Supplement: Supplementary file 1 [file microorganisms-08-00174-s001.zip]

Archive with 7 entries (6 files):
- microorganisms-675149 supp - final check/
- microorganisms-675149 supp - final check/Supplementary Figures S1 and S2.pdf
- microorganisms-675149 supp - final check/Supplementary Table S1 .docx
- microorganisms-675149 supp - final check/Supplementary Table S2.xlsx
- microorganisms-675149 supp - final check/Supplementary Table S3.xlsx
- microorganisms-675149 supp - final check/Supplementary Table S4.xlsx
- microorganisms-675149 supp - final check/Supplementary Table S5.xlsx
