# Supplementary material for: Stringent Selection of Knobby Plasmodium falciparum-Infected Erythrocytes during Cytoadhesion at Febrile Temperature
Source: Microorganisms. 2020 Jan 25;8(2):174. doi: 10.3390/microorganisms8020174 (PMC7074740; doi:10.3390/microorganisms8020174)
Supplement: Supplementary file 1 [file microorganisms-08-00174-s001.zip › microorganisms-675149 supp - final check/Supplementary Table S2.xlsx]

## Sheet: Blatt1
	Supplementary Table S2:	Relative read counts of var genes in enriched (IT4CSAEC37°/IT4CSAEC40°) and non-enriched (IT4NE) ring-stage parasite populations.
		IT4CSAEC37°				IT4CSAEC40°				IT4NE				base mean	base mean	base mean
		sample 1	sample 2	sample 3	sample 4	sample 1	sample 2	sample 3	sample 4	sample 1	sample 2	sample 3	sample 4	IT4-EC37	IT4-EC40	IT4-NE	name
Var gene group A
IT4_var08	PFIT_1150900	7.45441	10.9299	21.5545	12.8429	10.0255	18.3245	9.11849	5.47134	2.00781	13.6809	10.7936	12.7351	13.1954	10.735	9.80436	A_ITvar8 - erythrocyte membrane protein 1, PfEMP1, putative
IT4_var35	PFIT_0536800	963.748	794.239	1007.12	1382.21	934.375	663.755	641.03	817.966	1572.12	3487.11	3250.41	1324.45	1036.83	764.281	2408.52	erythrocyte membrane protein 1 (PfEMP1), pseudogene
IT4_var03	PFIT_bin02700	0	0	8.17586	0	0	0	0	0	60.2344	165.691	60.1357	15.5652	2.04396	0	75.4066	erythrocyte membrane protein 1, PfEMP1
IT4_var02	PFIT_bin08900	6.38949	1.82165	14.1219	8.82946	3.00764	1.01803	1.8237	0.683918	0	6.0804	3.08388	2.83003	7.79063	1.63332	2.99858	erythrocyte membrane protein 1, PfEMP1
IT4_var07	PFIT_1300100	4.25966	2.73247	14.8652	4.01339	3.00764	1.01803	1.8237	0	0	0	1.54194	0	6.46768	1.46234	0.385485	erythrocyte membrane protein 1, PfEMP1
IT4_var18	PFIT_bin10900	76.6739	43.7196	86.2181	173.378	88.2242	71.2621	61.0939	62.9204	210.82	115.528	94.0585	195.272	94.9975	70.8752	153.92	erythrocyte membrane protein 1, PfEMP1
IT4_var64	PFIT_0710900	17.0386	6.37577	21.5545	12.0402	4.01019	9.16226	10.0303	4.78742	3.01172	18.2412	4.62583	8.4901	14.2523	6.99756	8.59221	erythrocyte membrane protein 1, PfEMP1
IT4_var22	PFIT_bin01000	5.32458	5.46495	7.4326	5.61875	5.01274	2.03606	7.29479	2.73567	2.00781	3.0402	1.54194	1.41502	5.96022	4.26982	2.00124	erythrocyte membrane protein 1, PfEMP1
Var gene group B
IT4_var60	PFIT_bin06900	4.25966	0.910824	7.4326	7.2241	1.00255	3.05409	1.8237	2.73567	2.00781	0	0	0	4.9568	2.154	0.501953	A_ITvar60 - erythrocyte membrane protein 1, PfEMP1, putative
IT4_var09	PFIT_1400200	28.7527	15.484	22.2978	56.1875	17.0433	14.2524	13.6777	17.0979	20.0781	13.6809	24.6711	16.9802	30.6805	15.5179	18.8526	erythrocyte membrane protein 1, PfEMP1
IT4_var14	PFIT_bin07000	48.9861	82.885	45.3388	106.756	25.0637	16.2885	30.091	15.7301	56.2187	18.2412	16.9614	45.2805	70.9915	21.7933	34.1755	stB_A4varICAM - erythrocyte membrane protein 1, putative
IT4_var46	PFIT_bin11000	94.7774	62.8469	110.746	109.164	90.2293	120.127	53.7991	93.0128	123.48	100.327	67.8454	100.466	94.3836	89.2922	98.0297	erythrocyte membrane protein 1, PfEMP1, putative
IT4_var10	PFIT_0411300	10.6492	10.9299	21.5545	15.2509	2.0051	12.2164	4.55925	8.89093	6.02344	27.3618	3.08388	2.83003	14.5961	6.91791	9.82479	erythrocyte membrane protein 1, PfEMP1
IT4_var67	PFIT_1240500	88.388	28.2356	48.3119	79.4651	42.107	33.595	48.328	32.1441	124.484	232.575	313.014	32.5454	61.1001	39.0435	175.655	erythrocyte membrane protein 1, PfEMP1
IT4_var13	PFIT_0411400	42.5966	34.6113	49.7984	52.1741	14.0357	19.3426	34.6503	20.5175	58.2266	74.485	44.7163	26.8853	44.7951	22.1365	51.0783	erythrocyte membrane protein 1, PfEMP1
IT4_var19	PFIT_bin09600	3.19475	3.6433	5.94608	25.6857	9.02293	4.07212	8.20664	8.20701	13.0508	9.12061	15.4194	9.90511	9.61746	7.37718	11.874	B_ITvar19 - erythrocyte membrane protein 1, PfEMP1, putative
IT4_var32A	PFIT_bin00100	1.06492	0	0.74326	1.60536	0	0	0	0	0	1.5201	1.54194	0	0.853383	0	0.765511	stB_CS2var - erythrocyte membrane protein 1, putative
IT4_var32B	PFIT_bin00900	37.272	16.3948	17.095	28.0937	22.0561	34.613	26.4436	30.0924	37.1445	44.0829	27.755	22.6403	24.7139	28.3013	32.9057	erythrocyte membrane protein 1, PfEMP1
IT4_var06	PFIT_bin06100	8.51932	2.73247	2.22978	3.21071	2.0051	5.09015	3.6474	3.41959	4.01562	3.0402	4.62583	4.24505	4.17307	3.54056	3.98168	B_ITvar19 - erythrocyte membrane protein 1, PfEMP1, putative
IT4_var41	PFIT_0900100	20.2334	6.37577	8.17586	18.4616	8.02038	15.2704	12.7659	7.5231	17.0664	10.6407	3.08388	26.8853	13.3117	10.895	14.4191	B_ITvar41 - erythrocyte membrane protein 1, PfEMP1, putative
IT4_var16	PFIT_bin09100	31.9475	7.28659	102.57	16.0536	6.01529	11.1983	12.7659	5.47134	12.0469	25.8417	27.755	7.07508	39.4644	8.86271	18.1797	BC_ITvar16 - erythrocyte membrane protein 1, putative
IT4_var31	PFIT_bin02200	88.388	33.7005	360.481	85.0839	51.1299	53.9556	53.7991	50.6099	114.445	203.694	163.446	49.5256	141.913	52.3736	132.778	stB_A4varTres - erythrocyte membrane protein 1, putative
IT4_var44	PFIT_1151000	40.4668	18.2165	25.2708	47.358	21.0535	31.5589	20.0607	30.7763	33.1289	31.9221	24.6711	19.8102	32.828	25.8624	27.3831	erythrocyte membrane protein 1, PfEMP1
IT4_var11	PFIT_0500100	52.1808	30.968	21.5545	54.5821	24.0612	26.4688	21.8844	21.2015	71.2773	21.2814	7.70971	66.5058	39.8214	23.4039	41.6936	B_ITvar11_C1 - erythrocyte membrane protein 1, putative
IT4_var12	PFIT_bin00300	7.45441	5.46495	14.8652	21.6723	11.028	12.2164	12.7659	5.47134	4.01562	13.6809	21.5872	1.41502	12.3642	10.3704	10.1747	stB_ITGvarT11 - erythrocyte membrane protein 1, putative
IT4_var17	PFIT_bin07600	11.7141	3.6433	20.8113	8.82946	30.0764	65.1539	31.9147	38.2994	12.0469	10.6407	6.16777	7.07508	11.2495	41.3611	8.98261	erythrocyte membrane protein 1, PfEMP1
IT4_var29	PFIT_bin02100	20.2334	8.19742	21.5545	12.0402	0	4.07212	4.55925	0.683918	9.03516	22.8015	16.9614	4.24505	15.5064	2.32882	13.2608	B_ITvar29 - erythrocyte membrane protein 1, PfEMP1, putative
IT4_var24	PFIT_bin07650	29.8176	9.10824	36.4197	28.0937	22.0561	22.3966	21.8844	22.5693	37.1445	18.2412	18.5033	15.5652	25.8598	22.2266	22.3636	erythrocyte membrane protein 1, PfEMP1
IT4_var45	PFIT_bin04300	68.1546	43.7196	29.7304	77.8598	31.079	49.8834	51.0636	49.926	76.2969	39.5226	15.4194	49.5256	54.8661	45.488	45.1911	erythrocyte membrane protein 1, PfEMP1
IT4_var33	PFIT_bin04200	7.45441	1.82165	8.91912	6.42143	5.01274	7.12621	3.6474	5.47134	4.01562	10.6407	3.08388	2.83003	6.15415	5.31442	5.14256	B_ITvar33 - erythrocyte membrane protein 1, PfEMP1, putative
IT4_var25	PFIT_0537600	64.9598	36.433	57.231	85.0839	78.1987	46.8294	66.565	51.9777	64.25	74.485	44.7163	36.7904	60.9269	60.8927	55.0604	erythrocyte membrane protein 1, PfEMP1
IT4_var61	PFIT_0835600	13.8439	3.6433	16.3517	12.8429	6.01529	8.14424	4.55925	8.89093	42.1641	15.201	21.5872	18.3952	11.6704	6.90242	24.3369	erythrocyte membrane protein 1, PfEMP1
IT4_var54	PFIT_bin06200	3.19475	0	7.4326	8.02678	2.0051	2.03606	2.73555	0	3.01172	9.12061	6.16777	0	4.66353	1.69418	4.57502	B_ITvar54 - erythrocyte membrane protein 1, PfEMP1, putative
IT4_var63	PFIT_1219000	75.609	39.1654	96.6238	60.2009	38.0968	36.6491	55.6228	46.5064	59.2305	92.7262	109.478	29.7153	67.8998	44.2188	72.7875	erythrocyte membrane protein 1, PfEMP1
IT4_var26	PFIT_1400100	56.4405	23.6814	17.095	40.9366	41.1045	29.5229	28.2673	41.0351	37.1445	10.6407	9.25165	18.3952	34.5384	34.9824	18.858	erythrocyte membrane protein 1, PfEMP1
IT4_var40	PFIT_0731700	1.06492	0.910824	2.22978	3.21071	0	0	1.8237	2.05175	2.00781	1.5201	1.54194	1.41502	1.85406	0.968863	1.62122	erythrocyte membrane protein 1, PfEMP1
IT4_var20	PFIT_bin10800	14.9088	8.19742	19.3248	11.2375	18.0459	24.4327	13.6777	15.0462	16.0625	19.7613	7.70971	24.0553	13.4171	17.8006	16.8972	erythrocyte membrane protein 1, PfEMP1
IT4_var27	PFIT_0411500	60.7002	36.433	32.7034	55.3848	62.158	52.9375	73.8598	69.0757	138.539	281.219	403.989	50.9406	46.3053	64.5077	218.672	BC_ITvar27 - erythrocyte membrane protein 1, putative
IT4_var58	PFIT_0411350	28.7527	11.8407	31.2169	21.6723	3.00764	5.09015	0.911849	0	14.0547	38.0025	16.9614	7.07508	23.3707	2.25241	19.0234	erythrocyte membrane protein 1, PfEMP1
IT4_var59	PFIT_bin10500	116.076	64.6685	40.8793	113.98	141.359	61.0818	79.3309	39.6672	458.785	1147.68	784.848	80.6559	83.901	80.3598	617.991	erythrocyte membrane protein 1, PfEMP1
IT4_var15	PFIT_bin10700	72.4142	15.484	114.462	83.4785	45.1147	67.1899	70.2124	46.5064	65.2539	77.5252	58.5938	26.8853	71.4597	57.2558	57.0645	erythrocyte membrane protein 1, PfEMP1
Var gene group C
IT4_var01	PFIT_0616500	2.12983	4.55412	8.91912	4.81607	5.01274	4.07212	2.73555	2.05175	10.0391	13.6809	43.1744	9.90511	5.10478	3.46804	19.1999	erythrocyte membrane protein 1, PfEMP1
IT4_var51	PFIT_bin08300	45.7913	27.3247	38.6495	45.7527	18.0459	27.4868	32.8266	19.8336	190.742	418.028	237.459	36.7904	39.3796	24.5482	220.755	erythrocyte membrane protein 1, PfEMP1
IT4_var51	PFIT_bin08300	45.7913	27.3247	38.6495	45.7527	18.0459	27.4868	32.8266	19.8336	190.742	418.028	237.459	36.7904	39.3796	24.5482	220.755	erythrocyte membrane protein 1, PfEMP1
IT4_var66	PFIT_0710800	81.9985	40.9871	49.7984	49.766	92.2344	80.4243	83.8901	79.3345	428.668	925.742	658.409	33.9604	55.6375	83.9708	511.695	erythrocyte membrane protein 1, PfEMP1
IT4_var23	PFIT_0411000	126.725	61.9361	66.1501	49.766	27.0688	33.595	33.7384	27.3567	789.07	1986.77	1392.37	145.747	76.1443	30.4397	1078.49	erythrocyte membrane protein 1, PfEMP1
IT4_var05	PFIT_1240400	123.53	52.8278	73.5827	162.944	247.629	109.947	165.045	171.663	55.2148	86.6458	61.6777	49.5256	103.221	173.571	63.266	C_ITvar5 - erythrocyte membrane protein 1, PfEMP1, putative
IT4_var34	PFIT_0811900	813.595	546.495	792.315	142.877	243.619	394.995	563.523	312.55	19030	31134.7	45973	25778.8	573.82	378.672	30479.1	erythrocyte membrane protein 1, PfEMP1
IT4_var47	PFIT_1241100	51.1159	41.8979	25.2708	37.7259	26.0662	20.3606	39.2095	23.9371	36.1406	88.1659	81.7229	19.8102	39.0026	27.3934	56.4599	erythrocyte membrane protein 1, PfEMP1
IT4_var62	PFIT_0419300	18.1036	20.949	37.163	9.63214	8.02038	21.3786	29.1792	14.3623	181.707	471.231	254.42	324.039	21.4619	18.2351	307.849	erythrocyte membrane protein 1, PfEMP1
IT4_var68	PFIT_0710600	106.492	63.7577	49.7984	97.1241	63.1605	61.0818	79.3309	58.133	150.586	112.487	84.8068	76.4109	79.2929	65.4265	106.073	erythrocyte membrane protein 1, PfEMP1, putative
IT4_var28	PFIT_0711000	129.92	71.9551	53.5147	132.442	52.1325	63.1178	72.9479	39.6672	114.445	47.1231	44.7163	90.561	96.9578	56.9664	74.2114	erythrocyte membrane protein 1, PfEMP1
Undetermined
IT4_var30	PFIT_bin11100	27.6878	15.484	34.19	8.82946	3.00764	11.1983	3.6474	2.73567	100.391	282.739	249.795	16.9802	21.5478	5.14726	162.476	erythrocyte membrane protein 1, PfEMP1
IT4_var36	PFIT_0100100	19.1685	17.3057	11.8922	43.3446	9.02293	18.3245	20.9725	23.2532	39.1523	21.2814	23.1291	32.5454	22.9277	17.8933	29.0271	erythrocyte membrane protein 1, EMP1
IT4_var39	PFIT_1240000	24.493	16.3948	17.095	19.2643	10.0255	17.3065	20.9725	23.9371	7.02734	18.2412	15.4194	9.90511	19.3118	18.0604	12.6483	C_ITvar5 - erythrocyte membrane protein 1, PfEMP1, putative
Var gene group E
IT4_var04	PFIT_1200200	57168.9	29996.2	49787.3	60189.6	115883	102285	80325.7	78041.9	48.1875	71.4448	123.355	72.1658	49285.5	94133.9	78.7884	erythrocyte membrane protein 1, PfEMP1
Undetermined
IT4_var65	PFIT_0811500	215.113	121.14	144.936	145.285	78.1987	130.308	125.835	62.2365	403.57	615.641	496.505	192.442	156.618	99.1446	427.04	erythrocyte membrane protein 1, PfEMP1
