# Supplementary material for: Stringent Selection of Knobby Plasmodium falciparum-Infected Erythrocytes during Cytoadhesion at Febrile Temperature
Source: Microorganisms. 2020 Jan 25;8(2):174. doi: 10.3390/microorganisms8020174 (PMC7074740; doi:10.3390/microorganisms8020174)
Supplement: Supplementary file 1 [file microorganisms-08-00174-s001.zip › microorganisms-675149 supp - final check/Supplementary Table S3.xlsx]

## Sheet: Sheet1
Supplementary Table S3:	Comparison of transcriptomes of ring-stage non-enriched (IT4NE) parasites and parasites enriched for cytoadhesion at 37°C on HEBCs (IT4CSAEC37°).
	IT4NE				IT4CSAEC37°
	sample 1	sample 2	sample 3	sample 4	sample 1	sample 2	sample 3	sample 4	baseMean	baseMeanA	baseMeanB	foldChange	log2FoldChange	pval	padj	name
PFIT_1200200	44.5716	65.56	110.998	66.6874	53474	27269	46125.8	55551.6	22838.5	71.9543	45605.1	633.807	9.3079	4.20837e-28	2.27126e-24	erythrocyte membrane protein 1, PfEMP1
PFIT_1149600	11.1429	4.18468	19.4247	7.84557	1391.54	983.683	939.937	650.445	501.025	10.6495	991.4	93.094	6.54062	8.25857e-17	2.22857e-13	Plasmodium exported protein, unknown function
PFIT_0835200	63.1431	50.2161	133.198	103.3	13740	6167.06	7989.12	5899.94	4268.25	87.4643	8449.04	96.5999	6.59395	5.06346e-16	9.10917e-13	Plasmodium exported protein (PHISTa-like), unknown function
PFIT_0422200	146.715	110.197	160.947	90.2241	8460.78	6417.95	10419.2	5459.89	3908.23	127.021	7689.45	60.537	5.91974	1.16848e-15	1.57657e-12	Plasmodium exported protein (PHISTc), unknown function
PFIT_0811900	17602.1	28570.2	41367.6	23821.8	761.012	496.809	734.046	131.867	14185.7	27840.4	530.934	0.0190706	-5.71251	5.52297e-15	5.69063e-12	erythrocyte membrane protein 1, PfEMP1
PFIT_0536300	14.8572	0	8.32486	1.3076	653.434	360.187	663.809	307.443	251.17	6.12241	496.218	81.0494	6.34073	6.32644e-15	5.69063e-12	Plasmodium exported protein, unknown function
PFIT_0201700	516.288	747.662	256.683	190.909	92019.7	47153.8	26680.4	66445.4	29251.4	427.886	58074.8	135.725	7.08454	2.88321e-14	2.22296e-11	conserved Plasmodium protein, unknown function
PFIT_0201300	65.0003	75.3242	48.5617	35.3051	0	0	0	0	28.0239	56.0478	0	0	#DIV/0!	7.18545e-13	4.84748e-10	knob-associated histidine-rich protein
PFIT_1200700	1783.79	620.727	1766.26	360.896	43033	47040.4	37173.3	19846.7	18953.1	1132.92	36773.4	32.459	5.02054	2.41066e-12	1.44559e-09	Plasmodium exported protein (PHISTb), unknown function
PFIT_0732300	22.2858	22.3183	33.2994	40.5355	3799.08	713.75	2471.38	2590.67	1211.66	29.6097	2393.72	80.8423	6.33704	1.76495e-10	9.52541e-08	Plasmodium exported protein (PHISTa), unknown function
PFIT_1000600	165.286	57.1906	131.81	31.3823	2111.71	1664.31	2611.85	1181.62	994.395	96.4174	1892.37	19.6269	4.29476	9.33569e-10	4.58043e-07	Plasmodium exported protein (hyp12), unknown function
PFIT_1001600	2665.94	2322.5	2504.39	5225.15	194.237	43.8848	300.918	435.606	1711.58	3179.5	243.661	0.0766352	-3.70585	5.51972e-08	2.20919e-05	Plasmodium exported protein (hyp2), unknown function
PFIT_0607700	447.573	154.833	1266.77	371.357	10778.7	9101.55	9645.2	2730.68	4312.08	560.132	8064.03	14.3966	3.84766	5.69255e-08	2.20919e-05	ornithine aminotransferase
PFIT_0725000	8291.25	8169.89	5630.38	10162.6	553.825	146.559	727.849	1190.51	4359.11	8063.54	654.685	0.0811908	-3.62254	5.73072e-08	2.20919e-05	Plasmodium exported protein, unknown function
PFIT_0536200	16.7144	0	29.137	1.3076	324.725	174.711	296.097	101.493	118.023	11.7897	224.257	19.0213	4.24955	7.78553e-08	2.80123e-05	Plasmodium exported protein, unknown function
PFIT_1410800	22.2858	15.3438	44.3992	9.15317	350.623	433.052	558.453	144.461	197.221	22.7955	371.647	16.3035	4.02711	9.57058e-08	3.13224e-05	CUGBP Elav-like family member 2, putative
PFIT_0419300	168.072	432.417	228.934	299.439	16.9335	19.0444	34.4299	8.88991	151.02	282.215	19.8244	0.0702457	-3.83145	9.86623e-08	3.13224e-05	erythrocyte membrane protein 1, PfEMP1
PFIT_0803700	603.574	405.914	366.294	711.332	23.9061	4.96809	59.2195	83.7133	282.365	521.778	42.9518	0.082318	-3.60265	1.3795e-07	4.13619e-05	Plasmodium exported protein (hyp7), unknown function, pseudogene
PFIT_0409800	31.5716	18.1336	52.7241	9.15317	294.842	466.173	373.22	243.732	186.194	27.8956	344.492	12.3493	3.62636	1.70167e-07	4.83364e-05	conserved Plasmodium protein, unknown function
PFIT_0820200	94.7147	47.4263	126.26	96.7621	886.519	503.434	1371	1166.8	536.615	91.2909	981.938	10.7561	3.42709	2.46877e-07	6.66198e-05	asparagine-rich antigen
PFIT_0220600	30.643	53.0059	34.6869	5.23038	297.83	495.981	413.159	181.502	189.005	30.8915	347.118	11.2367	3.49014	3.34681e-07	8.09086e-05	Plasmodium exported protein (hyp15), unknown function
PFIT_0834000	15.7858	65.56	67.9863	15.6911	555.817	218.596	527.466	396.342	232.906	41.2558	424.555	10.2908	3.36328	3.34834e-07	8.09086e-05	surface-associated interspersed protein 8.1 (SURFIN 8.1)
PFIT_0301600	194.072	78.114	255.296	159.527	2464.32	1477.18	2310.94	998.633	992.26	171.752	1812.77	10.5546	3.39979	3.50532e-07	8.09086e-05	Plasmodium exported protein, unknown function
PFIT_0803200	0	9.76425	4.16243	11.7684	149.413	68.7253	94.338	65.9335	50.5131	6.42376	94.6025	14.727	3.88039	3.59794e-07	8.09086e-05	Plasmodium exported protein (PHISTa), unknown function
PFIT_1334600	1.85715	2.78979	2.77495	19.6139	112.558	177.195	77.8116	270.401	83.1253	6.75895	159.492	23.5971	4.56054	4.7426e-07	9.86007e-05	reticulocyte binding protein 2 homologue a
PFIT_0615000	44.5716	19.5285	36.0744	32.6899	277.909	375.919	482.019	344.484	201.649	33.2161	370.083	11.1417	3.47789	4.75008e-07	9.86007e-05	pyridoxal kinase
PFIT_1316400	123.501	83.6936	280.27	120.299	2198.37	1193.17	3330.75	1380.16	1088.78	151.941	2025.61	13.3316	3.73678	4.9492e-07	9.8929e-05	transcription factor with AP2 domain(s)
PFIT_0903200	7.4286	11.1591	13.8748	14.3835	100.605	168.915	173.527	113.346	75.4049	11.7115	139.098	11.8771	3.57011	7.00018e-07	0.000134928	conserved protein, unknown function
PFIT_0404400	82.6432	46.0315	138.748	237.982	2999.22	1690.81	3565.56	911.957	1209.12	126.351	2291.89	18.139	4.18103	9.46129e-07	0.000176078	lysine decarboxylase, putative
PFIT_0902000	32.5001	15.3438	18.0372	3.92279	129.492	255.857	235.501	188.911	109.945	17.451	202.44	11.6005	3.53611	1.08463e-06	0.000194247	Plasmodium exported protein, unknown function
PFIT_1443800	27.8573	30.6876	26.362	14.3835	416.365	246.749	161.132	237.805	145.168	24.8226	265.513	10.6964	3.41905	1.15104e-06	0.000194247	TRAP-like protein
PFIT_0730200	208.001	327.8	1134.96	91.5317	4804.13	2510.54	4943.45	2580.3	2075.09	440.572	3709.61	8.41998	3.07382	1.15173e-06	0.000194247	Plasmodium exported protein (PHISTb), unknown function
PFIT_0828900	55.7145	26.503	48.5617	49.6886	373.533	692.221	413.159	261.512	240.112	45.1169	435.106	9.64396	3.26963	1.68753e-06	0.000275987	conserved Plasmodium protein, unknown function
PFIT_1402100	169.001	37.6621	77.6987	49.6886	904.448	1020.12	840.779	537.099	454.561	83.5125	825.61	9.88606	3.3054	1.97446e-06	0.000313416	Plasmodium exported protein, unknown function
PFIT_0614900	156.001	50.2161	135.973	138.605	1085.74	1512.78	866.945	850.468	599.591	120.199	1078.98	8.97667	3.16618	2.36599e-06	0.000364836	conserved Plasmodium protein, unknown function
PFIT_1325000	60.3574	46.0315	61.049	62.7646	363.572	668.209	516.449	385.97	270.55	57.5506	483.55	8.40217	3.07076	4.08656e-06	0.000612643	conserved Plasmodium protein, unknown function
PFIT_0201600	40.8573	36.2672	24.9746	22.2291	251.014	332.862	386.992	130.385	153.198	31.0821	275.314	8.85764	3.14692	4.94915e-06	0.000721907	Plasmodium exported protein (hyp11), unknown function
PFIT_1477300	365.859	207.839	516.141	166.065	1724.23	2084.12	3239.17	2579.56	1360.37	313.976	2406.77	7.66545	2.93837	5.37043e-06	0.00074867	Plasmodium exported protein (PHISTb), unknown function
PFIT_1300500	52.0002	93.4578	55.499	15.6911	698.258	217.768	876.586	494.131	312.924	54.1621	571.686	10.5551	3.39987	5.41007e-06	0.00074867	Plasmodium exported protein (PHISTa-like), unknown function, pseudogene
PFIT_1352100	2781.08	2148.13	1731.57	4830.26	270.936	124.202	205.891	597.106	1586.15	2872.76	299.534	0.104267	-3.26165	5.5664e-06	0.000751046	Plasmodium exported protein, unknown function
PFIT_1402200	32.5001	19.5285	76.3112	39.2279	473.142	163.947	773.985	517.837	262.06	41.8919	482.228	11.5112	3.52497	7.75763e-06	0.00102117	aminopeptidase, putative
PFIT_1402000	41984.6	50394.7	69740.1	51078.6	9355.26	2468.31	5531.51	11427.2	30247.5	53299.5	7195.58	0.135003	-2.88894	8.561e-06	0.00107668	DnaJ protein, putative
PFIT_1478600	283.216	355.698	761.724	171.295	3923.59	1173.3	3722.56	5324.32	1964.46	392.983	3535.94	8.99769	3.16956	8.73212e-06	0.00107668	Plasmodium exported protein (PHISTb), unknown function
PFIT_1214900	115.143	58.5855	234.483	56.2266	764	1253.62	836.647	600.069	489.846	116.11	863.583	7.43764	2.89485	8.96628e-06	0.00107668	10 kDa chaperonin
PFIT_0928800	27.8573	48.8212	27.7495	15.6911	246.034	176.367	331.904	202.986	134.676	30.0298	239.323	7.96952	2.99449	9.10882e-06	0.00107668	conserved Plasmodium protein, unknown function
PFIT_1000800	280.43	140.884	357.969	109.838	1314.84	2459.21	2035.5	831.207	941.233	222.28	1660.19	7.46889	2.90089	9.17685e-06	0.00107668	acyl-CoA binding protein, isoform 2, ACBP2
PFIT_1443600	251.644	159.018	113.773	139.913	1935.4	1216.36	1443.99	611.922	734.002	166.087	1301.92	7.83877	2.97063	1.02348e-05	0.00113636	conserved Plasmodium protein, unknown function
PFIT_0902700	5425.67	4944.89	6636.3	9619.98	800.855	197.068	902.753	1675.75	3775.41	6656.71	894.106	0.134316	-2.89629	1.0242e-05	0.00113636	serine/threonine protein kinase, FIKK family
PFIT_1103300	41.7859	124.145	126.26	125.529	932.339	637.572	904.818	434.124	415.822	104.43	727.213	6.96363	2.79984	1.03172e-05	0.00113636	Plasmodium exported protein (PHISTb), unknown function
PFIT_0833700	56.6431	101.827	51.3366	66.6874	577.731	423.944	364.269	663.039	288.185	69.1236	507.246	7.33825	2.87544	1.13961e-05	0.0012301	surface-associated interspersed protein 8.2 (SURFIN 8.2)
PFIT_1001300	7202.96	9340.2	8477.48	6688.35	925.366	352.735	1532.82	1492.02	4501.49	7927.25	1075.74	0.135701	-2.8815	1.17367e-05	0.00124202	Plasmodium exported protein (PHISTc), unknown function
PFIT_1444700	26.9287	16.7387	12.4873	19.6139	239.061	577.127	351.185	140.757	172.987	18.9422	327.033	17.2648	4.10976	1.50412e-05	0.00156111	poly(A)-specific ribonuclease PARN, putative
PFIT_1224700	9.28575	9.76425	19.4247	3.92279	80.6832	137.451	103.978	61.4885	53.2498	10.5994	95.9002	9.04773	3.17756	1.54092e-05	0.00156912	conserved Plasmodium protein, unknown function
PFIT_0113100	75.2146	15.3438	43.0118	10.4608	225.116	486.873	238.944	248.177	167.893	36.0077	299.777	8.32536	3.05751	1.61702e-05	0.00161385	Plasmodium exported protein, unknown function, pseudogene
PFIT_1001400	2908.3	2436.88	2909.54	4685.11	297.83	172.227	504.743	846.764	1845.17	3234.96	455.391	0.140772	-2.82857	1.64465e-05	0.00161385	Plasmodium exported protein (PHISTc), unknown function
PFIT_0833900	39.9287	47.4263	120.71	40.5355	511.989	242.609	930.297	545.248	309.843	62.1502	557.536	8.97077	3.16523	1.73255e-05	0.00166974	Plasmodium exported protein (PHISTb), unknown function
PFIT_0834300	507.931	82.2987	285.82	64.0722	2887.66	10505.9	5384.15	3486.33	2900.52	235.03	5566	23.682	4.56572	2.20567e-05	0.00208842	Plasmodium exported protein, unknown function
PFIT_1478700	5.57145	4.18468	13.8748	0	134.472	81.1455	64.0397	34.078	42.1708	5.90772	78.4338	13.2765	3.7308	2.41578e-05	0.00222111	surface-associated interspersed protein 14.1 (SURFIN 14.1), pseudogene
PFIT_1224800	31.5716	32.0825	45.7867	16.9987	195.233	276.557	291.966	146.684	129.61	31.6099	227.61	7.20059	2.84812	2.42812e-05	0.00222111	isoleucine--tRNA ligase, putative
PFIT_0833400	15779.3	13958.7	6734.81	16505.8	1252.08	303.882	1160.29	5456.92	7643.97	13244.6	2043.29	0.154273	-2.69644	2.49333e-05	0.00224275	sporozoite and liver stage tryptophan-rich protein, putative
PFIT_0822400	100.286	54.4008	166.497	39.2279	710.211	587.891	716.831	423.752	349.887	90.103	609.671	6.76638	2.75838	2.63858e-05	0.00231533	conserved protein, unknown function
PFIT_1238200	194.072	58.5855	263.62	137.298	977.163	1543.42	1261.51	592.661	628.542	163.394	1093.69	6.69357	2.74278	2.68315e-05	0.00231533	conserved Plasmodium protein, unknown function
PFIT_1239400	189.429	54.4008	259.458	274.595	1173.39	1900.3	1283.55	766.755	737.734	194.471	1281	6.58709	2.71964	2.70272e-05	0.00231533	ATP-dependent zinc metalloprotease FTSH 1
PFIT_1103700	1008.43	919.234	1083.62	1412.2	134.472	102.674	182.479	242.25	635.67	1105.87	165.469	0.149627	-2.74056	2.82652e-05	0.00235058	Plasmodium exported protein (hyp11), unknown function
PFIT_1239300	51.0717	20.9234	83.2486	58.8418	287.87	438.02	541.927	176.317	207.277	53.5214	361.033	6.7456	2.75395	2.83098e-05	0.00235058	hydroxyethylthiazole kinase
PFIT_0113000	77.0718	61.3753	119.323	27.4595	306.795	308.022	581.177	666.743	268.496	71.3074	465.684	6.53066	2.70723	2.99094e-05	0.00244577	exported protein family 3
PFIT_0219100	4302.09	3077.13	2000.74	7142.09	276.913	97.7058	304.361	854.913	2256.99	4130.51	383.473	0.0928391	-3.42912	3.12173e-05	0.00251463	Plasmodium exported protein (PHISTc), unknown function
PFIT_0918800	1931.44	1293.07	711.775	2417.74	97.6167	47.1969	167.329	537.84	900.501	1588.51	212.496	0.133771	-2.90216	3.17707e-05	0.00252157	conserved Plasmodium protein, unknown function
PFIT_0301700	5422.88	3618.35	2765.24	7611.51	1047.89	394.135	726.471	1042.34	2828.6	4854.5	802.708	0.165354	-2.59637	3.26086e-05	0.00255056	Plasmodium exported protein, unknown function
PFIT_1004000	787.432	843.91	1001.76	355.666	3585.92	5695.09	5801.44	3387.8	2682.38	747.191	4617.56	6.17989	2.62758	3.50493e-05	0.0027023	RNA-binding protein, putative
PFIT_0936100	14695.6	12906.9	11087.3	21440.6	1962.29	621.84	2109.87	4828.7	8706.66	15032.6	2380.68	0.158367	-2.65865	3.66974e-05	0.00278952	gametocytogenesis-implicated protein
PFIT_0832100	138.358	135.305	262.233	126.837	826.753	1344.7	1320.04	561.546	589.472	165.683	1013.26	6.11565	2.61251	3.9031e-05	0.00291754	prohibitin, putative
PFIT_1434400	6.50003	11.1591	9.71233	5.23038	226.112	140.763	162.509	25.9289	73.4893	8.15047	138.828	17.0332	4.09027	3.94628e-05	0.00291754	conserved Plasmodium protein, unknown function
PFIT_0423600	41.7859	80.9038	79.0861	22.2291	5.97653	0	5.50879	10.3716	30.7327	56.0012	5.46422	0.0975732	-3.35737	4.16494e-05	0.00303759	Plasmodium exported protein (PHISTa), unknown function
PFIT_0110300	187.572	189.705	385.718	158.219	1453.29	1726.41	1439.86	960.11	812.611	230.304	1394.92	6.05687	2.59857	4.31553e-05	0.00310545	conserved Plasmodium protein, unknown function
PFIT_0110800	49.2145	40.4519	86.0235	57.5342	301.815	370.951	451.032	340.78	212.225	58.306	366.144	6.2797	2.6507	4.54484e-05	0.00322743	multidrug resistance-associated protein 1
PFIT_0833800	310.144	112.986	265.008	186.986	1744.15	865.276	1815.15	1177.91	809.701	218.781	1400.62	6.40193	2.67851	4.70163e-05	0.00329541	Plasmodium exported protein, unknown function
PFIT_1333600	116.072	87.8782	174.822	45.7658	628.532	1367.88	701.682	482.278	450.614	106.135	795.093	7.49137	2.90523	4.77533e-05	0.00330416	MSP7-like protein
PFIT_0111200	550.645	237.132	258.071	741.407	45.8201	13.2483	25.4781	98.5298	246.291	446.814	45.7691	0.102434	-3.28723	4.93257e-05	0.00336129	Plasmodium exported protein (hyp11), unknown function
PFIT_0804800	2829.37	2205.33	6027.2	1850.25	20434.8	21400.9	23337.3	10684.9	11096.3	3228.03	18964.5	5.87493	2.55457	4.98245e-05	0.00336129	glutamate dehydrogenase, putative
PFIT_1200800	195.929	53.0059	185.922	62.7646	2363.72	775.851	2491.35	856.395	873.117	124.405	1621.83	13.0366	3.7045	5.51812e-05	0.0036767	RESA-like protein with PHIST and DnaJ domains
PFIT_0201500	10750.1	13296.1	13892.8	14476.4	1835.79	446.3	2620.12	3518.92	7604.57	13103.9	2105.28	0.160661	-2.63791	5.64573e-05	0.003692	EMP1-trafficking protein
PFIT_0304500	27.8573	19.5285	70.7613	18.3063	220.136	264.965	306.426	81.4908	126.184	34.1133	218.254	6.39792	2.6776	5.73795e-05	0.003692	circumsporozoite (CS) protein
PFIT_1424600	65.9289	41.8468	134.585	54.919	460.193	463.689	562.585	323.741	263.436	74.32	452.552	6.08924	2.60626	5.7463e-05	0.003692	calcium-dependent protein kinase, putative
PFIT_1107100	208.001	146.464	280.27	146.451	933.335	1809.21	1140.32	819.353	685.426	195.296	1175.56	6.01934	2.58961	5.82751e-05	0.00370012	exonuclease, putative
PFIT_0416400	84.5004	140.884	183.147	116.376	828.746	980.371	511.629	734.899	447.569	131.227	763.911	5.8213	2.54134	6.33752e-05	0.00397716	cdc2-related protein kinase 1
PFIT_0400700	587.788	181.336	402.368	53.6114	3279.12	10929.8	4838.78	3600.41	2984.15	306.276	5662.03	18.4867	4.20842	7.29184e-05	0.00451799	Plasmodium exported protein (PHISTa), unknown function
PFIT_0514400	80.7861	47.4263	90.186	48.381	374.529	647.508	395.256	241.509	240.698	66.6948	414.701	6.21788	2.63642	7.36675e-05	0.00451799	aspartate--tRNA ligase, putative
PFIT_1436000	355.644	224.578	713.163	179.141	2467.31	5275.29	2915.53	1485.36	1702	368.131	3035.87	8.2467	3.04382	8.75964e-05	0.00529346	mitochondrial acidic protein MAM33, putative
PFIT_1106000	3.7143	5.57957	2.77495	0	49.8044	36.4327	46.8247	11.1124	19.5304	3.01721	36.0435	11.946	3.57846	8.82734e-05	0.00529346	WD repeat-containing protein WRAP73, putative
PFIT_0219700	13.0001	9.76425	11.0998	10.4608	73.7106	42.2288	110.176	103.716	46.7695	11.0812	82.4577	7.44121	2.89554	9.30833e-05	0.00552055	Plasmodium exported protein, unknown function
PFIT_1132600	478.216	188.311	305.245	587.11	2290.01	3843.65	2598.77	1014.19	1413.19	389.72	2436.65	6.25231	2.64439	9.58079e-05	0.00562038	oxysterol-binding protein-related protein 2
PFIT_1007300	668.574	305.481	1008.7	534.806	15223.2	17276.5	7892.72	2397.31	5663.42	629.389	10697.4	16.9966	4.08717	9.7533e-05	0.00566006	transcription factor with AP2 domain(s)
PFIT_0512200	5.57145	6.97446	5.5499	3.92279	34.8631	67.8973	65.4169	28.1514	27.2934	5.50465	49.0822	8.91649	3.15648	0.00010493	0.00602457	conserved Plasmodium protein, unknown function
PFIT_1429900	60.3574	58.5855	69.3738	36.6127	290.858	376.747	295.409	354.856	192.85	56.2323	329.467	5.85904	2.55066	0.000109388	0.00621439	conserved protein, unknown function
PFIT_0400400	44.5716	22.3183	34.6869	22.2291	502.029	751.01	329.15	137.794	230.474	30.9515	429.996	13.8926	3.79624	0.000112402	0.00626062	Plasmodium exported protein, unknown function, pseudogene
PFIT_1247000	210.787	72.5344	344.094	228.829	1138.53	1535.97	1217.44	865.285	701.684	214.061	1189.31	5.55592	2.47403	0.000112779	0.00626062	signal recognition particle receptor, beta subunit
PFIT_0804100	39.9287	73.9293	61.049	28.7671	257.987	304.71	398.01	188.17	169.069	50.9185	287.219	5.64076	2.49589	0.000113682	0.00626062	von Willebrand factor A domain-related protein
PFIT_0802200	2.78573	0	2.77495	0	211.171	699.673	174.904	93.3441	148.082	1.39017	294.773	212.041	7.7282	0.000114908	0.00626422	Plasmodium exported protein, unknown function, pseudogene
PFIT_0732200	57.5717	83.6936	34.6869	10.4608	275.917	225.22	412.47	188.17	161.024	46.6032	275.444	5.91041	2.56326	0.000116176	0.00627002	Plasmodium exported protein, unknown function
PFIT_0700900	1610.15	1539.96	595.227	2956.47	185.272	67.0693	101.224	299.294	919.334	1675.45	163.215	0.0974154	-3.35971	0.000119796	0.00633651	Plasmodium exported protein (hyp12), unknown function
PFIT_1416700	91.929	93.4578	137.36	120.299	693.278	493.497	789.822	454.126	359.221	110.761	607.681	5.48639	2.45586	0.000120602	0.00633651	serine C-palmitoyltransferase, putative
PFIT_1416400	86.3575	89.2731	52.7241	31.3823	531.911	863.62	273.374	351.151	284.974	64.9343	505.014	7.77731	2.95927	0.000122486	0.00633651	conserved Plasmodium protein, unknown function
PFIT_0800940	5.57145	4.18468	4.16243	3.92279	53.7888	44.7128	48.2019	28.1514	24.087	4.46034	43.7137	9.80054	3.29286	0.000122592	0.00633651	surface-associated interspersed protein 1.3 (SURFIN 1.3)
PFIT_0303700	34.3573	12.554	23.5871	35.3051	94.6284	259.169	181.101	135.571	97.0342	26.4509	167.617	6.33693	2.66379	0.00012355	0.00633651	IBR domain protein, putative
PFIT_0501300	1078.08	1093.6	1580.34	744.022	5822.14	4350.39	9068.15	4458.29	3524.38	1124.01	5924.74	5.27109	2.3981	0.000124453	0.00633651	parasite-infected erythrocyte surface protein
PFIT_0729800	1685.36	1507.88	4389.97	2267.37	15203.3	5169.3	18468.9	11424.3	7514.55	2462.65	12566.4	5.10282	2.35129	0.000132342	0.00666364	EMP1-trafficking protein
PFIT_bin04600	117.001	174.362	126.26	10.4608	8.9648	2.48405	7.57458	7.40826	56.8144	107.021	6.60792	0.0617443	-4.01755	0.000133347	0.00666364	rifin
PFIT_1014200	247.001	322.22	1044.77	133.375	2163.5	3190.34	2459.67	1060.86	1327.72	436.841	2218.6	5.07872	2.34447	0.000135425	0.00670539	prohibitin, putative
PFIT_0106400	33.4287	16.7387	67.9863	30.0747	172.323	183.819	353.251	136.312	124.242	37.0571	211.426	5.70542	2.51233	0.000137455	0.00674402	conserved Plasmodium protein, unknown function
PFIT_0314600	11.1429	15.3438	33.2994	44.4582	252.01	356.875	136.342	103.716	119.148	26.0611	212.236	8.14378	3.0257	0.00013972	0.00679339	zinc finger protein, putative
PFIT_0217600	49.2145	54.4008	26.362	20.9215	146.425	318.786	185.233	251.14	131.56	37.7247	225.396	5.97476	2.57888	0.000141052	0.00679693	conserved Plasmodium protein, unknown function
PFIT_0615700	14.8572	15.3438	48.5617	10.4608	137.46	186.304	141.163	71.8601	78.2512	22.3059	134.197	6.0162	2.58885	0.000142793	0.00681993	ras GTPAse, putative
PFIT_0803400	12.0715	18.1336	18.0372	13.076	282.889	160.635	130.834	62.9702	87.3308	15.3296	159.332	10.3938	3.37765	0.000144487	0.00684033	surface-associated interspersed protein 8.3 (SURFIN 8.3)
PFIT_0219400	35778.9	35151.3	39581.9	48740.6	5818.15	2427.74	7319.8	13664.5	23560.4	39813.2	7307.56	0.183546	-2.44579	0.000152278	0.00714347	liver stage antigen 3
PFIT_1015100	569.217	336.169	1041.99	265.442	3889.73	8973.21	5352.48	2172.1	2825.04	553.206	5096.88	9.21335	3.20373	0.000153538	0.00714347	heat shock protein 60
PFIT_0706900	54.786	53.0059	52.7241	24.8443	182.284	409.868	287.834	168.167	154.189	46.3401	262.038	5.65468	2.49945	0.000175861	0.00811216	cytoskeleton associated protein, putative
PFIT_1115300	0.928575	0	2.77495	7.84557	22.91	51.337	35.1185	14.0757	16.8738	2.88727	30.8603	10.6884	3.41797	0.000177813	0.00813269	conserved Plasmodium protein, unknown function
PFIT_0726500	17.6429	20.9234	9.71233	3.92279	49.8044	160.635	90.895	71.8601	53.1745	13.0504	93.2986	7.14912	2.83777	0.00018186	0.00824788	conserved Plasmodium protein, unknown function
PFIT_0529200	170.858	50.2161	377.394	134.682	1585.77	836.296	3310.09	1439.42	988.092	183.287	1792.9	9.78188	3.29011	0.000195885	0.00880993	zinc finger protein, putative
PFIT_1250500	88.2147	41.8468	131.81	151.681	599.645	683.113	455.852	448.94	325.138	103.388	546.888	5.28965	2.40317	0.000199954	0.00891859	vacuolar protein sorting-associated protein 26, putative
PFIT_1441900	111.429	96.2476	285.82	100.685	506.013	736.934	1085.23	595.624	439.748	148.545	730.951	4.92072	2.29887	0.000209838	0.00928277	adaptor complexes medium subunit family
PFIT_0829200	28.7858	4.18468	43.0118	47.0734	197.226	271.589	112.93	133.349	104.769	30.7639	178.773	5.81114	2.53882	0.000211929	0.00929905	SPRY domain, putative
PFIT_0112400	62.2146	121.356	70.7613	65.3798	632.516	275.729	724.406	257.067	276.179	79.9278	472.429	5.9107	2.56333	0.000213888	0.00930931	exported protein family 1
PFIT_0817400	2028.94	2075.6	1236.24	2279.14	270.936	118.406	369.777	713.415	1136.56	1904.98	368.134	0.193248	-2.37147	0.000216112	0.00933086	conserved Plasmodium protein, unknown function
PFIT_1129500	8.35718	8.36936	4.16243	15.6911	76.6988	86.9416	63.3511	34.078	37.2062	9.14503	65.2674	7.13693	2.8353	0.000223029	0.00955308	CCR4-NOT transcription complex subunit 2, putative
PFIT_0824000	6420.17	7708.18	6468.41	8320.23	1382.57	697.189	1693.95	1829.1	4314.98	7229.25	1400.7	0.193755	-2.36769	0.000225707	0.00955954	protein kinase 1
PFIT_1001700	24351	28994.2	40179.9	38235.4	6331.14	2674.49	7020.95	9058.08	19605.6	32940.1	6271.16	0.190381	-2.39304	0.000226722	0.00955954	EMP1-trafficking protein
PFIT_bin05750	227.501	337.564	248.358	143.835	68.7301	21.5284	62.6625	24.4473	141.828	239.315	44.3421	0.185288	-2.43216	0.000228867	0.00957517	rifin
PFIT_1305100	115.143	57.1906	116.548	94.1469	423.338	585.407	582.554	434.124	301.056	95.7572	506.356	5.28791	2.4027	0.000230927	0.009587	conserved Plasmodium protein, unknown function
PFIT_0409900	23.2144	8.36936	23.5871	18.3063	95.6245	174.711	116.373	69.6376	66.228	18.3693	114.087	6.21073	2.63476	0.000233839	0.0096338	conserved Plasmodium protein, unknown function
PFIT_0219300	1135.65	1311.2	1265.38	1898.63	138.456	61.2732	431.063	398.564	830.026	1402.71	257.339	0.183458	-2.44648	0.000239198	0.00977995	Plasmodium exported protein, unknown function
PFIT_0936800	382.573	230.157	1093.33	111.146	2723.31	1799.28	3108.33	1210.51	1332.33	454.302	2210.36	4.86539	2.28256	0.000245112	0.00991105	Plasmodium exported protein (hyp11), unknown function
PFIT_0610900	53.8574	27.8979	77.6987	48.381	247.03	357.703	351.874	153.351	164.724	51.9587	277.489	5.34057	2.41699	0.000246078	0.00991105	lsm12, putative
PFIT_1029100	2.78573	2.78979	4.16243	1.3076	68.7301	24.8405	112.93	29.633	30.8974	2.76138	59.0334	21.3782	4.41807	0.000257991	0.0102713	conserved Plasmodium protein, unknown function
PFIT_0710300	122.572	206.444	197.022	92.8393	703.238	863.62	821.498	640.814	456.006	154.719	757.293	4.89463	2.2912	0.000258827	0.0102713	sin3 associated polypeptide p18-like protein
PFIT_0701200	3882.37	4276.74	1985.48	3041.47	990.112	299.742	424.865	1083.83	1998.08	3296.51	699.637	0.212235	-2.23626	0.000265349	0.0104532	sporozoite threonine and asparagine-rich protein
PFIT_1327800	579.431	249.686	388.493	642.029	2674.5	1446.54	3297.7	2028.38	1413.34	464.91	2361.78	5.08008	2.34485	0.000268018	0.0104707	alpha/beta-hydrolase, putative
PFIT_1417800	78.0003	87.8782	180.372	56.2266	418.357	802.347	497.857	276.328	299.671	100.619	498.722	4.95653	2.30933	0.000270558	0.0104707	lysine--tRNA ligase, putative
PFIT_0315400	26.0001	9.76425	55.499	39.2279	146.425	278.213	180.413	100.752	104.537	32.6228	176.451	5.40882	2.43531	0.000271613	0.0104707	conserved Plasmodium protein, unknown function
PFIT_0726400	13.9286	2.78979	19.4247	16.9987	75.7027	139.107	66.7941	57.7844	49.0662	13.2855	84.847	6.38645	2.67502	0.000279346	0.0106924	conserved Plasmodium protein, unknown function
PFIT_0304400	34.3573	13.9489	38.8493	19.6139	156.386	409.04	240.321	112.606	128.14	26.6924	229.588	8.60126	3.10455	0.000282153	0.0107238	1-cys-glutaredoxin-like protein-1
PFIT_0709400	27.8573	32.0825	97.1233	35.3051	201.21	425.6	254.781	134.089	151.006	48.0921	253.92	5.27988	2.4005	0.000289052	0.0109092	conserved Plasmodium protein, unknown function
PFIT_0902900	99.3576	79.5089	163.722	64.0722	375.525	718.718	567.405	363.746	304.007	101.665	506.348	4.98055	2.3163	0.000292055	0.010946	Plasmodium exported protein (PHISTb), unknown function, pseudogene
PFIT_0817300	350.073	319.43	403.756	350.436	86.6597	38.9167	87.452	65.9335	212.832	355.924	69.7405	0.195942	-2.3515	0.000294443	0.0109594	phospholipase DDHD1, putative
PFIT_0802800	702.932	896.916	359.356	498.194	75.7027	25.6685	78.5002	304.479	367.719	614.349	121.088	0.197099	-2.34301	0.000297755	0.0110067	Plasmodium exported protein (hyp13), unknown function
PFIT_0404500	12.0715	2.78979	13.8748	32.6899	195.233	151.527	116.373	33.3372	69.7371	15.3565	124.118	8.08243	3.01479	0.000307752	0.0112557	conserved Plasmodium protein, unknown function
PFIT_0802300	186.644	114.381	213.671	117.684	1262.04	529.102	1189.9	2425.46	754.861	158.095	1351.63	8.54946	3.09583	0.00030866	0.0112557	Plasmodium exported protein (hyp17), unknown function
PFIT_1319000	4.64288	4.18468	1.38748	13.076	98.6128	52.993	22.7237	48.1537	30.7218	5.82275	55.6208	9.55233	3.25585	0.000315845	0.0114404	probable protein, unknown function
PFIT_0612500	117.001	73.9293	94.3484	121.606	449.236	660.757	539.861	414.122	308.857	101.721	515.994	5.07263	2.34273	0.000324664	0.011674	AP-3 complex subunit beta, putative
PFIT_1036300	153.215	153.438	273.333	113.761	697.262	1141.83	970.235	517.837	502.614	173.437	831.792	4.79594	2.26181	0.000327036	0.011674	pyruvate kinase 2
PFIT_1253200	88.2147	170.177	230.321	185.679	43.8279	29.8086	24.1009	24.4473	99.572	168.598	30.5462	0.181178	-2.46452	0.000328785	0.011674	gametocyte erythrocyte cytosolic protein
PFIT_1434000	78.9289	43.2417	95.7359	77.1481	346.639	460.377	455.852	234.101	224.003	73.7636	374.242	5.07353	2.34299	0.000331653	0.0116989	conserved Plasmodium protein, unknown function
PFIT_0303600	136.501	11.1591	131.81	137.298	527.927	876.869	490.282	279.291	323.892	104.192	543.592	5.21722	2.38328	0.000334208	0.0117125	lipoamide acyltransferase component of branched-chain alpha-keto acid dehydrogenase complex
PFIT_1214500	78.0003	26.503	86.0235	43.1506	255.995	489.357	297.475	191.133	183.455	58.4194	308.49	5.28061	2.4007	0.000340746	0.0118002	conserved Plasmodium membrane protein, unknown function
PFIT_1200900	9285.75	10239.9	6708.45	9558.52	2366.71	671.521	1450.19	3115.17	5424.53	8948.16	1900.9	0.212434	-2.23491	0.000341252	0.0118002	Plasmodium exported protein (PHISTa-like), unknown function
PFIT_1420800	143.001	55.7957	140.135	215.753	399.431	1044.96	958.529	418.567	422.021	138.671	705.371	5.08664	2.34671	0.000344473	0.0118002	glutathione reductase
PFIT_1313900	121.643	59.9804	86.0235	52.3038	412.381	938.142	386.992	365.968	302.929	79.9878	525.871	6.57439	2.71686	0.000345923	0.0118002	conserved Plasmodium protein, unknown function
PFIT_0113300	0	0	1.38748	0	40.8396	9.10817	7.57458	27.4106	10.7901	0.346869	21.2332	61.214	5.93579	0.000347644	0.0118002	Plasmodium exported protein (hyp10), unknown function
PFIT_1032600	386.287	265.03	749.237	397.509	2363.72	1370.37	3546.28	1331.26	1301.21	449.516	2152.91	4.78939	2.25984	0.000364763	0.0123039	early transcribed membrane protein 10.2
PFIT_1107000	3.7143	2.78979	9.71233	3.92279	33.867	91.0817	37.8729	30.3739	26.6668	5.0348	48.2989	9.59301	3.26198	0.000393178	0.01318	conserved Plasmodium protein, unknown function
PFIT_1036200	141.143	79.5089	74.9237	103.3	487.087	864.448	283.703	424.493	307.326	99.719	514.933	5.16384	2.36844	0.000404698	0.0134824	DNA polymerase zeta catalytic subunit, putative
PFIT_1466700	145.786	220.393	317.732	79.7633	41.8357	43.8848	11.7062	25.1881	110.786	190.919	30.6537	0.160559	-2.63883	0.000411344	0.0136198	conserved Plasmodium protein, unknown function
PFIT_0113900	0.928575	0	0	1.3076	18.9257	26.4965	12.3948	4.44496	8.06226	0.559043	15.5655	27.8431	4.79925	0.000425488	0.0140022	surface-associated interspersed protein 8.3 (SURFIN 8.3)
PFIT_0719300	247.001	111.591	500.879	240.598	1722.24	3479.32	1698.77	888.25	1111.08	275.017	1947.15	7.08008	2.82377	0.000436234	0.014264	conserved Plasmodium protein, unknown function
PFIT_0911900	43.643	16.7387	41.6243	48.381	148.417	249.233	201.071	180.762	116.234	37.5968	194.871	5.18317	2.37384	0.000438729	0.014264	GTP-binding protein, putative
PFIT_1225700	15.7858	13.9489	30.5245	13.076	91.6401	259.169	157.689	71.1193	81.6191	18.3338	144.904	7.90368	2.98252	0.000454196	0.0146262	conserved Plasmodium protein, unknown function
PFIT_0916600	60.3574	25.1081	80.4736	81.0709	214.159	475.281	340.168	177.057	181.709	61.7525	301.666	4.88509	2.28838	0.00045529	0.0146262	ubiquitin fusion degradation protein 1
PFIT_1231900	336.144	129.725	122.098	175.218	560.798	1262.72	1289.06	697.858	571.703	190.796	952.609	4.99281	2.31985	0.000466628	0.0149017	60 kDa chaperonin
PFIT_0313000	581.288	616.543	867.173	564.881	2759.17	3842.82	3252.94	1985.41	1808.78	657.471	2960.08	4.50223	2.17064	0.000499053	0.0157109	ubiquitin-protein ligase, putative
PFIT_1203900	56.6431	36.2672	40.2368	32.6899	192.245	202.036	315.378	136.312	126.476	41.4593	211.493	5.10122	2.35084	0.000500561	0.0157109	conserved Plasmodium protein, unknown function
PFIT_1416300	112.358	16.7387	58.274	129.452	334.686	596.999	458.607	205.95	239.133	79.2056	399.06	5.03829	2.33293	0.000500701	0.0157109	RNA-binding protein Nova-1, putative
PFIT_1133200	197.787	290.138	448.155	200.062	1373.61	1806.73	1043.92	860.099	777.561	284.035	1271.09	4.4751	2.16192	0.000511266	0.0159497	conserved Plasmodium membrane protein, unknown function
PFIT_1402300	16655.9	21413	34086.1	31375.7	4221.42	1036.68	6420.49	9465.53	15584.4	25882.7	5286.03	0.20423	-2.29173	0.000529668	0.0164288	early transcribed membrane protein 14.1
PFIT_1001500	3578.73	3921.04	8145.87	7495.14	840.699	476.937	1684.31	1695.75	3479.81	5785.2	1174.42	0.203005	-2.30041	0.000538442	0.0165783	Plasmodium exported protein (hyp16), unknown function
PFIT_1444600	139.286	160.413	205.346	128.144	595.661	1114.51	610.787	563.028	439.647	158.297	720.996	4.55469	2.18735	0.000540631	0.0165783	conserved Plasmodium protein, unknown function
PFIT_0728000	42.7145	27.8979	37.4619	54.919	99.6089	264.965	252.716	177.798	119.76	40.7483	198.772	4.87804	2.2863	0.000551634	0.0168202	conserved Plasmodium protein, unknown function
PFIT_0315900	88.2147	53.0059	40.2368	109.838	6.97262	6.62413	21.3466	16.2982	42.8171	72.8239	12.8104	0.175909	-2.5071	0.000582304	0.0175316	conserved Plasmodium protein, unknown function
PFIT_0416500	7.4286	5.57957	4.16243	6.53798	45.8201	56.3051	40.6273	30.3739	24.6044	5.92714	43.2816	7.30226	2.86834	0.000584135	0.0175316	conserved Plasmodium protein, unknown function
PFIT_1145500	39.9287	30.6876	30.5245	19.6139	235.077	190.444	150.114	65.9335	95.2904	30.1887	160.392	5.31299	2.40952	0.000584713	0.0175316	conserved Plasmodium protein, unknown function
PFIT_0903100	3.7143	4.18468	4.16243	1.3076	13.9452	19.0444	44.7589	37.0413	16.0198	3.34225	28.6974	8.58626	3.10203	0.000597744	0.0178233	conserved Plasmodium protein, unknown function
PFIT_1009800	5396.88	3556.98	3816.95	9847.5	768.98	278.213	775.362	2171.36	3326.53	5654.58	998.479	0.176579	-2.50161	0.000612077	0.0181504	succinate dehydrogenase subunit 4, putative
PFIT_1464600	2637.15	3325.42	3246.69	2879.32	572.751	301.398	822.187	912.697	1837.2	3022.15	652.258	0.215826	-2.21206	0.000623627	0.0183446	fam-a protein
PFIT_1368600	41.7859	59.9804	97.1233	54.919	268.944	366.811	271.308	240.768	175.205	63.4522	286.958	4.52243	2.1771	0.000625422	0.0183446	conserved Plasmodium protein, unknown function
PFIT_1113200	25.0715	6.97446	47.1742	30.0747	83.6714	222.736	153.557	83.7133	81.6217	27.3237	135.92	4.97442	2.31453	0.000632295	0.0184459	conserved Plasmodium protein, unknown function
PFIT_0704500	72.4289	65.56	99.8983	60.1494	492.068	408.212	398.699	103.716	212.591	74.5091	350.673	4.70645	2.23464	0.00063902	0.0184707	RNA helicase, putative
PFIT_1470100	22.2858	30.6876	30.5245	19.6139	106.581	126.686	162.509	112.606	76.4368	25.778	127.096	4.9304	2.3017	0.000639988	0.0184707	translation initiation factor IF-1
PFIT_1416600	43.643	65.56	90.186	47.0734	273.924	392.479	294.032	157.796	170.587	61.6156	279.558	4.53713	2.18178	0.000653184	0.0187512	conserved Plasmodium protein, unknown function
PFIT_1334000	3744.94	3897.33	3610.21	4105.85	814.8	342.798	635.576	1658.71	2351.28	3839.58	862.971	0.224756	-2.15357	0.000674449	0.0192219	MSP7-like protein
PFIT_0903400	523.717	585.855	1257.05	389.663	3300.04	3615.94	2894.87	2007.64	1821.85	689.072	2954.62	4.28783	2.10025	0.000676703	0.0192219	ras-related protein RAB7
PFIT_0111700	6911.39	7200.44	6940.16	8419.61	2081.82	820.564	1063.2	2824.77	4532.74	7367.9	1697.59	0.230403	-2.11777	0.00069845	0.0197358	Plasmodium exported protein (hyp1), unknown function
PFIT_1243100	18.5715	16.7387	26.362	13.076	83.6714	135.795	104.667	64.4519	57.9166	18.6871	97.1462	5.19858	2.37812	0.000729765	0.0205132	mitochondrial import inner membrane translocase subunit TIM13, putative
PFIT_0214700	2522.94	2904.17	1724.63	3577.58	388.475	139.935	643.151	1196.43	1637.16	2682.33	591.998	0.220703	-2.17982	0.000743361	0.0207871	acyl-CoA synthetase
PFIT_1441400	51.0717	29.2927	129.035	56.2266	236.073	442.16	336.036	162.982	180.36	66.4066	294.313	4.43198	2.14795	0.000765221	0.0212881	porphobilinogen synthase
PFIT_1149000	1187.65	1325.15	801.961	1362.51	313.768	93.5658	320.887	345.966	718.932	1169.32	268.547	0.229661	-2.12242	0.000785965	0.0215527	Plasmodium exported protein (hyp11), unknown function
PFIT_0936200	1790.29	1662.71	1541.49	2079.08	373.533	213.628	487.528	540.062	1086.04	1768.39	403.688	0.22828	-2.13113	0.000786524	0.0215527	Plasmodium exported protein, unknown function
PFIT_1401800	11.1429	11.1591	31.912	3.92279	66.7379	288.977	76.4344	277.81	96.012	14.5342	177.49	12.2119	3.61021	0.000787653	0.0215527	glycophorin binding protein
PFIT_1132000	63.1431	34.8723	66.5989	35.3051	196.229	193.756	291.966	253.362	141.904	49.9798	233.828	4.67845	2.22603	0.000790703	0.0215527	conserved Plasmodium protein, unknown function
PFIT_0518200	68.7146	101.827	84.636	35.3051	283.885	478.593	360.826	172.612	198.3	72.6207	323.979	4.46125	2.15745	0.000799248	0.0216761	RAP protein, putative
PFIT_0809500	594.288	684.892	617.427	640.722	90.6441	68.7253	121.193	276.328	386.777	634.332	139.223	0.219479	-2.18784	0.000805658	0.0217407	kinesin-like protein, putative
PFIT_1449100	367.716	274.794	535.566	347.82	1606.69	2554.43	1432.97	1012.71	1016.59	381.474	1651.7	4.32979	2.1143	0.000825326	0.0221606	multidrug resistance protein 2
PFIT_1203800	39.0002	27.8979	24.9746	20.9215	211.171	190.444	122.571	58.5252	86.938	28.1985	145.678	5.16614	2.36909	0.000834565	0.0222978	conserved Plasmodium protein, unknown function
PFIT_1343600	20.4287	11.1591	44.3992	32.6899	122.519	121.718	173.527	94.8257	77.6583	27.1692	128.147	4.71664	2.23776	0.000843155	0.0224163	conserved Plasmodium protein, unknown function
PFIT_1339000	0	1.39489	6.93738	3.92279	17.9296	38.0887	30.9869	12.594	13.9818	3.06376	24.8998	8.1272	3.02276	0.000857437	0.0226842	mitotic-spindle organizing protein 1, putative
PFIT_1135800	4500.81	5388.47	11566	6139.16	1574.82	667.381	2246.9	1572.77	4207.04	6898.61	1515.47	0.219677	-2.18654	0.000867362	0.022831	protein phosphatase PPM8, putative
PFIT_1357000	480.074	630.491	1175.19	400.124	3706.45	2180.17	2090.58	3169.99	1729.13	671.47	2786.8	4.15029	2.05321	0.000871444	0.022831	pyrroline-5-carboxylate reductase
PFIT_1235900	114.215	171.572	356.581	574.034	2072.86	1121.13	793.265	1073.46	784.64	304.101	1265.18	4.1604	2.05672	0.000890609	0.0232204	conserved Plasmodium protein, unknown function
PFIT_1142800	9531.83	12823.2	10944.4	13341.4	2770.12	1745.46	2838.4	3393.72	7173.57	11660.2	2686.93	0.230435	-2.11757	0.000904966	0.0234813	conserved Plasmodium protein, unknown function
PFIT_1342000	764.218	545.403	1323.65	631.569	3360.8	6419.61	5623.78	1429.79	2512.35	816.21	4208.5	5.15614	2.36629	0.000946069	0.0244203	phosphoenolpyruvate carboxykinase
PFIT_0501200	11977.7	10535.6	18328.6	23490.9	3969.41	1664.31	5138.32	3963.42	9883.54	16083.2	3683.87	0.22905	-2.12626	0.000950205	0.0244203	heat shock protein 40, type II
PFIT_1206500	31.5716	37.6621	45.7867	27.4595	232.089	166.431	190.742	71.8601	100.45	35.62	165.28	4.64011	2.21416	0.00096954	0.0247991	conserved Plasmodium protein, unknown function
PFIT_1149800	4493.38	5288.04	3214.78	5155.85	815.796	302.226	1361.36	1729.09	2795.06	4538.01	1052.12	0.231845	-2.10876	0.00100009	0.0254598	DnaJ protein, putative
PFIT_1002800	13.9286	27.8979	12.4873	26.1519	80.6832	154.011	103.978	48.8945	58.5041	20.1164	96.8917	4.81655	2.268	0.00101487	0.0256215	conserved Plasmodium protein, unknown function
PFIT_0807500	709.432	871.808	381.556	860.398	161.366	108.47	92.2722	306.702	436.5	705.798	167.203	0.236899	-2.07766	0.00101593	0.0256215	conserved Plasmodium protein, unknown function
PFIT_1442000	55.7145	6.97446	19.4247	22.2291	78.691	133.311	299.54	170.39	98.2843	26.0857	170.483	6.5355	2.7083	0.00105182	0.0264032	major facilitator superfamily, putative
PFIT_1133700	36.2144	44.6366	61.049	22.2291	121.523	250.889	200.382	148.906	110.729	41.0323	180.425	4.39715	2.13657	0.00106145	0.0264975	glycine cleavage system H protein
PFIT_1335400	69.6432	26.503	88.7985	73.2253	227.108	436.364	184.544	300.034	175.778	64.5425	287.013	4.44688	2.15279	0.00106881	0.0264975	conserved Plasmodium protein, unknown function
PFIT_1319700	46.4288	71.1395	88.7985	47.0734	233.085	235.984	232.058	365.227	164.974	63.3601	266.589	4.20752	2.07297	0.00107031	0.0264975	SNARE protein, putative
PFIT_1434700	10816	13006	14811.3	13060.3	4147.71	1914.37	3746.66	2618.08	8015.05	12923.4	3106.71	0.240394	-2.05653	0.00110436	0.027087	DNA topoisomerase 2
PFIT_0832800	632.36	1125.68	362.131	577.957	3011.18	3926.45	2602.9	1615	1731.71	674.532	2788.88	4.13455	2.04773	0.00110522	0.027087	unspecified product
PFIT_0411000	729.86	1823.12	1252.89	134.682	118.535	56.3051	61.2853	45.9312	527.827	985.14	70.514	0.0715777	-3.80435	0.00111751	0.027087	erythrocyte membrane protein 1, PfEMP1
PFIT_0503600	78.9289	27.8979	41.6243	67.995	216.151	240.125	325.707	211.135	151.196	54.1115	248.28	4.5883	2.19796	0.00111753	0.027087	protein kinase, putative
PFIT_0729000	28.7858	46.0315	31.912	33.9975	134.472	371.779	156.312	141.498	118.098	35.1817	201.015	5.71363	2.51441	0.00111947	0.027087	tRNA pseudouridine synthase D, putative
PFIT_1428200	168.072	153.438	141.523	248.443	57.7731	18.2163	28.2325	58.5252	109.278	177.869	40.6868	0.228746	-2.12818	0.00112726	0.027087	selenoprotein
PFIT_1034200	30.643	12.554	30.5245	32.6899	91.6401	248.405	167.329	74.8234	86.0761	26.6028	145.549	5.4712	2.45186	0.00112925	0.027087	conserved Plasmodium protein, unknown function
PFIT_1471900	55.7145	32.0825	63.8239	43.1506	220.136	333.69	220.352	107.42	134.546	48.6929	220.399	4.52631	2.17834	0.00113973	0.0272173	conserved Plasmodium protein, unknown function
PFIT_1139400	2598.15	3333.79	1766.26	3224.53	587.692	367.639	636.265	1023.08	1692.18	2730.68	653.669	0.239379	-2.06263	0.00115264	0.0274044	conserved Plasmodium protein, unknown function
PFIT_0204200	58.5003	26.503	90.186	79.7633	221.132	408.212	297.475	169.649	168.927	63.7381	274.117	4.30067	2.10456	0.00117146	0.0277297	ubiE/COQ5 methyltransferase, putative
PFIT_1318800	16.7144	1.39489	5.5499	20.9215	116.542	91.9097	41.3159	37.7821	41.5164	11.1452	71.8875	6.45011	2.68932	0.00120449	0.0283871	conserved Plasmodium protein, unknown function
PFIT_1407700	29.7144	22.3183	47.1742	47.0734	162.362	188.788	145.983	151.869	99.4103	36.5701	162.251	4.4367	2.14949	0.00121372	0.0284803	vacuolar protein sorting-associated protein 29, putative
PFIT_0107000	29646.6	27970.4	21163.2	36321.1	4438.57	1516.1	5959.82	15770	17848.2	28775.3	6921.11	0.240523	-2.05576	0.00123449	0.0288421	conserved Plasmodium protein, unknown function
PFIT_1329200	6.50003	11.1591	11.0998	6.53798	36.8553	70.3813	66.7941	20.0023	28.6662	8.82424	48.5082	5.49716	2.45869	0.00125965	0.029303	conserved Plasmodium protein, unknown function
PFIT_1212000	12.0715	2.78979	8.32486	19.6139	26.8944	96.8778	62.6625	47.4129	34.5809	10.7	58.4619	5.46372	2.44988	0.00126882	0.0293897	tetratricopeptide repeat family protein, putative
PFIT_1149200	324.073	149.254	344.094	107.223	986.128	2224.05	1158.91	647.482	742.652	231.161	1254.14	5.42541	2.43973	0.00129821	0.0299421	antigen 332, DBL-like protein
PFIT_0410600	79.8575	16.7387	88.7985	120.299	222.128	537.382	267.865	280.773	201.73	76.4234	327.037	4.27928	2.09737	0.00130925	0.0300605	conserved Apicomplexan protein, unknown function
PFIT_bin02700	55.7145	152.043	54.1116	14.3835	0	0	7.57458	0	35.4784	69.0632	1.89365	0.027419	-5.18868	0.00131449	0.0300605	erythrocyte membrane protein 1, PfEMP1
PFIT_1404900	217.287	207.839	546.666	283.748	1060.83	886.805	1510.79	1362.38	759.543	313.885	1205.2	3.83963	1.94097	0.00135849	0.0308457	serine/threonine protein phosphatase CPPED1, putative
PFIT_0321700	351.93	309.666	416.243	279.825	1097.69	1802.59	1315.91	1260.89	854.343	339.416	1369.27	4.03419	2.01228	0.00136025	0.0308457	ATP-dependent RNA helicase, putative
PFIT_0702100	139.286	96.2476	178.984	109.838	690.289	829.672	493.037	199.282	342.08	131.089	553.07	4.21904	2.07691	0.00138768	0.031336	conserved Plasmodium protein, unknown function
PFIT_1105600	159.715	207.839	742.3	184.371	1274.99	1332.28	1685	575.622	770.265	323.556	1216.97	3.76124	1.91121	0.00139713	0.031418	metabolite/drug transporter, putative
PFIT_1103600	76196.1	97510	112166	123355	21455.7	6039.55	29755	40041.6	63314.9	102307	24323	0.237746	-2.07251	0.00145192	0.0325147	early transcribed membrane protein 11.2
PFIT_1208000	29.7144	15.3438	23.5871	19.6139	103.593	112.61	115.685	91.1216	63.9086	22.0648	105.752	4.79281	2.26087	0.00147061	0.032797	amino acid transporter, putative
PFIT_1478200	0	0	1.38748	0	14.9413	14.0763	4.13159	10.3716	5.61353	0.346869	10.8802	31.3668	4.97117	0.00155143	0.034457	Plasmodium exported protein (hyp6), unknown function
PFIT_1368000	282.287	394.755	259.458	371.357	68.7301	83.6296	22.0352	142.239	203.061	326.964	79.1584	0.242101	-2.04632	0.00156894	0.0345519	glycosylphosphatidylinositol anchor attachment 1 protein, putative
PFIT_0103700	86.3575	59.9804	83.2486	40.5355	314.764	872.729	438.637	234.101	266.294	67.5305	465.058	6.88663	2.7838	0.00156906	0.0345519	conserved Plasmodium protein, unknown function
PFIT_0731300	159.715	238.527	235.871	70.6101	48.8083	15.7323	56.4651	39.2638	108.124	176.181	40.0674	0.227422	-2.13656	0.00157491	0.0345519	rifin
PFIT_0718900	7472.25	8260.55	9616.6	9469.61	1342.73	773.367	3126.24	3118.14	5397.43	8704.75	2090.12	0.240112	-2.05822	0.00160598	0.0349735	phosphoinositide-binding protein, putative
PFIT_1241700	62.2146	168.782	137.36	36.6127	357.596	619.356	338.79	252.622	246.667	101.242	392.091	3.8728	1.95338	0.00161408	0.0349735	conserved Plasmodium protein, unknown function
PFIT_1317300	17.6429	8.36936	16.6497	15.6911	69.7262	128.342	49.5791	48.8945	44.3619	14.5883	74.1356	5.08185	2.34536	0.0016147	0.0349735	ferredoxin, putative
PFIT_1463600	3713.37	4449.71	2740.27	4377.83	575.739	605.279	1153.4	1431.28	2380.86	3820.29	941.424	0.246427	-2.02077	0.00162004	0.0349735	conserved Plasmodium protein, unknown function
PFIT_1207900	63.1431	26.503	145.685	52.3038	501.033	1271	485.462	304.479	356.202	71.9087	640.494	8.90705	3.15495	0.00164187	0.0353034	mitochondrial ACP precursor
PFIT_0502500	5136.88	6682.93	7105.27	7156.47	1551.91	341.97	2236.57	2206.92	4052.36	6520.39	1584.34	0.242983	-2.04107	0.00166046	0.0355615	merozoite surface protein 8
PFIT_1404800	28.7858	15.3438	77.6987	45.7658	248.026	336.174	241.698	47.4129	130.113	41.8985	218.328	5.21087	2.38152	0.00167982	0.0358339	nuclear formin-like protein
PFIT_1311900	150.429	119.961	208.121	83.6861	1227.18	2689.39	1373.75	325.223	772.219	140.549	1403.89	9.98858	3.32028	0.00168937	0.0358957	probable protein, unknown function
PFIT_0516100	89.1432	136.699	127.648	35.3051	326.717	580.439	415.225	218.544	241.215	97.1989	385.231	3.96333	1.98671	0.00170037	0.0359878	RAP protein, putative
PFIT_1214700	104.929	94.8527	90.186	111.146	408.396	494.325	373.909	356.337	254.26	100.278	408.242	4.07109	2.02541	0.00171825	0.0362241	conserved Plasmodium protein, unknown function
PFIT_0823000	34.3573	33.4774	55.499	30.0747	122.519	243.437	182.479	94.0849	99.4909	38.3521	160.63	4.18829	2.06636	0.00173084	0.0363476	conserved Plasmodium protein, unknown function
PFIT_0203900	88.2147	73.9293	102.673	75.8405	279.901	546.49	366.334	182.984	214.546	85.1644	343.927	4.03839	2.01378	0.00181111	0.037886	conserved Plasmodium protein, unknown function
PFIT_1453000	338.001	117.171	1080.84	716.562	3364.79	4929.18	2675.89	887.509	1763.74	563.145	2964.34	5.26391	2.39613	0.00185072	0.038565	sortilin
PFIT_1323600	769.789	782.535	621.589	806.786	122.519	81.1455	256.159	280.032	465.069	745.175	184.964	0.248215	-2.01034	0.00187786	0.03898	MSF1-like protein, putative
PFIT_0725600	23.2144	4.18468	47.1742	36.6127	76.6988	195.412	122.571	80.75	73.3271	27.7965	118.858	4.276	2.09626	0.00189922	0.0391498	conserved Plasmodium protein, unknown function
PFIT_1468900	9.28575	26.503	44.3992	19.6139	90.6441	110.954	122.571	82.9725	63.3679	24.9505	101.785	4.07949	2.02839	0.00190934	0.0391498	conserved Plasmodium protein, unknown function
PFIT_0916300	97.5004	62.7702	178.984	103.3	326.717	945.594	882.783	269.661	358.414	110.639	606.189	5.47899	2.45391	0.0019127	0.0391498	conserved Plasmodium protein, unknown function
PFIT_0628300	182.001	170.177	342.707	126.837	934.331	2136.28	1134.81	488.204	689.418	205.43	1173.41	5.71195	2.51398	0.00192244	0.0391498	RNA-binding protein, putative
PFIT_0900200	969.433	1375.36	1494.31	325.591	241.053	120.062	379.418	234.842	642.509	1041.18	243.844	0.234201	-2.09418	0.00192635	0.0391498	rifin
PFIT_0419000	77.0718	50.2161	158.172	79.7633	303.807	542.35	371.155	210.395	224.116	91.3059	356.927	3.90913	1.96685	0.00192956	0.0391498	ribosome-recycling factor
PFIT_1441700	115.143	129.725	319.12	180.448	530.915	779.163	729.226	702.303	435.755	186.109	685.402	3.6828	1.8808	0.00194242	0.039163	allantoicase, putative
PFIT_1000300	0	4.18468	2.77495	0	25.8983	13.2483	38.5615	5.18578	11.2317	1.73991	20.7235	11.9107	3.57418	0.00194473	0.039163	erythrocyte membrane protein 1 (PfEMP1), pseudogene
PFIT_1436900	124.429	73.9293	80.4736	92.8393	562.79	1334.76	458.607	394.86	390.336	92.9178	687.755	7.40175	2.88787	0.00200382	0.0402009	ataxin-2 like protein, putative
PFIT_0828800	0	1.39489	4.16243	2.61519	14.9413	26.4965	9.64038	21.484	10.0918	2.04313	18.1405	8.87881	3.15037	0.00201116	0.0402009	conserved Plasmodium protein, unknown function
PFIT_0601800	314.787	253.87	271.945	418.431	43.8279	38.9167	86.7634	138.534	195.884	314.758	77.0106	0.244666	-2.03112	0.00203707	0.0405685	conserved Plasmodium protein, unknown function
PFIT_0201800	22474.3	27610.5	44633.7	33049.5	5693.64	1502.02	10125.8	13835.7	19865.6	31942	7789.29	0.243857	-2.03589	0.00205457	0.0407667	early transcribed membrane protein 2
PFIT_0700200	12.0715	13.9489	16.6497	0	1.99218	0	0	0.740826	5.67539	10.6675	0.683251	0.0640496	-3.96467	0.00207759	0.04098	rifin
PFIT_0210500	22.2858	32.0825	26.362	15.6911	93.6323	200.38	92.2722	60.7477	67.9317	24.1054	111.758	4.63623	2.21295	0.00208051	0.04098	conserved Plasmodium protein, unknown function
PFIT_0811800	84.5004	170.177	101.286	32.6899	37.8514	23.1844	8.26318	2.22248	57.5218	97.1632	17.8804	0.184024	-2.44203	0.00209404	0.0410966	Plasmodium RNA of unknown function RUF6
PFIT_1478400	1.85715	9.76425	16.6497	35.3051	119.531	67.0693	64.0397	32.5963	43.3515	15.894	70.809	4.45506	2.15545	0.00210426	0.0411475	Plasmodium exported protein (PHIST), unknown function
PFIT_1226600	65.0003	16.7387	52.7241	47.0734	113.554	223.564	259.602	161.5	117.47	45.3841	189.555	4.17668	2.06236	0.00221248	0.0430716	conserved Plasmodium protein, unknown function
PFIT_1463400	0.928575	0	1.38748	2.61519	25.8983	47.1969	8.26318	11.8532	12.2679	1.23281	23.3029	18.9023	4.24049	0.00221862	0.0430716	conserved Plasmodium protein, unknown function
PFIT_1238100	1.85715	1.39489	2.77495	3.92279	20.9179	21.5284	24.7895	14.8165	11.5003	2.48745	20.5131	8.24665	3.04381	0.00224778	0.0433777	conserved Plasmodium protein, unknown function
PFIT_0927800	45.5002	30.6876	55.499	81.0709	278.905	471.141	298.852	74.0826	166.967	53.1894	280.745	5.27821	2.40005	0.00225055	0.0433777	serine/threonine protein phosphatase 4, putative
PFIT_0619900	30.643	40.4519	36.0744	26.1519	117.538	199.552	146.671	85.195	85.2847	33.3303	137.239	4.11755	2.04179	0.00225862	0.0433777	conserved Plasmodium protein, unknown function
PFIT_0801400	2089.29	2188.59	1942.47	1728.64	569.763	171.399	380.106	997.892	1258.52	1987.25	529.79	0.266595	-1.90728	0.00226654	0.0433777	Plasmodium exported protein (PHISTa), unknown function
PFIT_1345900	23.2144	33.4774	24.9746	36.6127	171.327	156.495	76.4344	97.0482	77.448	29.5698	125.326	4.23832	2.08349	0.0022822	0.043523	6-cysteine protein
PFIT_1364500	118.858	119.961	328.832	177.833	598.649	892.601	712.699	503.762	431.649	186.371	676.928	3.63216	1.86083	0.00232605	0.0442032	glycine cleavage system T protein, putative
PFIT_1131900	43.643	6.97446	58.274	69.3026	146.425	97.7058	265.11	197.801	110.654	44.5485	176.76	3.96782	1.98835	0.00235453	0.0444451	serpentine receptor, putative
PFIT_1453900	232.144	167.387	267.783	228.829	730.133	1231.26	912.393	525.986	536.989	224.036	849.943	3.79378	1.92364	0.00235525	0.0444451	U1 snRNA associated protein, putative
PFIT_1417100	2067.94	2459.2	1581.72	2375.9	339.666	351.079	663.809	845.282	1335.57	2121.19	549.959	0.259269	-1.94748	0.00239388	0.0448682	root hair defective 3 GTP-binding protein (RHD3) homolog, putative
PFIT_1328800	39289.9	43191.5	69569.4	63912.6	12319.6	5005.35	18449.6	19106.6	33855.6	53990.9	13720.3	0.254123	-1.9764	0.0023943	0.0448682	conserved Plasmodium protein, unknown function
PFIT_0423000	650.003	538.429	732.587	1226.52	153.398	38.9167	159.066	450.422	493.668	786.886	200.451	0.254739	-1.97291	0.00241484	0.0450965	Plasmodium exported protein (PHISTb), unknown function
PFIT_1478300	1.85715	0	0	0	17.9296	8.28016	14.4606	6.66743	6.14936	0.464288	11.8344	25.4894	4.67183	0.00247992	0.0461521	Plasmodium exported protein (hyp15), unknown function
PFIT_0500500	23.2144	29.2927	18.0372	3.92279	3.98435	2.48405	1.3772	2.22248	10.5669	18.6168	2.51702	0.135202	-2.88682	0.00250025	0.0463044	rifin
PFIT_0420200	95.6433	224.578	431.505	202.677	1172.4	1090.5	634.199	505.243	544.592	238.601	850.584	3.56488	1.83385	0.00250913	0.0463044	steroid dehydrogenase, putative
PFIT_1016200	3687.37	3562.56	4446.86	6255.54	1110.64	515.854	1643	1409.79	2828.95	4488.08	1169.82	0.26065	-1.93981	0.00251384	0.0463044	Plasmodium exported protein (PHISTc), unknown function
PFIT_0301500	579.431	326.405	513.366	1056.54	98.6128	110.954	107.421	297.071	386.225	618.935	153.515	0.248031	-2.01141	0.00252986	0.046441	Plasmodium exported protein (hyp1), unknown function
PFIT_1356500	112.358	69.7446	88.7985	70.6101	318.748	583.751	215.531	257.067	214.576	85.3777	343.774	4.02651	2.00953	0.00254491	0.0465589	conserved Plasmodium protein, unknown function
PFIT_1006600	90.0718	124.145	177.597	117.684	357.596	433.88	405.584	640.814	293.422	127.374	459.469	3.60723	1.85089	0.00258433	0.0470394	conserved membrane protein, unknown function
PFIT_1123200	476.359	421.258	642.401	713.947	94.6284	48.8529	233.435	187.429	352.289	563.491	141.086	0.250379	-1.99782	0.00258861	0.0470394	conserved Plasmodium protein, unknown function
PFIT_0506500	657.431	841.12	384.331	516.5	2113.7	1951.63	1260.14	4098.25	1477.89	599.846	2355.93	3.92756	1.97363	0.00260276	0.0471379	conserved Plasmodium protein, unknown function
PFIT_1443300	22.2858	19.5285	13.8748	19.6139	42.8318	105.158	95.0266	87.4175	50.7171	18.8257	82.6085	4.38806	2.13358	0.00261762	0.0472485	replication factor A protein 3, putative
PFIT_0925600	16.7144	8.36936	26.362	30.0747	64.7458	154.011	63.3511	68.156	53.973	20.3801	87.5659	4.29664	2.10321	0.00265634	0.0477876	thioredoxin-like protein 2
PFIT_0813300	28.7858	15.3438	43.0118	37.9203	107.578	85.2856	209.334	94.8257	77.7606	31.2654	124.256	3.97422	1.99067	0.00274097	0.0491462	aquaporin, putative
PFIT_0725200	397.43	378.016	255.296	309.9	70.7223	72.0374	72.9914	144.461	212.607	335.16	90.053	0.268686	-1.89601	0.0027916	0.0496689	DNA mismatch repair protein PMS1, putative
PFIT_0322000	4088.52	5264.32	4066.69	4560.89	846.675	710.437	1543.15	1640.93	2840.2	4495.11	1185.3	0.263686	-1.92311	0.00279585	0.0496689	cyclic amine resistance locus protein
PFIT_0414200	10.2143	4.18468	13.8748	3.92279	26.8944	62.9292	49.5791	29.633	25.154	8.04914	42.2589	5.25012	2.39235	0.00279855	0.0496689	GTP:AMP phosphotransferase
PFIT_0808400	668.574	1339.1	663.214	676.027	206.19	130.826	244.452	287.44	526.978	836.728	217.227	0.259615	-1.94555	0.00280693	0.0496689	conserved Plasmodium protein, unknown function
PFIT_1216200	42.7145	9.76425	20.8121	60.1494	382.498	159.807	95.7152	190.392	120.232	33.3601	207.103	6.20812	2.63416	0.00282316	0.0497929	male development gene 1
PFIT_1038000	2850.73	4190.26	3775.32	2885.86	633.512	318.786	1355.16	1224.59	2154.28	3425.54	883.011	0.257773	-1.95583	0.00284933	0.0500907	RESA-like protein with PHIST and DnaJ domains
PFIT_1009100	34.3573	18.1336	33.2994	18.3063	67.734	164.775	145.983	59.2661	67.7318	26.0242	109.44	4.2053	2.07221	0.00289057	0.0506507	protein phosphatase, putative
PFIT_1405800	19719.2	19956.7	33359.1	34329.6	4525.23	1791.83	10903.3	10299.7	16860.6	26841.2	6880.01	0.256323	-1.96397	0.0029205	0.0510096	conserved Plasmodium protein, unknown function
PFIT_0615800	94.7147	82.2987	289.983	100.685	399.431	505.918	675.515	400.046	318.574	141.92	495.228	3.48948	1.80301	0.00295523	0.0513235	malate:quinone oxidoreductase, putative
PFIT_0929000	11.1429	5.57957	19.4247	28.7671	88.6519	237.64	92.9608	60.0069	68.0218	16.2286	119.815	7.38297	2.8842	0.0029575	0.0513235	serine/threonine protein kinase, putative
PFIT_1362600	10.2143	1.39489	12.4873	6.53798	37.8514	115.094	75.0572	21.484	35.0152	7.65862	62.3717	8.14398	3.02573	0.00299067	0.0517329	conserved Plasmodium protein, unknown function
PFIT_1321300	7137.03	7415.25	4505.14	7859.96	1170.4	1114.51	2041.01	3028.5	4283.97	6729.34	1838.6	0.273222	-1.87185	0.00302772	0.0522065	variant-silencing SET protein
PFIT_1432700	78.0003	29.2927	109.611	143.835	287.87	607.763	290.589	206.69	219.206	90.1848	348.228	3.86127	1.94908	0.00303958	0.0522107	mitogen-activated protein kinase 1
PFIT_0727500	132.786	73.9293	66.5989	196.139	454.216	634.26	235.501	481.537	284.371	117.363	451.378	3.84599	1.94335	0.00304732	0.0522107	zinc finger, C3HC4 type, putative
PFIT_0406700	1159.79	1135.44	477.292	878.704	214.159	163.119	263.733	389.674	585.239	912.807	257.671	0.282285	-1.82478	0.00314308	0.0534182	conserved Plasmodium protein, unknown function
PFIT_1408900	15250	17054	21533.6	24117.3	5996.45	3200.28	5287.75	6825.23	12408.1	19488.7	5327.43	0.27336	-1.87113	0.0031455	0.0534182	plasmepsin I
PFIT_0718700	2.78573	2.78979	8.32486	2.61519	32.8709	36.4327	15.1492	20.0023	15.1213	4.12889	26.1138	6.32465	2.66098	0.00314749	0.0534182	conserved Plasmodium protein, unknown function
PFIT_0816600	162.501	129.725	109.611	118.991	524.939	842.092	384.238	246.695	314.849	130.207	499.491	3.83613	1.93965	0.00317496	0.0537155	ABC transporter F family member 1, putative
PFIT_0902300	644.431	644.44	240.033	283.748	121.523	54.649	200.382	135.571	290.597	453.163	128.031	0.282528	-1.82353	0.00332601	0.056044	serine/threonine protein kinase, FIKK family
PFIT_bin05500	55.7145	11.1591	38.8493	5.23038	144.433	168.087	124.636	58.5252	75.8294	27.7383	123.92	4.46748	2.15946	0.00333438	0.056044	Plasmodium exported protein (hyp15), unknown function
PFIT_1144900	42.7145	47.4263	27.7495	30.0747	242.05	131.654	170.084	55.5619	93.4144	36.9913	149.837	4.05062	2.01814	0.00334374	0.056044	conserved Plasmodium protein, unknown function
PFIT_1209500	62.2146	19.5285	44.3992	45.7658	113.554	285.665	195.562	95.5665	107.782	42.977	172.587	4.0158	2.00569	0.00338544	0.0564749	ABC transporter B family member 7, putative
PFIT_0320800	131.858	12.554	88.7985	159.527	248.026	765.914	517.137	264.475	273.536	98.1842	448.888	4.5719	2.19279	0.00339038	0.0564749	ATP-dependent RNA helicase DDX6
PFIT_1432000	3.7143	2.78979	12.4873	10.4608	93.6323	37.2607	23.4123	40.0046	27.9703	7.36303	48.5775	6.59748	2.72192	0.00342615	0.0568952	conserved Plasmodium protein, unknown function
PFIT_0705600	747.503	841.12	1196	729.638	232.089	324.582	214.843	200.023	560.725	878.567	242.884	0.276455	-1.85488	0.00344452	0.0570247	DNA mismatch repair protein MSH2, putative
PFIT_0913200	22.2858	25.1081	40.2368	11.7684	193.241	217.768	132.211	22.2248	83.1055	24.8498	141.361	5.68864	2.50808	0.00351411	0.057999	conserved Plasmodium protein, unknown function
PFIT_1357800	2249.94	2807.92	3679.59	3078.08	780.933	421.46	950.954	1047.53	1877.05	2953.88	800.219	0.270904	-1.88415	0.00353286	0.0581307	HVA22-like protein, putative
PFIT_1016100	354.716	429.627	183.147	472.042	15.9374	19.8724	82.6318	254.844	226.602	359.883	93.3214	0.259311	-1.94725	0.00359642	0.0588221	Plasmodium exported protein (PHISTc), unknown function
PFIT_0721900	74.286	71.1395	97.1233	86.3013	298.827	419.804	299.54	182.243	191.158	82.2125	300.103	3.65034	1.86803	0.00360381	0.0588221	metallo-hydrolase/oxidoreductase, putative
PFIT_0409700	10.2143	11.1591	12.4873	22.2291	42.8318	85.2856	92.9608	21.484	37.3315	14.0225	60.6405	4.32453	2.11254	0.00361216	0.0588221	conserved Plasmodium protein, unknown function
PFIT_0508600	585.931	530.059	1269.54	846.014	180.292	128.342	244.452	305.961	511.324	807.886	214.762	0.265832	-1.91141	0.00362205	0.0588221	conserved Plasmodium protein, unknown function
PFIT_1004500	26.9287	6.97446	23.5871	33.9975	103.593	200.38	81.2546	57.7844	66.8125	22.8719	110.753	4.84231	2.2757	0.00362938	0.0588221	conserved Plasmodium protein, unknown function
PFIT_1232600	9.28575	11.1591	15.2622	7.84557	29.8827	66.2413	65.4169	34.078	29.8964	10.8882	48.9047	4.49154	2.16721	0.00365212	0.0588639	conserved Plasmodium protein, unknown function
PFIT_1100300	27.8573	16.7387	12.4873	6.53798	0.996089	4.96809	1.3772	1.48165	9.05553	15.9053	2.20576	0.138681	-2.85016	0.00365377	0.0588639	stevor
PFIT_1116600	5821.24	5675.82	3457.59	7408.84	903.452	319.614	1627.16	3355.2	3571.11	5590.87	1551.36	0.27748	-1.84954	0.00368726	0.0589524	conserved Plasmodium protein, unknown function
PFIT_1336300	57.5717	78.114	91.5734	40.5355	253.006	346.939	179.036	199.282	155.757	66.9486	244.566	3.65303	1.8691	0.00370146	0.0589524	protein kinase 6
PFIT_0423700	0.928575	0	1.38748	0	24.9022	5.79611	3.44299	23.7064	7.52047	0.579013	14.4619	24.9769	4.64252	0.00370278	0.0589524	Plasmodium exported protein (hyp10), unknown function
PFIT_0320500	584.074	73.9293	220.609	521.731	1445.32	804.003	2045.83	1000.86	837.044	350.086	1324	3.78194	1.91913	0.00370296	0.0589524	nicotinamidase, putative
PFIT_1475100	26.9287	33.4774	43.0118	227.522	484.099	262.481	157	339.298	196.727	82.7349	310.72	3.75561	1.90905	0.003737	0.059229	probable protein, unknown function
PFIT_0106300	78.0003	32.0825	47.1742	60.1494	259.979	698.845	261.667	205.95	205.481	54.3516	356.61	6.56117	2.71395	0.00374228	0.059229	double-strand break repair protein MRE11, putative
PFIT_1477900	681.574	591.434	253.908	647.26	61.7575	18.2163	86.7634	439.31	347.528	543.544	151.512	0.278748	-1.84297	0.00375456	0.0592496	lysophospholipase, putative
PFIT_1440000	44.5716	55.7957	49.9491	32.6899	204.198	117.578	90.2064	305.22	112.526	45.7516	179.301	3.91901	1.97049	0.00380365	0.059574	conserved Plasmodium protein, unknown function
PFIT_0412300	5.57145	1.39489	2.77495	11.7684	14.9413	51.337	36.4957	18.5206	17.8505	5.37741	30.3237	5.63908	2.49546	0.00380809	0.059574	50S ribosomal protein L10, putative
PFIT_1367600	29.7144	55.7957	43.0118	26.1519	121.523	155.667	137.031	154.833	90.4659	38.6684	142.263	3.67906	1.87934	0.00381911	0.059574	mitochondrial import inner membrane translocase subunit TIM9, putative
PFIT_0303500	15.7858	27.8979	23.5871	5.23038	49.8044	102.674	92.9608	47.4129	45.6691	18.1253	73.213	4.03928	2.0141	0.00382335	0.059574	plasmoredoxin
PFIT_1023500	184.787	80.9038	173.435	294.209	842.691	770.883	535.041	520.801	425.344	183.333	667.354	3.64011	1.86398	0.00383031	0.059574	conserved Plasmodium protein, unknown function
PFIT_0827300	261.858	136.699	309.407	181.756	605.622	1258.58	972.99	342.262	508.647	222.43	794.864	3.57354	1.83736	0.00386736	0.0599774	nucleoside transporter 2
PFIT_0732400	1.85715	11.1591	19.4247	37.9203	222.128	102.674	338.102	34.078	95.9178	17.5903	174.245	9.90576	3.30827	0.00389475	0.0602291	Plasmodium exported protein (PHISTb), unknown function
PFIT_1209600	28.7858	11.1591	48.5617	58.8418	78.691	246.749	142.54	99.2707	89.3248	36.8371	141.813	3.84972	1.94475	0.0039294	0.0604149	50S ribosomal protein L1, apicoplast, putative
PFIT_1144800	22.2858	22.3183	40.2368	39.2279	151.405	251.717	118.439	51.117	87.0934	31.0172	143.17	4.61581	2.20658	0.00393124	0.0604149	mitochondrial large subunit ribosomal protein, putative
PFIT_1433000	39.0002	19.5285	47.1742	22.2291	154.394	285.665	196.251	40.0046	100.531	31.983	169.079	5.28651	2.40232	0.00394588	0.0604149	apyrase, putative
PFIT_1445700	1207.15	1255.4	811.674	1947.01	215.155	178.851	386.304	663.039	833.073	1305.31	360.837	0.276438	-1.85497	0.00395154	0.0604149	eukaryotic initiation factor 2alpha kinase 1
PFIT_1435900	73.3575	68.3497	180.372	69.3026	291.854	352.735	458.607	239.287	216.733	97.8454	335.62	3.43011	1.77825	0.00399117	0.0606027	mitochondrial import inner membrane translocase subunit TIM17, putative
PFIT_1132900	23.2144	30.6876	24.9746	18.3063	116.542	161.463	60.5967	54.8211	61.3258	24.2957	98.3558	4.04827	2.01731	0.00399272	0.0606027	conserved Plasmodium protein, unknown function
PFIT_0201200	6.50003	5.57957	1.38748	9.15317	0	0	0	0	2.82753	5.65506	0	0	#DIV/0!	0.00399751	0.0606027	erythrocyte membrane protein 3
PFIT_0710800	396.502	849.49	592.452	31.3823	76.6988	37.2607	46.1361	45.9312	259.482	467.456	51.5067	0.110185	-3.182	0.00404794	0.0611954	erythrocyte membrane protein 1, PfEMP1
PFIT_0704400	16245.4	17953.7	20941.2	21503.4	3682.54	2593.35	6360.58	8552.83	12229.1	19160.9	5297.33	0.276465	-1.85483	0.00409142	0.0616799	inositol-phosphate phosphatase, putative
PFIT_0201900	122.572	220.393	192.859	77.1481	368.553	665.725	574.98	455.608	334.73	153.243	516.216	3.36861	1.75215	0.00417365	0.0623637	conserved Plasmodium protein, unknown function
PFIT_0100700	81157.5	40251	24126.8	142963	4750.35	1304.12	5278.8	20546.8	40047.3	72124.7	7970.02	0.110503	-3.17784	0.00417478	0.0623637	ring-infected erythrocyte surface antigen
PFIT_0803000	8.35718	26.503	2.77495	5.23038	117.538	300.57	77.8116	57.0436	74.4786	10.7164	138.241	12.9	3.6893	0.00420527	0.0623637	acyl-CoA synthetase, pseudogene
PFIT_0925500	17.6429	2.78979	30.5245	28.7671	69.7262	183.819	87.452	54.0803	59.3503	19.9311	98.7695	4.95555	2.30905	0.00421632	0.0623637	protein phosphatase-beta
PFIT_1304900	5.57145	8.36936	18.0372	13.076	72.7145	139.935	37.1843	39.2638	41.7689	11.2635	72.2743	6.41669	2.68183	0.0042237	0.0623637	conserved Plasmodium protein, unknown function
PFIT_1131800	25.0715	5.57957	19.4247	10.4608	50.8005	173.883	88.1406	54.8211	53.5228	15.1341	91.9114	6.07312	2.60244	0.0042414	0.0623637	RNA-binding protein s1, putative
PFIT_1437000	7.4286	4.18468	13.8748	14.3835	43.8279	158.151	47.5133	60.0069	43.6713	9.9679	77.3748	7.7624	2.9565	0.0042465	0.0623637	GTPase Era, putative
PFIT_0907400	4150.73	6161.24	5746.93	4035.24	1157.45	693.877	1979.03	1718.72	3205.4	5023.53	1387.27	0.276154	-1.85645	0.00424939	0.0623637	GTPase-activating protein, putative
PFIT_0802500	1.85715	4.18468	1.38748	0	19.9218	36.4327	17.9036	2.9633	10.5813	1.85733	19.3053	10.3942	3.3777	0.00425534	0.0623637	Plasmodium exported protein, unknown function
PFIT_1138800	229.358	202.259	160.947	185.679	40.8396	29.8086	48.2019	95.5665	124.082	194.561	53.6042	0.275514	-1.8598	0.00425598	0.0623637	ubiquitin-related modifier 1, putative
PFIT_0321600	185.715	48.8212	178.984	152.989	589.684	1498.71	639.708	414.862	463.684	141.627	785.741	5.54795	2.47195	0.00426389	0.0623637	peptidase, putative
PFIT_0919900	1353.86	1265.17	796.411	1782.25	326.717	337.83	177.658	688.227	841.016	1299.42	382.608	0.294445	-1.76393	0.00429128	0.0625947	TLD domain-containing protein
PFIT_0707800	835.718	1290.28	1517.9	778.019	314.764	232.672	480.642	191.874	705.233	1105.48	304.988	0.275888	-1.85785	0.00436939	0.0635623	Cg3 protein
PFIT_0732700	6672.74	7752.81	6634.91	7636.36	2920.53	922.409	2699.99	1876.51	4639.53	7174.21	2104.86	0.293393	-1.76909	0.00438532	0.0636226	Plasmodium exported protein (PHIST), unknown function, pseudogene
PFIT_0614800	68.7146	29.2927	47.1742	73.2253	230.096	535.726	224.483	147.424	169.517	54.6017	284.433	5.20922	2.38107	0.00440542	0.0637428	conserved Plasmodium protein, unknown function
PFIT_0933200	29.7144	13.9489	33.2994	30.0747	99.6089	210.316	117.062	48.1537	72.7722	26.7594	118.785	4.43901	2.15024	0.00445535	0.0638974	conserved Plasmodium protein, unknown function
PFIT_bin02300	2359.51	2980.89	2655.63	1202.99	789.898	338.658	1094.18	436.346	1482.26	2299.75	664.772	0.289062	-1.79055	0.00445911	0.0638974	rifin
PFIT_0315600	2.78573	2.78979	8.32486	45.7658	93.6323	64.5852	26.1667	61.4885	38.1924	14.9166	61.4682	4.12081	2.04293	0.00446202	0.0638974	conserved Plasmodium protein, unknown function
PFIT_0320400	42.7145	37.6621	36.0744	99.3772	317.752	184.647	174.215	120.755	126.65	53.957	199.342	3.69447	1.88537	0.00446347	0.0638974	oocyst capsule protein
PFIT_0833500	22346.2	26713.6	17831.8	24391.9	7930.86	2722.52	5733.96	10547.1	14777.2	22820.9	6733.62	0.295064	-1.7609	0.00449539	0.0641842	Plasmodium exported protein (PHISTc), unknown function
PFIT_0216700	503.288	403.124	344.094	462.889	85.6636	58.7891	128.768	217.062	275.46	428.349	122.571	0.286147	-1.80517	0.00452468	0.0643147	AP-2 complex subunit sigma, putative
PFIT_0929500	32.5001	19.5285	47.1742	33.9975	132.48	276.557	103.29	86.6766	91.5255	33.3001	149.751	4.49701	2.16897	0.00456362	0.0643147	conserved Plasmodium protein, unknown function
PFIT_1004400	144.858	263.635	425.955	107.223	780.933	954.702	984.007	345.966	500.91	235.418	766.402	3.2555	1.70288	0.00458175	0.0643147	ADP/ATP carrier protein, putative
PFIT_0928200	12.0715	9.76425	8.32486	16.9987	76.6988	65.4132	39.9387	32.5963	32.7258	11.7898	53.6618	4.55153	2.18635	0.00458568	0.0643147	conserved Plasmodium protein, unknown function
PFIT_1324900	8.35718	4.18468	8.32486	1.3076	32.8709	41.4008	26.1667	24.4473	18.3825	5.54358	31.2214	5.632	2.49365	0.00459552	0.0643147	conserved Plasmodium protein, unknown function
PFIT_0730300	242.358	65.56	31.912	92.8393	395.447	379.231	533.664	402.268	267.91	108.167	427.653	3.95362	1.98317	0.00459665	0.0643147	serine/threonine protein kinase, FIKK family, pseudogene
PFIT_1005700	10.2143	22.3183	23.5871	39.2279	83.6714	158.979	61.2853	54.8211	56.763	23.8369	89.6892	3.76262	1.91174	0.0046067	0.0643147	CCR4-NOT transcription complex subunit 5, putative
PFIT_1221400	54.786	78.114	97.1233	45.7658	166.347	452.925	221.729	167.427	160.527	68.9473	252.107	3.65651	1.87047	0.00460691	0.0643147	FbpA domain protein, putative
PFIT_0728900	3.7143	4.18468	12.4873	9.15317	20.9179	58.7891	33.0527	26.6697	21.1211	7.38486	34.8574	4.72011	2.23882	0.00461372	0.0643147	conserved Plasmodium protein, unknown function
PFIT_0811700	209.858	308.271	237.258	98.0696	62.7536	61.2732	41.3159	73.3418	136.518	213.364	59.6711	0.279668	-1.83821	0.00462422	0.0643147	rifin, pseudogene
PFIT_0504700	99.3576	419.863	76.3112	36.6127	349.627	1053.24	374.598	871.952	410.195	158.036	662.353	4.19115	2.06735	0.00464487	0.0643147	centrosomal protein CEP120, putative
PFIT_1346900	3685.52	2802.34	4609.2	6399.37	581.716	582.095	1704.28	1993.56	2794.76	4374.11	1215.41	0.277866	-1.84754	0.00464753	0.0643147	ethanolamine-phosphate cytidylyltransferase, putative
PFIT_1226200	82.6432	78.114	74.9237	52.3038	165.351	461.205	263.045	162.982	167.571	71.9962	263.145	3.65499	1.86987	0.00466776	0.0643467	RAP protein, putative
PFIT_1478500	1.85715	6.97446	8.32486	23.5367	72.7145	41.4008	47.5133	16.2982	27.3275	10.1733	44.4817	4.3724	2.12842	0.00467369	0.0643467	Plasmodium exported protein (PHIST), unknown function
PFIT_1405000	5.57145	8.36936	15.2622	18.3063	39.8435	38.0887	61.9739	55.5619	30.3722	11.8773	48.867	4.1143	2.04065	0.00476738	0.0653606	DNA-directed RNA polymerase II subunit RPB4, putative
PFIT_1141900	8.35718	2.78979	9.71233	10.4608	30.8787	81.1455	35.8071	22.9656	25.2646	7.83002	42.6993	5.45328	2.44712	0.00477156	0.0653606	conserved Plasmodium protein, unknown function
PFIT_0205000	2197.94	2428.51	1714.92	2127.46	682.321	276.557	744.375	797.129	1371.15	2117.21	625.095	0.295245	-1.76001	0.00479496	0.065515	conserved Plasmodium protein, unknown function
PFIT_1358700	821.789	451.945	425.955	312.515	1746.14	5670.25	3046.36	1506.1	1747.63	503.051	2992.21	5.94813	2.57244	0.00483118	0.0658431	conserved Plasmodium protein, unknown function
PFIT_1349900	46.4288	15.3438	69.3738	23.5367	87.6558	223.564	148.737	114.087	91.0909	38.6708	143.511	3.7111	1.89185	0.00487433	0.0662243	N6-adenine-specific methylase, putative
PFIT_1120700	4091.3	4985.35	4474.61	4014.32	925.366	823.876	1895.02	1372.75	2822.82	4391.39	1254.25	0.285616	-1.80785	0.00488369	0.0662243	conserved Plasmodium protein, unknown function
PFIT_1331400	293.43	89.2731	167.885	176.525	79.6871	37.2607	60.5967	48.8945	119.194	181.778	56.6097	0.311422	-1.68306	0.00498872	0.0673555	conserved Plasmodium membrane protein, unknown function
PFIT_1103500	3489.59	5101.12	4401.07	3606.35	1302.88	332.034	1298.01	1849.1	2672.52	4149.53	1195.51	0.288106	-1.79533	0.00499207	0.0673555	early transcribed membrane protein 11.1
PFIT_0936700	1048.36	1606.92	2451.67	1212.14	323.729	265.793	703.748	431.901	1005.53	1579.77	431.293	0.273009	-1.87298	0.00502085	0.0674071	early transcribed membrane protein
PFIT_0313800	10.2143	8.36936	6.93738	13.076	35.8592	86.9416	35.1185	27.4106	27.9909	9.64926	46.3325	4.80166	2.26353	0.00502087	0.0674071	conserved Plasmodium protein, unknown function
PFIT_1418900	7.4286	1.39489	27.7495	28.7671	73.7106	190.444	87.452	40.7454	57.2115	16.335	98.0879	6.00476	2.58611	0.00504323	0.0675392	conserved Plasmodium protein, unknown function
PFIT_1231800	6.50003	2.78979	5.5499	23.5367	51.7966	125.03	48.8905	28.8922	36.6233	9.59411	63.6524	6.63453	2.72999	0.00508891	0.0679824	phenylalanine--tRNA ligase
PFIT_0219200	807.861	842.515	523.079	715.255	185.272	79.4895	243.075	340.78	467.166	722.177	212.154	0.29377	-1.76724	0.00511309	0.0681363	Plasmodium exported protein (PHISTc), unknown function
PFIT_0601700	299.93	379.411	148.46	248.443	39.8435	57.9611	69.5484	137.053	172.581	269.061	76.1015	0.282841	-1.82194	0.00512569	0.0681363	JmjC domain containing protein
PFIT_bin05840	7.4286	11.1591	18.0372	5.23038	0	2.48405	0.688598	0	5.6285	10.4638	0.793161	0.0758003	-3.72165	0.00520635	0.068942	rifin
PFIT_1131700	8.35718	6.97446	5.5499	6.53798	62.7536	197.896	66.7941	33.3372	48.525	6.85488	90.1951	13.1578	3.71785	0.00522158	0.068942	mitochondrial rpoD precursor, putative
PFIT_1024800	25.0715	23.7132	43.0118	44.4582	91.6401	145.731	155.623	91.1216	77.5463	34.0637	121.029	3.55302	1.82905	0.00522462	0.068942	conserved Plasmodium protein, unknown function
PFIT_0619100	1.85715	0	0	0	15.9374	9.10817	2.75439	14.0757	5.4666	0.464288	10.4689	22.5483	4.49495	0.00531373	0.0696841	conserved Plasmodium protein, unknown function
PFIT_0105900	9.28575	15.3438	41.6243	31.3823	134.472	96.0498	108.11	21.484	57.219	24.409	90.0289	3.68834	1.88297	0.00532524	0.0696841	conserved Plasmodium protein, unknown function
PFIT_0201400	5465.6	4699.39	8109.8	15417.9	2198.37	1895.33	1359.29	2435.09	5197.59	8423.16	1972.02	0.234119	-2.09469	0.00532599	0.0696841	liver stage associated protein 2
PFIT_1454000	24.143	15.3438	12.4873	16.9987	64.7458	173.055	134.277	30.3739	58.928	17.2432	100.613	5.83493	2.54472	0.00533251	0.0696841	conserved Plasmodium protein, unknown function
PFIT_bin00500	1874.79	2508.02	2654.24	1191.22	702.242	300.57	874.52	535.617	1330.15	2057.07	603.237	0.293251	-1.76979	0.00542524	0.070535	rifin
PFIT_0111300	122.572	93.4578	40.2368	96.7621	11.9531	9.10817	35.1185	37.7821	55.8738	88.2572	23.4905	0.266159	-1.90964	0.00544219	0.070535	Plasmodium exported protein, unknown function
PFIT_bin10000	36.2144	62.7702	37.4619	11.7684	0.996089	3.31206	12.3948	12.594	22.189	37.0537	7.32424	0.197666	-2.33887	0.00544399	0.070535	rifin
PFIT_1432300	19.5001	11.1591	8.32486	83.6861	169.335	120.062	48.8905	122.236	72.8993	30.6675	115.131	3.75416	1.90849	0.0054499	0.070535	conserved Plasmodium protein, unknown function
PFIT_1246500	2717.01	3467.7	2075.66	2035.93	610.602	207.004	902.753	1312.74	1666.18	2574.08	758.276	0.294582	-1.76326	0.00550023	0.0710161	conserved Plasmodium protein, unknown function
PFIT_1478100	246.072	157.623	303.857	126.837	1094.7	350.251	1096.94	2285.45	707.716	208.597	1206.83	5.78547	2.53243	0.0055513	0.0715044	Plasmodium exported protein (hyp17), unknown function
PFIT_1311200	7.4286	4.18468	5.5499	19.6139	60.7614	52.165	27.5439	29.633	25.8601	9.19428	42.5258	4.62525	2.20953	0.00558966	0.0718252	malonyl CoA-acyl carrier protein transacylase precursor
PFIT_1149400	27114.4	15569.8	8226.35	43746.9	2091.79	546.49	2096.09	10631.6	13752.9	23664.4	3841.49	0.162332	-2.62298	0.00560282	0.0718252	ring-infected erythrocyte surface antigen, pseudogene
PFIT_1339800	797.646	1171.71	2389.23	1212.14	4498.34	4326.38	5634.8	2838.84	2858.64	1392.68	4324.59	3.10522	1.6347	0.00563147	0.0720215	RNA lariat debranching enzyme, putative
PFIT_0704700	3.7143	9.76425	6.93738	3.92279	28.8866	39.7448	24.1009	26.6697	17.9676	6.08468	29.8505	4.90585	2.2945	0.00570622	0.0728049	cysteine-rich secretory protein, putative
PFIT_1016300	4003.09	2927.88	2373.97	4934.86	897.476	303.054	983.319	2158.77	2322.8	3559.95	1085.65	0.304963	-1.71329	0.00572265	0.0728424	Plasmodium exported protein (PHISTc), unknown function
PFIT_1334900	74.286	58.5855	54.1116	73.2253	172.323	505.918	206.58	201.505	168.317	65.0521	271.581	4.17483	2.06172	0.00576935	0.073264	conserved Plasmodium protein, unknown function
PFIT_0416100	95.6433	22.3183	104.061	105.915	293.846	567.191	207.957	202.986	199.99	81.9844	317.995	3.87873	1.95558	0.00586365	0.0742866	memo-like protein
PFIT_1027500	13.0001	12.554	29.137	19.6139	102.597	52.165	95.0266	34.078	44.7715	18.5763	70.9667	3.82029	1.93368	0.00591301	0.0747366	protoporphyrinogen oxidase
PFIT_1417900	133.715	145.069	349.644	198.754	742.086	854.512	471.001	598.587	436.671	206.796	666.547	3.22322	1.6885	0.00593679	0.0748618	prefoldin subunit 2, putative
PFIT_0701100	1355.72	1616.68	3636.58	3692.65	842.691	230.188	949.577	918.624	1655.34	2575.41	735.27	0.285497	-1.80845	0.00600234	0.0755119	lysophospholipase, putative
PFIT_bin06500	299.93	443.576	141.523	147.758	936.323	3157.22	1386.84	860.099	921.659	258.197	1585.12	6.1392	2.61805	0.00610414	0.0766141	unspecified product
PFIT_1362700	17.6429	9.76425	30.5245	28.7671	123.515	347.767	112.242	82.9725	94.1493	21.6747	166.624	7.68749	2.94251	0.00612736	0.0767271	conserved Plasmodium protein, unknown function
PFIT_1104300	3.7143	6.97446	22.1996	3.92279	63.7497	32.2926	66.1055	11.8532	26.3515	9.20279	43.5002	4.72685	2.24088	0.00614227	0.0767357	CPW-WPC family protein
PFIT_0823800	753.075	1120.1	603.552	940.161	173.319	196.24	212.088	425.234	552.971	854.222	251.72	0.294678	-1.76279	0.00618394	0.0769945	conserved Plasmodium protein, unknown function
PFIT_0528300	3866.59	4099.59	1842.57	3380.13	711.207	781.647	751.261	1855.77	2161.1	3297.22	1024.97	0.310859	-1.68567	0.00622614	0.0769945	conserved Plasmodium protein, unknown function
PFIT_0901900	81.7146	83.6936	73.5362	67.995	190.253	428.084	269.931	157.055	169.033	76.7348	261.331	3.40563	1.76792	0.00623351	0.0769945	Plasmodium exported protein (hyp5), unknown function
PFIT_0111600	263.715	83.6936	230.321	129.452	520.954	966.294	571.537	411.158	397.141	176.795	617.486	3.49266	1.80432	0.00623559	0.0769945	Plasmodium exported protein, unknown function
PFIT_0711100	56.6431	79.5089	61.049	64.0722	22.91	11.5922	23.4123	8.88991	41.0097	65.3183	16.7011	0.255688	-1.96754	0.00623833	0.0769945	rifin
PFIT_1344700	21.3572	2.78979	15.2622	26.1519	44.824	92.7378	76.4344	51.8578	41.4269	16.3903	66.4635	4.05505	2.01972	0.0062605	0.0769945	ubiquitin-conjugating enzyme E2
PFIT_1339100	42.7145	18.1336	129.035	67.995	275.917	546.49	333.282	80.75	186.79	64.4696	309.11	4.79466	2.26143	0.00627053	0.0769945	ABC transporter B family member 5, putative
PFIT_1342900	8394.32	7692.83	14791.9	14163.9	3762.23	2169.4	4133.66	3418.17	7315.8	11260.7	3370.86	0.299347	-1.74011	0.00629602	0.0769945	kelch protein K13
PFIT_1300400	509.788	1164.74	2011.84	713.947	378.514	115.094	90.2064	321.518	663.205	1100.08	226.333	0.205743	-2.28109	0.00629691	0.0769945	glycophorin binding protein
PFIT_1417700	0	1.39489	0	1.3076	10.957	19.0444	4.82019	5.18578	5.33872	0.675622	10.0018	14.8039	3.8879	0.00630564	0.0769945	conserved Plasmodium protein, unknown function
PFIT_0514600	5.57145	4.18468	5.5499	2.61519	28.8866	18.2163	31.6755	21.484	14.773	4.48031	25.0656	5.59462	2.48404	0.00632049	0.0770015	conserved Plasmodium membrane protein, unknown function
PFIT_0800200	660.217	874.598	715.938	291.594	297.83	141.591	265.799	84.4541	416.503	635.587	197.419	0.310608	-1.68683	0.00643207	0.0781844	rifin, pseudogene
PFIT_0516000	39.9287	16.7387	73.5362	52.3038	113.554	197.068	229.303	78.5275	100.12	45.6269	154.613	3.38864	1.76071	0.00652076	0.0790777	NLI interacting factor-like phosphatase, putative
PFIT_1338900	149.501	89.2731	117.935	130.76	598.649	1097.95	336.036	323.741	355.48	121.867	589.094	4.8339	2.27319	0.00654838	0.0790777	conserved Plasmodium protein, unknown function
PFIT_0501100	2340.94	3070.16	4167.98	2404.67	12038.7	6441.96	11488.6	7515.68	6183.59	2995.94	9371.24	3.12798	1.64523	0.00654952	0.0790777	Plasmodium exported protein, unknown function
PFIT_0411200	27.8573	48.8212	37.4619	5.23038	2.98827	11.5922	4.82019	3.70413	17.8094	29.8427	5.7762	0.193555	-2.36918	0.00660142	0.0795264	rifin, pseudogene
PFIT_1015000	43.643	13.9489	22.1996	23.5367	92.6362	145.731	99.8468	68.8968	63.8049	25.8321	101.778	3.93997	1.97819	0.00662642	0.0796499	conserved Plasmodium protein, unknown function
PFIT_0501500	28804.4	45002	14565.7	15247.9	4356.89	1447.37	4121.26	14549.8	16011.9	25905	6118.84	0.236203	-2.0819	0.00672326	0.0803343	interspersed repeat antigen
PFIT_0827400	103.072	54.4008	122.098	71.9177	136.464	503.434	462.05	204.468	207.238	87.8721	326.604	3.71681	1.89406	0.00673002	0.0803343	conserved Plasmodium protein, unknown function
PFIT_0931000	78.0003	32.0825	83.2486	121.606	194.237	452.925	205.891	212.617	172.576	78.7345	266.417	3.38375	1.75862	0.00674318	0.0803343	conserved Plasmodium membrane protein, unknown function
PFIT_1213200	12.0715	2.78979	8.32486	15.6911	57.7731	110.126	37.8729	25.1881	33.7297	9.71932	57.7401	5.94075	2.57065	0.00675057	0.0803343	dynein light chain 1, putative
PFIT_1450500	2548.01	3003.2	2994.17	3526.58	796.871	572.159	1070.77	1194.21	1963.25	3017.99	908.503	0.301029	-1.73203	0.00675779	0.0803343	transcription factor IIIb subunit, putative
PFIT_1233900	174.572	115.776	144.298	149.066	617.575	1324.83	455.164	385.97	420.906	145.928	695.883	4.76868	2.25359	0.00677902	0.0804096	conserved Plasmodium protein, unknown function, pseudogene
PFIT_1012900	318.501	177.151	145.685	210.523	82.6753	59.6171	75.0572	57.0436	140.782	212.965	68.5983	0.322111	-1.63437	0.00681368	0.0806435	conserved Plasmodium protein, unknown function
PFIT_0807600	2897.16	3637.88	4310.89	3505.66	1020.99	601.139	932.362	1772.8	2334.86	3587.9	1081.82	0.30152	-1.72967	0.00683877	0.0807633	peptidyl-prolyl cis-trans isomerase
PFIT_1006000	19.5001	11.1591	40.2368	41.8431	80.6832	174.711	95.7152	48.1537	64.0003	28.1848	99.8158	3.54148	1.82435	0.00685766	0.0808096	conserved Plasmodium protein, unknown function
PFIT_1475400	25.0715	54.4008	44.3992	32.6899	130.488	339.486	131.522	101.493	107.444	39.1404	175.747	4.49018	2.16677	0.00690484	0.0811883	DNA repair metallo-beta-lactamase protein, putative
PFIT_0812600	8.35718	6.97446	2.77495	3.92279	45.8201	24.8405	18.5922	91.1216	25.3005	5.50735	45.0936	8.1879	3.03349	0.00715862	0.0839849	RuvB-like helicase 1
PFIT_bin08000	20.4287	47.4263	54.1116	5.23038	5.97653	0	4.82019	5.18578	17.8974	31.7992	3.99563	0.125652	-2.9925	0.00718696	0.0839849	rifin
PFIT_0603100	3.7143	4.18468	0	2.61519	18.9257	48.8529	16.5264	10.3716	13.1488	2.62854	23.6691	9.00466	3.17067	0.00720235	0.0839849	mitochondrial ribosomal protein L41, putative
PFIT_1428800	54.786	58.5855	102.673	47.0734	154.394	481.077	280.26	141.498	165.043	65.7795	264.307	4.01807	2.0065	0.00720493	0.0839849	CorA-like Mg2+ transporter protein, putative
PFIT_0536100	1050.22	1548.33	2229.67	509.962	4986.42	1867.18	3425.78	6056.99	2709.32	1334.55	4084.09	3.06028	1.61367	0.00727092	0.0845715	lysine-rich membrane-associated PHISTb protein
PFIT_0101600	28.7858	18.1336	36.0744	50.9962	139.452	117.578	151.492	59.2661	75.2223	33.4975	116.947	3.49122	1.80373	0.00735731	0.0853534	vacuolar protein sorting-associated protein 51, putative
PFIT_0729900	220.072	244.106	70.7613	295.517	67.734	32.2926	77.8116	73.3418	135.205	207.614	62.795	0.30246	-1.72518	0.00736978	0.0853534	unspecified product
PFIT_1303700	136.501	75.3242	280.27	154.296	621.559	1490.43	517.826	445.236	465.18	161.598	768.762	4.75726	2.25013	0.00747916	0.0862047	small heat shock protein, putative
PFIT_0601300	166.215	106.012	266.395	130.76	488.083	1398.52	589.44	453.385	449.851	167.345	732.357	4.37632	2.12972	0.00748715	0.0862047	elongation factor G, putative
PFIT_1239900	1.85715	0	1.38748	0	10.957	2.48405	20.658	8.88991	5.77919	0.811157	10.7472	13.2493	3.72784	0.0074912	0.0862047	erythrocyte membrane protein 1 (PfEMP1), pseudogene
PFIT_bin10500	424.359	1053.14	706.225	74.5329	108.574	58.7891	37.8729	105.197	321.087	564.565	77.6082	0.137465	-2.86286	0.00755904	0.0867178	erythrocyte membrane protein 1, PfEMP1
PFIT_1021800	7.4286	0	8.32486	3.92279	23.9061	68.7253	21.3466	22.2248	19.4849	4.91906	34.0507	6.92219	2.79123	0.0075941	0.0867178	ZIP domain-containing protein, putative
PFIT_0936900	41464.6	58426.5	30831.1	31562.7	10816.5	3138.18	13809.8	22572.2	26577.7	40571.2	12584.2	0.310175	-1.68884	0.00759905	0.0867178	ring-exported protein 3
PFIT_0105000	20.4287	22.3183	18.0372	36.6127	148.417	118.406	66.1055	34.8188	58.1431	24.3492	91.9369	3.77577	1.91677	0.00760006	0.0867178	conserved Plasmodium protein, unknown function
PFIT_0709100	467.073	574.696	191.472	237.982	1106.65	2026.98	440.014	1621.67	833.318	367.806	1298.83	3.53129	1.8202	0.00763824	0.0869696	conserved Plasmodium protein, unknown function
PFIT_0516200	221.001	267.819	394.043	271.98	1014.02	1004.38	1518.36	254.103	618.213	288.711	947.716	3.28258	1.71483	0.00769713	0.0873683	cation-transporting ATPase 1
PFIT_1477600	33.4287	44.6366	83.2486	183.063	433.299	296.43	185.233	186.688	180.753	86.0943	275.412	3.19896	1.6776	0.00771307	0.0873683	probable protein, unknown function
PFIT_0504000	530.217	711.395	1295.9	566.189	1575.81	3977.79	2343.3	1428.31	1553.61	775.926	2331.3	3.00454	1.58715	0.00774544	0.0873683	cation transporting P-ATPase
PFIT_1367700	65.0003	48.8212	40.2368	30.0747	147.421	402.416	126.702	168.167	128.605	46.0333	211.177	4.58748	2.1977	0.00774552	0.0873683	mitochondrial carrier protein, putative
PFIT_1037600	10.2143	8.36936	24.9746	27.4595	139.452	96.8778	46.1361	35.5596	48.6305	17.7544	79.5065	4.47812	2.16289	0.0077542	0.0873683	gametocyte-specific protein
PFIT_0812800	626.788	523.085	706.225	1205.6	101.601	144.903	263.733	402.268	496.776	765.425	228.126	0.298039	-1.74643	0.00786211	0.0883469	JmjC domain containing protein
PFIT_1360100	17213.9	20172.9	17553	21185.7	5261.34	3111.68	6956.22	8331.33	12473.3	19031.4	5915.14	0.31081	-1.68589	0.0078738	0.0883469	protein transport protein Sec24A
PFIT_0709900	205.215	167.387	346.869	322.976	844.683	1382.79	641.085	417.085	541.011	260.612	821.41	3.15185	1.6562	0.00789364	0.0883858	AAA family ATPase, CDC48 subfamily
PFIT_0806100	26.0001	2.78979	16.6497	30.0747	56.777	141.591	45.4475	68.156	48.4357	18.8786	77.9928	4.13129	2.04659	0.00794835	0.0888141	mitogen-activated protein kinase organizer 1, putative
PFIT_1250800	2565.65	3430.04	3119.05	2759.03	636.501	608.592	914.459	1474.24	1938.45	2968.44	908.449	0.306035	-1.70823	0.00796974	0.0888692	eukaryotic translation initiation factor 2b, subunit 2, putative
PFIT_1472300	377.002	191.1	503.654	379.203	1301.89	1665.14	997.091	694.154	763.654	362.74	1164.57	3.21048	1.68279	0.00803848	0.0893106	inorganic anion exchanger, inorganic anion antiporter
PFIT_1410700	17.6429	4.18468	26.362	15.6911	159.374	320.442	122.571	21.484	85.9689	15.9702	155.968	9.76617	3.28779	0.00804242	0.0893106	conserved Plasmodium protein, unknown function
PFIT_0107900	93.7861	100.432	312.182	115.068	489.079	648.336	471.69	286.7	314.659	155.367	473.951	3.05052	1.60906	0.00809146	0.0896706	tubulin-specific chaperone a, putative
PFIT_0527800	24.143	12.554	27.7495	24.8443	61.7575	140.763	68.1712	56.3028	52.0356	22.3227	81.7485	3.66212	1.87268	0.0081714	0.090106	conserved Plasmodium protein, unknown function
PFIT_0603700	27.8573	40.4519	52.7241	18.3063	124.511	325.41	153.557	71.1193	101.742	34.8349	168.649	4.8414	2.27542	0.0081744	0.090106	RAP protein, putative
PFIT_1218200	4976.24	4096.8	6652.95	10144.3	1494.13	946.422	2807.42	2636.6	4219.36	6467.58	1971.14	0.304773	-1.71419	0.00818083	0.090106	conserved Plasmodium protein, unknown function
PFIT_0815100	26.9287	19.5285	23.5871	18.3063	59.7653	133.311	86.7634	45.1904	51.6725	22.0877	81.2574	3.67886	1.87926	0.00824923	0.0906743	trypsin-like serine protease, putative
PFIT_1102000	67.786	8.36936	51.3366	5.23038	0.996089	1.65603	4.13159	0.740826	17.5309	33.1806	1.88113	0.0566938	-4.14066	0.00834159	0.0915032	Pfmc-2TM Maurer's cleft two transmembrane protein
PFIT_1009900	17.6429	1.39489	4.16243	15.6911	59.7653	31.4646	21.3466	65.9335	27.1752	9.72285	44.6275	4.58996	2.19848	0.00850401	0.0930473	conserved Plasmodium protein, unknown function
PFIT_0714400	850.575	583.065	960.134	625.031	2656.57	6093.37	2764.72	1457.95	1998.93	754.701	3243.15	4.29727	2.10342	0.00851684	0.0930473	conserved Plasmodium protein, unknown function
PFIT_1205100	7619.89	8861.75	11271.9	11156.4	3047.03	1208.9	4608.79	3147.77	6365.3	9727.48	3003.12	0.308726	-1.6956	0.0085457	0.0931703	zinc finger protein, putative
PFIT_0826400	48.2859	57.1906	185.922	87.6089	648.454	376.747	442.08	84.4541	241.343	94.7518	387.934	4.09421	2.03359	0.00856262	0.0931703	inner membrane complex protein 1i, putative
PFIT_0519100	16.7144	6.97446	13.8748	15.6911	94.6284	364.327	142.54	51.117	88.2334	13.3137	163.153	12.2545	3.61524	0.00864686	0.0938976	histone RNA hairpin-binding protein, putative
PFIT_1329700	2611.15	2711.67	5433.36	3686.11	1135.54	635.916	1428.15	1257.18	2362.39	3610.57	1114.2	0.308593	-1.69622	0.00872807	0.0942487	ER lumen protein retaining receptor 1, putative
PFIT_0508200	44.5716	47.4263	38.8493	40.5355	399.431	267.449	174.215	52.5986	133.135	42.8457	223.424	5.21461	2.38256	0.00873015	0.0942487	longevity-assurance (LAG1) protein, putative
PFIT_1339700	87.2861	107.407	83.2486	104.608	313.768	265.793	386.304	238.546	198.37	95.6373	301.103	3.14838	1.65461	0.00874857	0.0942487	conserved Plasmodium protein, unknown function
PFIT_0730500	840.361	489.607	1094.72	568.804	3370.76	7722.07	3175.82	1545.36	2350.94	748.373	3953.5	5.2828	2.4013	0.00874905	0.0942487	acyl-CoA synthetase
PFIT_1413800	6791.6	8068.06	8048.75	6360.14	1668.45	1068.97	2512.01	3898.97	4802.12	7317.14	2287.1	0.312567	-1.67776	0.00882761	0.0949056	glycylpeptide N-tetradecanoyltransferase
PFIT_1338700	10.2143	13.9489	12.4873	1.3076	31.8748	53.821	46.1361	25.1881	24.3723	9.48953	39.255	4.13666	2.04847	0.00885636	0.0950254	mitochondrial ribosomal protein L49 precursor, putative
PFIT_0730100	1124.5	1104.75	487.004	733.561	163.359	42.2288	221.729	685.264	570.301	862.456	278.145	0.322503	-1.63261	0.00889571	0.0952582	Plasmodium exported protein, unknown function
PFIT_0203300	11.1429	12.554	18.0372	11.7684	35.8592	125.03	48.8905	44.4496	38.4665	13.3756	63.5574	4.75173	2.24845	0.00892305	0.0953618	conserved Plasmodium protein, unknown function
PFIT_0608800	613.788	544.008	319.12	588.418	124.511	148.215	96.4038	305.961	342.553	516.333	168.773	0.326868	-1.61322	0.00898945	0.0958816	conserved Plasmodium protein, unknown function
PFIT_0832700	485.645	873.203	367.681	631.569	2950.41	3680.53	1715.3	688.968	1424.16	589.524	2258.8	3.83157	1.93793	0.00907393	0.0963108	unspecified product
PFIT_1430300	241.43	212.024	267.783	194.832	632.516	1223.81	569.471	458.571	475.054	229.017	721.091	3.14864	1.65473	0.00908015	0.0963108	apicoplast ribosomal protein L15 precursor, putative
PFIT_0601600	84.5004	108.802	59.6615	64.0722	30.8787	25.6685	19.2808	17.7798	51.3304	79.2589	23.402	0.29526	-1.75994	0.00908323	0.0963108	conserved Plasmodium protein, unknown function
PFIT_0831000	29.7144	44.6366	44.3992	16.9987	108.574	313.818	133.588	84.4541	97.0228	33.9372	160.108	4.71778	2.23811	0.00911012	0.0964065	conserved Plasmodium protein, unknown function
PFIT_0835400	11.1429	15.3438	6.93738	13.076	0	4.14008	0	1.48165	6.51522	11.625	1.40543	0.120897	-3.04815	0.00914328	0.096568	stevor
PFIT_0918700	46.4288	73.9293	108.223	48.381	149.413	310.506	240.321	146.684	140.486	69.2406	211.731	3.0579	1.61254	0.00916389	0.0965967	ATP-dependent DNA helicase Q1
PFIT_0921200	10.2143	32.0825	6.93738	2.61519	34.8631	70.3813	55.0879	32.5963	30.5973	12.9624	48.2322	3.72094	1.89567	0.00923863	0.0971947	conserved Plasmodium protein, unknown function
PFIT_1006100	23.2144	20.9234	26.362	23.5367	63.7497	181.335	78.5002	57.7844	59.4258	23.5091	95.3424	4.05555	2.0199	0.00929116	0.0975572	conserved Plasmodium protein, unknown function
PFIT_0111500	9.28575	8.36936	9.71233	1.3076	61.7575	38.9167	28.9211	10.3716	21.0802	7.16876	34.9917	4.88114	2.28722	0.00933386	0.0976436	surface-associated interspersed protein 1.1 (SURFIN 1.1)
PFIT_1150000	0	0	0	0	9.96089	1.65603	4.82019	7.40826	2.98067	0	5.96134	#DIV/0!	#DIV/0!	0.00933558	0.0976436	stevor
PFIT_1030700	74.286	6.97446	19.4247	49.6886	123.515	80.3175	210.711	132.608	87.1907	37.5934	136.788	3.63861	1.86339	0.00942778	0.0983951	conserved Plasmodium protein, unknown function
PFIT_0620100	3155.3	3118.98	5086.49	3074.16	14322.8	7641.76	11428.7	10049.3	7234.68	3608.73	10860.6	3.00954	1.58954	0.00944389	0.0983951	pyridoxine biosynthesis protein PDX1
PFIT_0802400	2.78573	1.39489	1.38748	3.92279	19.9218	14.9043	27.5439	2.22248	9.26042	2.37272	16.1481	6.80574	2.76675	0.00958445	0.0996672	Plasmodium exported protein (PHISTa), unknown function, pseudogene
PFIT_1344600	98.429	46.0315	79.0861	179.141	299.823	510.886	169.395	314.11	212.113	100.672	323.553	3.21394	1.68434	0.00961095	0.0997506	conserved Plasmodium protein, unknown function
PFIT_1337900	144.858	26.503	149.847	205.292	256.991	610.248	508.186	276.328	272.282	131.625	412.938	3.13723	1.64949	0.00964881	0.0997697	conserved Plasmodium protein, unknown function
PFIT_0210100	1124.5	1168.92	1051.71	1788.79	326.717	251.717	488.905	561.546	845.351	1283.48	407.221	0.317279	-1.65618	0.00964976	0.0997697	conserved Plasmodium protein, unknown function
PFIT_1123700	1166.29	1350.26	1147.44	1673.72	283.885	264.965	437.26	697.117	877.617	1334.43	420.807	0.315346	-1.66499	0.00971512	0.100161	calcium-dependent protein kinase 6
PFIT_0725800	92.8575	132.515	122.098	53.6114	206.19	279.869	349.119	378.562	201.853	100.27	303.435	3.02617	1.59749	0.0097504	0.100161	mitochondrial import inner membrane translocase subunit TIM50, putative
PFIT_1466500	1286.08	1811.97	1921.65	968.928	568.767	263.309	623.87	457.09	987.708	1497.16	478.259	0.319445	-1.64636	0.00975182	0.100161	conserved Plasmodium protein, unknown function
PFIT_1101800	1033.5	1184.26	854.685	1031.69	227.108	62.1012	327.084	683.041	675.435	1026.04	324.834	0.316591	-1.65931	0.00976181	0.100161	exported protein family 3
PFIT_1362500	48.2859	8.36936	48.5617	65.3798	121.523	167.259	185.233	94.0849	92.3371	42.6492	142.025	3.33007	1.73555	0.00978261	0.100184	DNase I-like protein, putative
PFIT_0311400	944.361	1026.64	1401.35	1389.97	373.533	274.073	447.589	417.085	784.326	1190.58	378.07	0.317551	-1.65494	0.00984313	0.100612	conserved Plasmodium protein, unknown function
PFIT_0835500	811.575	159.018	1007.31	74.5329	43.8279	92.7378	29.6097	8.14908	278.345	513.108	43.5811	0.0849355	-3.55749	0.00989796	0.100875	rifin
PFIT_1476000	30.643	1.39489	36.0744	19.6139	73.7106	98.5339	71.6142	77.0459	51.0788	21.9315	80.2261	3.65802	1.87106	0.00992729	0.100875	trailer hitch homolog, putative
PFIT_1361700	229.358	255.265	192.859	240.598	920.386	1560.81	283.014	777.126	557.427	229.52	885.334	3.85733	1.9476	0.00994041	0.100875	conserved Plasmodium protein, unknown function
PFIT_1430700	638.86	772.771	756.175	643.337	179.296	182.991	288.523	238.546	462.562	702.785	222.339	0.316368	-1.66032	0.00994356	0.100875	diphthamide synthesis protein, putative
PFIT_1456100	1.85715	5.57957	1.38748	1.3076	13.9452	11.5922	25.4781	11.8532	9.12508	2.53295	15.7172	6.2051	2.63346	0.0100083	0.101341	conserved Plasmodium protein, unknown function
PFIT_0419700	36.2144	44.6366	37.4619	11.7684	13.9452	12.4202	0.688598	6.66743	20.4753	32.5203	8.43038	0.259234	-1.94767	0.0100329	0.1014	rifin, pseudogene
PFIT_0625500	139.286	285.953	190.084	94.1469	35.8592	28.9805	73.68	67.4152	114.426	177.368	51.4837	0.290266	-1.78455	0.0100786	0.101603	conserved Plasmodium protein, unknown function
PFIT_0221300	122.572	168.782	160.947	99.3772	55.781	15.7323	68.1712	25.9289	89.6615	137.92	41.4034	0.300199	-1.73601	0.0100907	0.101603	erythrocyte membrane protein 1 (PfEMP1), pseudogene
PFIT_1025500	367.716	612.358	653.501	566.189	1581.79	1126.1	1678.8	1956.52	1067.87	549.941	1585.8	2.88359	1.52787	0.0101129	0.101637	conserved Plasmodium protein, unknown function
PFIT_1332500	307.358	227.367	314.957	370.049	849.664	1357.95	775.362	760.087	620.349	304.933	935.765	3.06875	1.61765	0.0101892	0.102214	ubiquitin-activating enzyme
PFIT_1104200	155.072	126.935	123.485	143.835	436.287	964.638	453.098	237.805	330.145	137.332	522.957	3.80797	1.92902	0.0102241	0.102374	FeS cluster assembly protein SufD, putative
PFIT_0604900	8398.04	10104.6	7474.33	9779.51	2179.44	1237.88	3606.19	4479.77	5907.47	8939.12	2875.82	0.321712	-1.63616	0.0103851	0.103793	conserved Plasmodium protein, unknown function
PFIT_1322800	87.2861	11.1591	66.5989	73.2253	138.456	272.417	209.334	173.353	128.979	59.5674	198.39	3.33052	1.73575	0.0104113	0.103863	conserved Plasmodium protein, unknown function
PFIT_1312600	90.0718	48.8212	41.6243	56.2266	178.3	507.574	263.045	127.422	164.136	59.186	269.085	4.54643	2.18473	0.0104525	0.103955	DEAD box helicase, putative
PFIT_1225600	14.8572	6.97446	8.32486	5.23038	21.9139	87.7697	42.0045	30.3739	27.1811	8.84673	45.5155	5.1449	2.36314	0.010459	0.103955	conserved Plasmodium protein, unknown function
PFIT_0309700	1467.15	1987.72	2206.09	1617.5	629.528	389.167	796.02	522.282	1201.93	1819.61	584.249	0.321084	-1.63898	0.010533	0.104497	YTH domain-containing protein, putative
PFIT_0936500	146765	263887	140472	77204.4	56778	14522.6	51001.7	82787.3	104177	157082	51272.4	0.326405	-1.61527	0.0106142	0.105099	ring-exported protein 1
PFIT_1009600	475.431	352.908	251.133	781.942	78.691	79.4895	154.935	283.736	307.283	465.353	149.213	0.320644	-1.64095	0.0106327	0.105099	conserved Plasmodium protein, unknown function
PFIT_1428100	12916.5	17164.2	12417.9	13333.5	4472.44	1863.86	5268.47	6619.28	9257.02	13958	4556.01	0.326408	-1.61525	0.010652	0.105099	lipase, putative
PFIT_0800300	51.0717	72.5344	80.4736	35.3051	20.9179	11.5922	15.1492	18.5206	38.1956	59.8462	16.545	0.276458	-1.85487	0.0107432	0.10567	rifin
PFIT_0423400	408.573	518.9	709	257.596	159.374	38.0887	190.053	208.172	311.22	473.517	148.922	0.314502	-1.66886	0.0107748	0.10567	Plasmodium exported protein (hyp15), unknown function
PFIT_1207400	98.429	93.4578	72.1488	36.6127	328.709	478.593	352.562	48.8945	188.676	75.1621	302.19	4.02051	2.00738	0.0107782	0.10567	conserved Plasmodium protein, unknown function
PFIT_0725100	31.5716	50.2161	23.5871	19.6139	68.7301	48.0249	130.834	154.092	65.8337	31.2472	100.42	3.21373	1.68425	0.0107882	0.10567	serine/threonine protein kinase, FIKK family
PFIT_0625600	5498.1	8072.24	8824.35	5264.38	2234.23	1632.02	2068.55	3038.13	4579	6914.77	2243.23	0.324412	-1.6241	0.0109	0.106413	conserved protein, unknown function
PFIT_1452500	89.1432	66.9548	122.098	87.6089	502.029	322.926	242.387	120.014	194.145	91.4512	296.839	3.24587	1.69861	0.0109035	0.106413	E3 SUMO-protein ligase NSE2, putative
PFIT_1250600	0.928575	0	1.38748	1.3076	13.9452	7.45214	6.88598	12.594	5.56263	0.905912	10.2194	11.2807	3.49579	0.0109804	0.10697	conserved Plasmodium protein, unknown function
PFIT_1209700	47.3573	9.76425	38.8493	66.6874	120.527	194.584	134.965	91.8624	88.0745	40.6646	135.485	3.33176	1.73628	0.0110166	0.107129	syntaxin, Qa-SNARE family
PFIT_1429700	223.787	140.884	134.585	445.89	48.8083	39.7448	42.0045	102.975	147.335	236.287	58.3831	0.247086	-2.01691	0.0110922	0.10767	protein kinase, putative
PFIT_0100200	848.718	1118.7	1109.98	418.431	388.475	160.635	439.326	167.427	581.462	873.958	288.966	0.33064	-1.59667	0.0111389	0.107908	rifin
PFIT_0105600	8.35718	2.78979	6.93738	2.61519	30.8787	79.4895	27.5439	15.5573	21.7711	5.17488	38.3674	7.41415	2.89028	0.0111582	0.107908	conserved Plasmodium protein, unknown function
PFIT_1238400	70.5717	20.9234	66.5989	86.3013	172.323	616.044	294.032	165.204	186.5	61.0988	311.901	5.10486	2.35187	0.0111767	0.107908	conserved Plasmodium protein, unknown function
PFIT_0713900	70.5717	46.0315	176.209	109.838	251.014	516.682	265.799	167.427	200.447	100.663	300.23	2.98254	1.57654	0.0113324	0.109216	drug/metabolite exporter, drug/metabolite transporter
PFIT_1313600	2.78573	5.57957	11.0998	9.15317	24.9022	47.1969	35.1185	9.63074	18.1833	7.15457	29.2121	4.083	2.02963	0.0114495	0.110148	conserved Plasmodium protein, unknown function
PFIT_0834900	38.0716	115.776	83.2486	83.6861	636.501	233.5	398.01	114.087	212.86	80.1956	345.525	4.30852	2.10719	0.0115085	0.110518	Plasmodium exported protein, unknown function, pseudogene
PFIT_1444100	6633.74	9334.62	6400.43	6175.77	1874.64	1509.47	2550.57	3446.32	4740.7	7136.14	2345.25	0.328644	-1.6054	0.0115536	0.110754	protein transport protein SEC7, putative
PFIT_0819000	686.217	492.397	550.828	914.009	156.386	62.9292	121.882	534.135	439.848	660.863	218.833	0.331132	-1.59452	0.011643	0.111413	phosphopantothenoylcysteine decarboxylase, putative
PFIT_1149100	1156.08	1535.78	2616.78	1795.33	549.841	145.731	769.853	769.718	1167.39	1775.99	558.786	0.314633	-1.66826	0.0116758	0.111529	Plasmodium exported protein, unknown function
PFIT_0927900	97.5004	26.503	95.7359	150.373	277.909	445.472	289.211	145.202	190.988	92.5282	289.449	3.12822	1.64534	0.0117107	0.111666	cytochrome c oxidase subunit 5B, putative
PFIT_1342500	435.502	278.979	507.816	453.736	969.194	2205.01	1129.99	710.452	836.334	419.008	1253.66	2.99197	1.5811	0.0117706	0.112002	conserved Plasmodium protein, unknown function
PFIT_0503900	29.7144	39.057	30.5245	40.5355	92.6362	186.304	79.1888	91.8624	73.7278	34.9578	112.498	3.2181	1.68621	0.0117875	0.112002	conserved Plasmodium protein, unknown function
PFIT_0214400	38.0716	41.8468	73.5362	128.144	335.682	240.125	109.487	179.28	143.272	70.3997	216.143	3.07023	1.61835	0.0118201	0.112115	acyl-CoA synthetase
PFIT_1321400	267.43	32.0825	256.683	383.125	623.551	1192.34	639.019	435.606	478.73	234.83	722.63	3.07724	1.62164	0.0118748	0.112436	conserved Plasmodium protein, unknown function
PFIT_1135300	31.5716	86.4833	61.049	67.995	201.21	139.935	125.325	422.271	141.98	61.7747	222.185	3.5967	1.84667	0.0119941	0.11325	zinc finger protein, putative
PFIT_0819500	300.858	205.049	894.922	201.37	1643.55	4003.46	1965.95	604.514	1227.46	400.55	2054.37	5.12886	2.35864	0.0120028	0.11325	chaperone protein ClpB1
PFIT_1232700	89.1432	132.515	192.859	57.5342	254.999	434.708	484.773	180.021	228.319	118.013	338.625	2.86939	1.52075	0.0120482	0.11348	nucleotidyltransferase, putative
PFIT_bin00800	11.1429	9.76425	19.4247	3.92279	1.99218	2.48405	1.3772	0	6.2635	11.0637	1.46336	0.132267	-2.91848	0.0121183	0.113942	rifin
PFIT_0402500	414.145	259.45	126.26	644.644	74.7066	61.2732	91.5836	152.61	228.084	361.125	95.0434	0.263187	-1.92584	0.0122106	0.114401	alpha/beta hydrolase, putative
PFIT_bin04400	1063.22	1293.07	1112.76	528.269	453.22	251.717	409.716	260.03	671.499	999.327	343.671	0.343902	-1.53993	0.0122264	0.114401	rifin
PFIT_bin11100	92.8575	259.45	224.771	15.6911	25.8983	14.0763	31.6755	8.14908	84.0711	148.192	19.9498	0.134621	-2.89303	0.0122428	0.114401	erythrocyte membrane protein 1, PfEMP1
PFIT_1352400	19053.4	31726.8	14690.6	10874	5339.03	1384.44	7706.11	10775.3	12693.7	19086.2	6301.22	0.330145	-1.59883	0.0122819	0.114401	membrane associated histidine-rich protein
PFIT_bin08300	176.429	383.595	213.671	33.9975	42.8318	24.8405	35.8071	42.2271	119.175	201.923	36.4266	0.180398	-2.47074	0.0122874	0.114401	erythrocyte membrane protein 1, PfEMP1
PFIT_1020600	1073.43	1389.31	982.333	951.929	195.233	242.609	415.913	580.807	728.946	1099.25	358.641	0.326259	-1.61591	0.012303	0.114401	conserved Plasmodium protein, unknown function
PFIT_0727600	9.28575	19.5285	2.77495	18.3063	46.8162	72.8654	13.0834	52.5986	29.4074	12.4739	46.3409	3.71503	1.89337	0.0123155	0.114401	alpha/beta hydrolase, putative
PFIT_0421900	53.8574	32.0825	83.2486	205.292	443.259	211.144	259.602	210.395	187.36	93.6202	281.1	3.00255	1.58619	0.0123571	0.11445	early transcribed membrane protein 4
PFIT_1312400	9.28575	12.554	11.0998	1.3076	20.9179	48.0249	35.1185	32.5963	21.3631	8.5618	34.1644	3.99033	1.99651	0.0123632	0.11445	methionyl-tRNA formyltransferase, putative
PFIT_0914800	1173.72	1139.63	1839.79	1913.01	501.033	328.722	611.475	558.583	1008.25	1516.54	499.953	0.329667	-1.60092	0.0125338	0.115745	transporter, putative
PFIT_0210600	59.4288	12.554	34.6869	30.0747	68.7301	217.768	112.242	89.6399	78.1405	34.1861	122.095	3.57148	1.83652	0.012546	0.115745	ras-related protein Rab-5A
PFIT_1236100	960.147	1530.2	1615.02	1238.29	482.107	286.493	543.304	434.124	886.211	1335.91	436.507	0.326748	-1.61375	0.0125968	0.115949	conserved Plasmodium protein, unknown function
PFIT_1301400	57.5717	29.2927	18.0372	88.9165	6.97262	4.96809	13.772	17.7798	29.6638	48.4545	10.8731	0.224399	-2.15586	0.0126111	0.115949	early transcribed membrane protein 13
PFIT_1253600	11.1429	6.97446	16.6497	54.919	0	0	1.3772	2.22248	11.6607	22.4215	0.899919	0.0401364	-4.63895	0.0126786	0.116267	acyl-CoA binding protein, putative
PFIT_0221100	1021.43	1514.85	578.578	780.634	322.733	148.215	296.786	551.915	651.893	973.875	329.912	0.338762	-1.56165	0.0126888	0.116267	Plasmodium exported protein, unknown function
PFIT_0502600	92.8575	174.362	140.135	56.2266	46.8162	18.2163	56.4651	19.2615	75.5425	115.895	35.1898	0.303634	-1.71959	0.01277	0.116813	conserved Plasmodium protein, unknown function
PFIT_1407500	4.64288	2.78979	1.38748	6.53798	37.8514	99.3619	29.6097	11.1124	24.1617	3.83953	44.4838	11.5858	3.53428	0.0127995	0.116885	WD repeat-containing protein 65, putative
PFIT_0820000	15.7858	4.18468	9.71233	16.9987	64.7458	223.564	76.4344	42.2271	56.7066	11.6704	101.743	8.71804	3.124	0.0128648	0.117283	GTPase, putative
PFIT_1303900	23.2144	20.9234	29.137	54.919	99.6089	120.062	138.408	45.1904	66.4329	32.0484	100.817	3.14578	1.65342	0.0129085	0.117298	cyclin
PFIT_0831100	374.216	509.136	727.038	185.679	1190.33	2191.76	1016.37	751.938	868.308	449.017	1287.6	2.86759	1.51984	0.01291	0.117298	leucine--tRNA ligase, putative
PFIT_0305000	132.786	108.802	130.423	77.1481	509.997	1086.36	362.203	241.509	331.153	112.29	550.016	4.89819	2.29225	0.0130126	0.118032	conserved Plasmodium protein, unknown function
PFIT_0713100	2808.01	3686.7	5143.37	3418.05	987.124	1087.18	1368.93	1497.21	2499.57	3764.04	1235.11	0.328135	-1.60764	0.0130712	0.118364	4-nitrophenylphosphatase
PFIT_0832500	0.928575	1.39489	2.77495	9.15317	26.8944	19.0444	6.19739	22.2248	11.0766	3.5629	18.5902	5.21773	2.38342	0.0131373	0.118723	early transcribed membrane protein 8
PFIT_1025700	33.4287	48.8212	55.499	14.3835	137.46	502.606	207.957	104.456	138.076	38.0331	238.12	6.26085	2.64636	0.0131993	0.118723	conserved Plasmodium protein, unknown function
PFIT_0408200	509.788	288.743	611.877	419.738	1236.15	2509.72	1396.48	611.181	947.958	457.536	1438.38	3.14375	1.65249	0.0132462	0.118723	replication protein A1, large subunit
PFIT_0921800	108.643	83.6936	87.411	96.7621	300.819	601.139	253.404	157.796	211.209	94.1275	328.29	3.48771	1.80228	0.0132492	0.118723	conserved Plasmodium protein, unknown function
PFIT_0516700	361.216	432.417	567.478	278.518	1756.1	1950.8	1212.62	312.629	858.973	409.907	1308.04	3.19106	1.67404	0.0132689	0.118723	sporozoite surface antigen MB2
PFIT_1134400	33303.4	57465.4	21543.3	18154.7	7309.3	2766.4	8804.42	18830.3	21022.1	32616.7	9427.61	0.289042	-1.79065	0.0132777	0.118723	conserved Plasmodium protein, unknown function
PFIT_0621900	90.0718	50.2161	120.71	94.1469	235.077	365.983	232.058	237.805	178.258	88.7863	267.731	3.01545	1.59237	0.0132856	0.118723	chorismate synthase
PFIT_0917000	1369.65	2290.41	1834.24	1613.57	382.498	377.575	1003.29	517.837	1173.63	1776.97	570.3	0.320939	-1.63963	0.0132868	0.118723	conserved Plasmodium protein, unknown function
PFIT_1037900	236.787	334.774	147.072	193.524	32.8709	33.9486	181.101	35.5596	149.455	228.039	70.8702	0.31078	-1.68603	0.013359	0.118906	Plasmodium exported protein, unknown function
PFIT_1113000	10.2143	0	13.8748	27.4595	48.8083	95.2218	47.5133	19.2615	32.7942	12.8871	52.7012	4.08944	2.0319	0.0133664	0.118906	ubiquinone biosynthesis protein COQ4, putative
PFIT_0801900	546.002	412.888	376.006	1421.36	72.7145	20.7004	132.211	241.509	402.923	689.063	116.784	0.169482	-2.5608	0.0133734	0.118906	acyl-CoA synthetase
PFIT_1319500	68.7146	64.1651	91.5734	101.992	166.347	343.627	303.672	142.979	160.384	81.6114	239.156	2.93043	1.55111	0.0134193	0.119012	conserved Plasmodium protein, unknown function
PFIT_1239500	38.0716	37.6621	45.7867	45.7658	136.464	364.327	150.114	86.6766	113.109	41.8216	184.396	4.4091	2.14048	0.0134293	0.119012	conserved Plasmodium protein, unknown function
PFIT_1407600	66.8574	20.9234	55.499	87.6089	238.065	652.476	214.843	165.204	187.685	57.7222	317.647	5.50303	2.46023	0.0134719	0.119193	ATP-dependent Clp protease, putative
PFIT_0702200	58.5003	68.3497	76.3112	52.3038	174.315	186.304	234.123	165.204	126.926	63.8662	189.987	2.97476	1.57277	0.0135172	0.119398	conserved Plasmodium protein, unknown function
PFIT_1463900	83.5718	37.6621	130.423	139.913	513.982	790.755	252.027	167.427	264.47	97.8923	431.048	4.40328	2.13858	0.0136767	0.12061	cytochrome c1 precursor, putative
PFIT_1441500	10.2143	18.1336	41.6243	14.3835	92.6362	239.297	106.044	32.5963	69.3661	21.0889	117.643	5.57844	2.47986	0.0137345	0.120743	stromal-processing peptidase, putative
PFIT_1312500	33.4287	8.36936	5.5499	23.5367	42.8318	103.502	75.7458	42.2271	41.8989	17.7212	66.0767	3.72868	1.89867	0.0137452	0.120743	peptidyl-prolyl cis-trans isomerase, putative
PFIT_1134700	3593.59	4889.1	7891.96	3435.05	13597.6	21915.9	12634.4	7090.44	9381.01	4952.43	13809.6	2.78845	1.47946	0.013759	0.120743	heat shock protein 70
PFIT_0314000	695.503	698.841	420.405	504.732	123.515	82.8016	132.9	457.09	389.473	579.87	199.076	0.343312	-1.54241	0.0140048	0.122702	vesicle transport v-SNARE protein, putative
PFIT_1326400	808.789	1002.93	985.108	1067	282.889	221.08	265.799	531.172	645.595	965.956	325.235	0.336698	-1.57047	0.0141408	0.123692	ribonuclease P protein subunit RPR2, putative
PFIT_1420200	103.072	90.668	144.298	79.7633	440.271	1174.95	583.932	145.943	345.363	104.45	586.275	5.61296	2.48876	0.0141836	0.123865	thioredoxin-like protein, putative
PFIT_1119000	1696.51	2109.08	3223.11	1362.51	4881.83	8229.65	7604.88	2395.83	3937.92	2097.8	5778.05	2.75433	1.4617	0.0143769	0.12517	heat shock protein 90, putative
PFIT_0726000	7.4286	4.18468	16.6497	22.2291	38.8475	85.2856	44.0703	18.5206	29.652	12.623	46.681	3.69808	1.88678	0.0143963	0.12517	conserved Plasmodium protein, unknown function
PFIT_1326900	732.646	696.051	951.809	992.465	163.359	172.227	336.036	443.755	561.043	843.243	278.844	0.330681	-1.59649	0.014406	0.12517	regulator of nonsense transcripts 3B, putative
PFIT_1232000	55.7145	11.1591	63.8239	82.3785	175.312	432.224	216.909	86.6766	140.525	53.269	227.78	4.27604	2.09627	0.0144258	0.12517	dihydrolipoyl dehydrogenase, mitochondrial
PFIT_1461400	30.643	13.9489	8.32486	53.6114	83.6714	151.527	78.5002	43.7087	57.9919	26.632	89.3518	3.35505	1.74633	0.014495	0.125569	conserved Plasmodium protein, unknown function
PFIT_1419300	39.0002	44.6366	34.6869	16.9987	76.6988	122.546	123.259	100.752	69.8224	33.8306	105.814	3.12776	1.64513	0.0146318	0.126551	calmodulin, putative
PFIT_1237100	1680.72	2005.86	3474.24	2046.39	633.512	459.549	901.375	1050.49	1531.52	2301.8	761.232	0.330711	-1.59636	0.0146586	0.12658	conserved Plasmodium protein, unknown function
PFIT_0824300	663.931	616.543	1094.72	1481.51	286.873	211.972	360.137	425.234	642.614	964.175	321.054	0.332983	-1.58648	0.014733	0.127019	conserved Plasmodium protein, unknown function
PFIT_0313500	11.1429	12.554	22.1996	47.0734	142.441	355.219	48.2019	114.828	94.2074	23.2425	165.172	7.10648	2.82913	0.0150696	0.129714	conserved Plasmodium protein, unknown function
PFIT_1316600	64.0717	61.3753	156.785	79.7633	243.046	292.29	278.194	209.654	173.147	90.4988	255.796	2.82651	1.49902	0.01514	0.130112	conserved Plasmodium protein, unknown function
PFIT_1365200	69.6432	32.0825	54.1116	82.3785	222.128	293.946	121.193	111.124	123.326	59.5539	187.098	3.14165	1.65152	0.0152306	0.13037	conserved Plasmodium protein, unknown function
PFIT_0829500	24.143	37.6621	92.9609	24.8443	146.425	158.979	154.246	59.2661	87.3158	44.9026	129.729	2.88912	1.53063	0.0152374	0.13037	SNARE protein, putative
PFIT_1431800	41.7859	4.18468	24.9746	41.8431	109.57	294.774	120.505	64.4519	87.761	28.197	147.325	5.22484	2.38539	0.0152425	0.13037	exodeoxyribonuclease III, putative
PFIT_1363200	2778.3	3434.23	2361.48	3148.69	867.593	886.805	1285.61	1029.75	1974.06	2930.67	1017.44	0.347169	-1.52629	0.0153052	0.130497	conserved Plasmodium protein, unknown function
PFIT_0603900	26.0001	27.8979	27.7495	14.3835	86.6597	217.768	128.079	27.4106	69.4936	24.0078	114.979	4.78926	2.2598	0.0153225	0.130497	50S ribosomal protein L24, putative
PFIT_0404000	229.358	252.476	127.648	47.0734	811.812	354.391	539.173	295.59	332.19	164.139	500.241	3.04767	1.60771	0.0153299	0.130497	liver specific protein 2, putative
PFIT_1202000	185.715	265.03	149.847	100.685	52.7927	57.1331	25.4781	102.234	117.364	175.319	59.4095	0.338865	-1.56122	0.0155874	0.132299	dynein heavy chain, putative
PFIT_1026700	21797.4	26210	6659.89	12645.8	4682.61	1999.66	2974.06	11971.7	11117.6	16828.3	5407.02	0.321306	-1.63798	0.0155906	0.132299	merozoite capping protein 1
PFIT_1149700	250.715	253.87	323.282	151.681	124.511	27.3245	91.5836	95.5665	164.817	244.887	84.7464	0.346063	-1.53089	0.0156464	0.132564	ring-infected erythrocyte surface antigen 2, pseudogene
PFIT_0729700	18300.4	21750.6	23200	20071.6	7976.68	2061.76	7267.47	11655.4	14035.5	20830.6	7240.33	0.347581	-1.52458	0.0157608	0.133325	Plasmodium exported protein, unknown function
PFIT_0308400	159.715	128.33	287.208	112.453	685.309	1293.36	381.484	360.782	426.08	171.926	680.234	3.95654	1.98424	0.015882	0.134139	activator of Hsp90 ATPase, putative
PFIT_1116700	468.002	482.633	209.509	154.296	108.574	67.0693	110.176	188.17	223.554	328.61	118.497	0.360601	-1.47152	0.0159494	0.134199	palmitoyltransferase, putative
PFIT_0918200	2688.23	3286.37	5652.58	2328.83	1287.94	809.799	1123.79	1573.51	2343.88	3489	1198.76	0.343583	-1.54127	0.0159657	0.134199	cytochrome b5-like heme/steroid binding protein, putative
PFIT_0600300	24.143	65.56	55.499	37.9203	250.018	697.189	198.316	121.495	181.268	45.7806	316.755	6.91898	2.79056	0.015991	0.134199	Plasmodium exported protein (PHISTb), unknown function
PFIT_1461700	137.429	156.228	142.91	125.529	466.169	918.269	440.014	174.835	320.173	140.524	499.822	3.55684	1.8306	0.0160082	0.134199	conserved Plasmodium protein, unknown function
PFIT_1303800	16.7144	5.57957	13.8748	18.3063	50.8005	160.635	75.0572	28.1514	46.1399	13.6188	78.661	5.77593	2.53005	0.0160133	0.134199	conserved Plasmodium protein, unknown function
PFIT_0810900	19.5001	26.503	38.8493	33.9975	99.6089	121.718	94.338	46.672	60.1484	29.7125	90.5843	3.0487	1.60819	0.0160462	0.134265	conserved Plasmodium protein, unknown function
PFIT_0834600	103038	196625	287921	102062	42177.4	24021.6	86333.7	64900.1	113385	172411	54358.2	0.315282	-1.66529	0.0161356	0.134805	heat shock protein 70
PFIT_1149500	92.8575	111.591	48.5617	74.5329	3.98435	18.2163	26.8553	51.117	53.4646	81.8859	25.0433	0.305831	-1.70919	0.0162103	0.135219	serine/threonine protein kinase, FIKK family
PFIT_0622700	15913.9	23766.2	20247.4	19331.5	6312.21	3066.14	8111	9648.52	13299.6	19814.8	6784.47	0.342395	-1.54627	0.0163091	0.135668	tyrosine kinase-like protein, putative
PFIT_0418100	455.931	693.262	532.791	499.501	172.323	131.654	246.518	188.911	365.111	545.371	184.852	0.338947	-1.56087	0.0163144	0.135668	conserved Plasmodium membrane protein, unknown function
PFIT_1313200	12.0715	6.97446	18.0372	11.7684	56.777	140.763	55.7765	21.484	40.4565	12.2129	68.7	5.62521	2.49191	0.0163876	0.136067	conserved Plasmodium protein, unknown function
Pf_M7661101800	41.7859	6.97446	65.2114	91.5317	197.226	640.056	192.119	171.131	175.754	51.3759	300.133	5.8419	2.54644	0.0164616	0.136472	cytochrome c oxidase subunit 1
PFIT_0936600	4052.3	6636.9	7151.05	4304.6	2153.54	455.409	1874.37	3083.32	3713.94	5536.21	1891.66	0.341688	-1.54925	0.0165122	0.136617	ring-exported protein 2
PFIT_1356000	360.287	288.743	822.773	324.284	1903.53	909.161	1526.62	637.851	846.656	449.022	1244.29	2.77111	1.47047	0.0165297	0.136617	protein kinase 5
PFIT_0732100	200.572	36.2672	101.286	64.0722	198.222	816.423	374.598	339.298	266.342	100.549	432.135	4.29774	2.10358	0.0166025	0.137009	Plasmodium exported protein, unknown function
PFIT_0612700	208.001	147.859	301.082	268.057	457.205	712.093	742.998	633.406	433.838	231.25	636.425	2.75211	1.46054	0.0167516	0.137762	syntaxin binding protein, putative
PFIT_0709000	670.431	571.906	656.276	1076.15	151.405	316.302	267.865	299.294	501.204	743.691	258.716	0.347882	-1.52333	0.0167683	0.137762	conserved Plasmodium protein, unknown function
PFIT_1400400	14.8572	1.39489	6.93738	1.3076	0.996089	0	0	0	3.18665	6.12427	0.249022	0.0406615	-4.62019	0.0167704	0.137762	rifin
PFIT_0711200	50.1431	22.3183	63.8239	24.8443	17.9296	23.1844	4.82019	4.44496	26.4386	40.2824	12.5948	0.312663	-1.67732	0.0168405	0.138128	Pfmc-2TM Maurer's cleft two transmembrane protein
PFIT_0905500	402.073	576.091	467.579	316.438	186.269	91.9097	225.86	105.938	296.52	440.545	152.494	0.346149	-1.53054	0.0168682	0.138145	dynein heavy chain, putative
PFIT_0912400	434.573	555.167	301.082	270.672	95.6245	112.61	182.479	151.128	262.917	390.374	135.46	0.347002	-1.52698	0.0169292	0.138435	conserved Plasmodium membrane protein, unknown function
PFIT_0530900	126.286	97.6425	120.71	96.7621	253.006	339.486	437.26	232.619	212.972	110.35	315.593	2.85992	1.51597	0.0170714	0.139386	conserved Plasmodium protein, unknown function
PFIT_1218000	1074.36	842.515	710.388	1372.98	232.089	185.476	402.83	593.402	676.754	1000.06	353.449	0.353428	-1.50051	0.017198	0.139964	AP-2 complex subunit mu, putative
PFIT_1130400	35.2859	27.8979	27.7495	60.1494	125.507	221.08	76.4344	68.156	80.2825	37.7707	122.794	3.25105	1.70091	0.0172454	0.139964	phosphatidylinositol-4-phosphate 5-kinase, putative
PFIT_0517400	11653.6	13131.5	18944.6	18342.9	4713.49	2884.81	4953.09	8913.62	10442.2	15518.2	5366.25	0.345804	-1.53197	0.0172888	0.139964	serine/arginine-rich splicing factor 1
PFIT_1471800	118.858	232.947	234.483	91.5317	388.475	711.265	488.216	245.213	313.874	169.455	458.292	2.70451	1.43537	0.0172982	0.139964	conserved Plasmodium protein, unknown function
PFIT_1334400	2.78573	0	1.38748	0	8.9648	20.7004	14.4606	77.7867	15.7607	1.0433	30.4781	29.2132	4.86855	0.0172992	0.139964	reticulocyte binding protein 2 homologue b, putative
PFIT_0817900	26.9287	22.3183	30.5245	7.84557	121.523	443.816	139.785	74.0826	108.353	21.9043	194.802	8.89333	3.15272	0.0173129	0.139964	selenoprotein
PFIT_1146300	6.50003	6.97446	6.93738	9.15317	28.8866	44.7128	16.5264	27.4106	18.3877	7.39126	29.3841	3.97552	1.99114	0.0173237	0.139964	conserved protein, unknown function
PFIT_0816300	17444.2	21958.4	25685	19246.5	8200.8	6331.01	8573.05	6783.74	14277.8	21083.5	7472.15	0.354407	-1.49652	0.0174325	0.140632	conserved Plasmodium protein, unknown function
PFIT_1118300	89.1432	51.611	98.5108	109.838	200.214	438.848	247.895	124.459	170.065	87.2758	252.854	2.89719	1.53465	0.0176093	0.141846	tyrosine--tRNA ligase
PFIT_0536700	97.5004	111.591	99.8983	61.457	60.7614	24.8405	16.5264	27.4106	62.4982	92.6118	32.3847	0.349682	-1.51588	0.0176383	0.141868	rifin, pseudogene
PFIT_0519400	103.072	73.9293	208.121	130.76	433.299	581.267	308.492	132.608	246.443	128.971	363.916	2.8217	1.49657	0.0178828	0.14344	cytochrome c oxidase assembly protein (heme A: farnesyltransferase), putative
PFIT_1026300	32.5001	25.1081	40.2368	14.3835	115.546	86.1136	115.685	36.3005	58.2342	28.0571	88.4112	3.15111	1.65586	0.0178999	0.14344	biotin--acetyl-CoA-carboxylase, putative
PFIT_1415000	96.5718	124.145	55.499	71.9177	293.846	428.912	152.18	155.573	172.331	87.0335	257.628	2.9601	1.56565	0.0179255	0.14344	26S proteasome regulatory subunit RPN13, putative
PFIT_0305200	8130.61	9164.44	9090.74	11236.2	2261.12	1421.7	4161.2	5193.19	6332.4	9405.49	3259.3	0.346532	-1.52894	0.01794	0.14344	conserved Plasmodium membrane protein, unknown function
PFIT_1021600	1230.36	1584.6	1082.23	1123.22	399.431	256.685	554.322	565.991	849.606	1255.1	444.107	0.353841	-1.49883	0.0180001	0.143708	conserved Plasmodium protein, unknown function
PFIT_0627700	57.5717	27.8979	70.7613	23.5367	279.901	780.819	275.439	85.195	200.14	44.9419	355.339	7.90662	2.98306	0.0182056	0.14501	glutamyl-tRNA(Gln) amidotransferase subunit B, putative
PFIT_1447300	77.0718	111.591	149.847	65.3798	954.253	290.633	697.55	116.31	307.83	100.973	514.687	5.09729	2.34973	0.0182412	0.14501	conserved Plasmodium protein, unknown function
PFIT_0519700	869.147	1410.24	1610.86	835.553	4104.88	4077.98	2587.75	1998.75	2186.89	1181.45	3192.34	2.70205	1.43406	0.0182438	0.14501	carbon catabolite repressor protein 4, putative
PFIT_0211300	38.0716	33.4774	63.8239	71.9177	108.574	246.749	174.215	60.0069	99.6044	51.8227	147.386	2.84405	1.50795	0.0183814	0.145889	conserved Plasmodium protein, unknown function
PFIT_0904600	30.643	12.554	22.1996	43.1506	60.7614	131.654	84.6976	63.711	56.1715	27.1368	85.2061	3.13987	1.65071	0.0185775	0.147229	signal peptidase complex subunit 3, putative
PFIT_0603600	20.4287	23.7132	44.3992	27.4595	107.578	198.724	50.2677	64.4519	67.1277	29.0001	105.255	3.62947	1.85976	0.0187823	0.148634	glyoxalase I
PFIT_1465300	645.36	676.523	772.824	774.096	220.136	179.679	300.229	311.888	485.092	717.201	252.983	0.352736	-1.50334	0.0188626	0.148973	zinc finger protein, putative
PFIT_1249000	1.85715	1.39489	2.77495	5.23038	9.96089	24.0125	20.658	5.18578	8.88431	2.81434	14.9543	5.31359	2.40969	0.0188804	0.148973	conserved Plasmodium protein, unknown function
PFIT_0504300	0.928575	0	0	3.92279	9.96089	24.0125	8.26318	2.9633	6.2564	1.21284	11.3	9.31694	3.21986	0.0189205	0.149072	conserved Plasmodium protein, unknown function
PFIT_1449600	148.572	139.489	213.671	166.065	381.502	608.592	455.164	380.785	311.73	166.949	456.51	2.73442	1.45124	0.0190289	0.149369	ubiquitin-protein ligase, putative
PFIT_1459400	178.286	189.705	97.1233	163.449	46.8162	19.8724	44.7589	106.679	105.836	157.141	54.5316	0.347023	-1.5269	0.0190331	0.149369	conserved Plasmodium protein, unknown function
PFIT_0613800	158.786	149.254	181.759	86.3013	331.697	654.132	247.895	393.379	275.401	144.025	406.776	2.82434	1.49791	0.0190552	0.149369	endonuclease III homologue, putative
PFIT_1015700	739.146	987.584	793.636	1106.23	216.151	242.609	442.08	354.856	610.286	906.648	313.924	0.346247	-1.53013	0.019069	0.149369	conserved Plasmodium protein, unknown function
PFIT_1208200	36.2144	85.0885	148.46	48.381	229.1	193.756	200.382	220.025	145.176	79.536	210.816	2.65057	1.4063	0.0191078	0.149456	mitochondrial import inner membrane translocase subunit TIM10, putative
PFIT_1029400	1439.29	1627.84	2349	2119.61	704.235	439.676	624.559	908.253	1276.56	1883.94	669.181	0.355204	-1.49328	0.0191843	0.149623	transcription elongation factor SPT4, putative
PFIT_0913800	195.001	205.049	362.131	315.13	593.669	983.683	762.967	525.246	492.859	269.328	716.391	2.65992	1.41138	0.0191845	0.149623	conserved Plasmodium protein, unknown function
PFIT_1242600	2.78573	1.39489	1.38748	2.61519	12.9492	24.0125	6.19739	10.3716	7.71423	2.04582	13.3826	6.54145	2.70961	0.0192513	0.149927	GAS8-like protein, putative
PFIT_0504400	59.4288	12.554	127.648	120.299	197.226	527.446	256.847	139.275	180.09	79.9824	280.199	3.50325	1.8087	0.0192876	0.149992	ATP-dependent helicase, putative
PFIT_1034300	10762.2	10721.1	14481.1	14043.6	3570.98	5223.12	4142.61	5116.14	8507.61	12502	4513.21	0.360999	-1.46993	0.0193152	0.149992	methionine--tRNA ligase
PFIT_0112100	2780.15	3378.43	2913.7	2730.26	914.409	404.072	1239.48	1645.37	2000.73	2950.64	1050.83	0.356138	-1.48949	0.0193619	0.150027	heat shock protein 40, type II
PFIT_0534200	196.858	171.572	241.421	247.136	40.8396	106.814	54.3993	95.5665	144.326	214.247	74.4049	0.347286	-1.5258	0.0193917	0.150027	conserved Plasmodium protein, unknown function
PFIT_0411500	128.143	258.055	363.519	47.0734	56.777	33.1206	30.2983	51.117	121.013	199.198	42.8282	0.215004	-2.21757	0.0194032	0.150027	BC_ITvar27 - erythrocyte membrane protein 1, putative
PFIT_0725700	4.64288	0	11.0998	3.92279	25.8983	72.0374	27.5439	9.63074	19.347	4.91637	33.7776	6.87043	2.7804	0.0194898	0.150481	dolichyl-diphosphooligosaccharide--protein glycosyltransferase subunit DAD1, putative
PFIT_0823200	2351.15	2946.01	2712.52	2888.48	984.135	672.349	1366.87	876.397	1849.74	2724.54	974.937	0.357836	-1.48263	0.0195807	0.150833	conserved Plasmodium protein, unknown function
PFIT_1450200	15.7858	11.1591	2.77495	27.4595	66.7379	33.1206	36.4957	134.83	41.0455	14.2948	67.7961	4.7427	2.24571	0.0195941	0.150833	gamete egress and sporozoite traversal protein, putative
PFIT_0703800	194.072	142.279	342.707	184.371	639.489	1132.73	678.269	196.319	438.779	215.857	661.701	3.06546	1.6161	0.0196192	0.150833	peptide chain release factor, putative
PFIT_1333300	11.1429	1.39489	2.77495	10.4608	23.9061	53.821	11.0176	26.6697	17.6485	6.44338	28.8536	4.47803	2.16286	0.0197446	0.150971	conserved Plasmodium protein, unknown function
PFIT_0400800	3902.8	5594.91	3128.76	4695.57	1273	466.173	2089.9	2300.26	2931.42	4330.51	1532.33	0.353846	-1.49881	0.0197569	0.150971	Plasmodium exported protein (PHISTb), unknown function
PFIT_1421600	213.572	274.794	629.914	269.365	881.538	1304.12	986.073	447.459	625.855	346.911	904.799	2.60816	1.38303	0.0197939	0.150971	pantothenate kinase, putative
PFIT_0521500	423.43	525.875	559.153	649.875	181.288	170.571	228.615	180.021	364.853	539.583	190.124	0.352353	-1.50491	0.019805	0.150971	conserved Plasmodium protein, unknown function
PFIT_0523500	423.43	525.875	559.153	649.875	181.288	170.571	228.615	180.021	364.853	539.583	190.124	0.352353	-1.50491	0.019805	0.150971	conserved Plasmodium protein, unknown function
PFIT_0525500	423.43	525.875	559.153	649.875	181.288	170.571	228.615	180.021	364.853	539.583	190.124	0.352353	-1.50491	0.019805	0.150971	conserved Plasmodium protein, unknown function
PFIT_0704100	13.0001	6.97446	8.32486	2.61519	41.8357	149.871	33.7413	39.2638	36.9533	7.72864	66.1779	8.56268	3.09806	0.0198652	0.151217	conserved Plasmodium protein, unknown function
PFIT_1230600	7724.82	10679.3	4068.08	5291.84	2546	2181.82	2456.92	3202.59	4768.92	6941.01	2596.83	0.374129	-1.41839	0.0199126	0.151364	serine/threonine protein kinase RIO1, putative
PFIT_1302700	6752.6	6749.89	5098.98	6187.54	1791.96	1146.8	2441.77	3705.61	4234.39	6197.25	2271.54	0.366539	-1.44796	0.0199555	0.151476	sodium/hydrogen exchanger, Na+, H+ antiporter
PFIT_0312900	946.218	1396.29	1591.44	949.314	349.627	282.353	620.427	441.532	822.149	1220.81	423.485	0.346887	-1.52746	0.0200411	0.151913	conserved Plasmodium protein, unknown function
PFIT_1219700	1.85715	2.78979	4.16243	2.61519	12.9492	25.6685	15.8378	5.18578	8.88322	2.85614	14.9103	5.22044	2.38417	0.0203111	0.153744	conserved Plasmodium protein, unknown function
PFIT_1351000	267.43	397.544	542.503	652.49	116.542	77.0055	265.11	160.759	309.923	464.992	154.854	0.333026	-1.58629	0.020344	0.153776	conserved Plasmodium protein, unknown function
PFIT_1348700	1359.43	1785.46	1599.76	2107.84	414.373	618.528	693.419	703.044	1160.23	1713.13	607.341	0.354522	-1.49605	0.0203746	0.153793	conserved Plasmodium protein, unknown function
PFIT_1367000	1.85715	1.39489	4.16243	2.61519	14.9413	36.4327	11.0176	5.92661	9.79348	2.50742	17.0795	6.81161	2.768	0.0204399	0.15407	conserved Plasmodium protein, unknown function
PFIT_0537300	15.7858	11.1591	15.2622	3.92279	2.98827	1.65603	2.0658	1.48165	6.79021	11.5325	2.04794	0.17758	-2.49346	0.020472	0.154097	rifin
PFIT_0608600	6917.89	6500.2	6714	9136.17	2381.65	1212.21	2840.47	4233.82	4992.05	7317.06	2667.04	0.364496	-1.45603	0.0205198	0.154242	conserved Plasmodium protein, unknown function
PFIT_1130700	607.288	675.128	1646.93	766.251	3020.14	1791.83	3243.3	1480.91	1653.97	923.9	2384.04	2.58041	1.3676	0.0205723	0.154421	transporter, putative
PFIT_1319600	14.8572	30.6876	49.9491	28.7671	76.6988	178.851	99.1582	36.3005	64.4087	31.0653	97.7522	3.14667	1.65383	0.0208637	0.156391	type I signal peptidase
PFIT_0706300	538.574	846.7	1126.63	656.413	1895.56	2310.16	2681.4	1226.81	1410.28	792.079	2028.48	2.56096	1.35668	0.0209094	0.156516	AAA family ATPase, putative
PFIT_1205200	512.574	443.576	776.987	247.136	1618.64	5391.21	1723.56	1406.83	1515.06	495.068	2535.06	5.12063	2.35632	0.021043	0.157298	conserved Plasmodium protein, unknown function
PFIT_1362000	951.79	1245.64	896.31	1061.77	282.889	243.437	408.339	557.101	705.909	1038.88	372.941	0.358985	-1.478	0.0211286	0.157567	conserved Plasmodium protein, unknown function
PFIT_1470900	95.6433	59.9804	69.3738	57.5342	116.542	447.128	212.777	174.835	154.227	70.6329	237.821	3.36699	1.75146	0.0211374	0.157567	conserved Plasmodium protein, unknown function
PFIT_0307900	34.3573	6.97446	34.6869	22.2291	119.531	414.836	114.996	88.1583	104.471	24.5619	184.38	7.50674	2.90819	0.0213082	0.158364	DNA polymerase epsilon subunit b, putative
PFIT_0916800	10505.9	10103.2	25994.4	19185	5468.53	2040.23	8761.73	6656.32	11089.4	16447.1	5731.7	0.348492	-1.5208	0.0213311	0.158364	RNA-binding protein musashi, putative
PFIT_1331800	2319.58	2813.5	3689.3	2371.98	1016.01	774.195	1244.3	1013.45	1905.29	2798.59	1011.99	0.361606	-1.46751	0.0213323	0.158364	SAM-dependent RNA methyltransferase, putative
PFIT_1460200	13456	17168.3	16813.4	13205.4	5388.84	3485.95	6441.15	6800.04	10344.9	15160.8	5528.99	0.36469	-1.45526	0.0214755	0.159208	ATP-dependent RNA helicase DBP5
PFIT_0615600	41.7859	19.5285	30.5245	30.0747	133.476	306.366	87.452	71.8601	90.1334	30.4784	149.788	4.91458	2.29707	0.0216102	0.159987	conserved Plasmodium protein, unknown function
PFIT_0727700	61.286	34.8723	86.0235	64.0722	225.116	655.788	201.071	158.537	185.846	61.5635	310.128	5.03753	2.33272	0.0216696	0.160207	conserved Plasmodium protein, unknown function
PFIT_1476400	26.9287	23.7132	26.362	28.7671	115.546	351.079	128.079	53.3395	94.2268	26.4428	162.011	6.12686	2.61515	0.0218242	0.160923	cytochrome c oxidase assembly protein COX11, putative
PFIT_1210200	2869.3	2922.3	2616.78	3984.24	897.476	1261.9	822.187	1634.26	2126.06	3098.16	1153.96	0.372465	-1.42482	0.0218262	0.160923	conserved Plasmodium protein, unknown function
PFIT_0921500	5.57145	2.78979	1.38748	5.23038	26.8944	65.4132	13.772	13.3349	16.7992	3.74477	29.8536	7.97207	2.99496	0.0219434	0.161567	NifU-like scaffold protein, putative
PFIT_0617300	0.928575	1.39489	0	0	11.9531	33.9486	7.57458	2.22248	7.25278	0.580867	13.9247	23.9723	4.58329	0.0220309	0.161703	conserved Plasmodium membrane protein, unknown function
PFIT_1227400	2949.16	2983.68	1902.23	2796.95	737.106	682.285	933.74	1631.3	1827.05	2658	996.107	0.374758	-1.41597	0.0220456	0.161703	conserved Plasmodium protein, unknown function
PFIT_0622600	96.5718	79.5089	134.585	112.453	393.455	664.069	340.168	85.195	238.251	105.78	370.722	3.50465	1.80927	0.0220518	0.161703	ATP dependent DEAD-box helicase, putative
PFIT_0811500	373.287	564.932	446.767	177.833	201.21	110.126	134.277	134.089	267.815	390.705	144.926	0.370934	-1.43077	0.0221184	0.161971	erythrocyte membrane protein 1, PfEMP1
PFIT_1318200	13.9286	2.78979	19.4247	24.8443	55.781	117.578	35.8071	32.5963	37.8438	15.2468	60.4407	3.96414	1.98701	0.0222304	0.162398	conserved Plasmodium protein, unknown function
PFIT_1249400	0	6.97446	1.38748	0	5.97653	18.2163	15.8378	5.92661	6.7899	2.09048	11.4893	5.496	2.45838	0.022241	0.162398	conserved Plasmodium protein, unknown function
PFIT_1245500	17.6429	11.1591	24.9746	13.076	53.7888	179.679	55.0879	50.3762	50.7231	16.7131	84.7331	5.06984	2.34194	0.0222669	0.162398	NEDD8-conjugating enzyme UBC12, putative
PFIT_1224200	99.3576	18.1336	65.2114	143.835	229.1	317.958	214.843	177.798	158.28	81.6345	234.925	2.87776	1.52495	0.022546	0.164211	histone chaperone ASF1, putative
PFIT_0312300	457.788	253.87	591.065	547.882	1279.97	2041.89	1039.78	649.704	857.744	462.651	1252.84	2.70795	1.4372	0.0225764	0.164211	glycogen synthase kinase 3
PFIT_1245600	45.5002	20.9234	52.7241	41.8431	131.484	452.925	183.856	88.1583	127.177	40.2477	214.106	5.3197	2.41134	0.0226788	0.164734	mitochondrial ribosomal protein L3 precursor, putative
PFIT_1459900	27.8573	6.97446	8.32486	26.1519	27.8905	92.7378	34.4299	77.0459	37.6766	17.3271	58.026	3.34885	1.74367	0.0227525	0.165047	exonuclease V, mitochondrial, putative
PFIT_0710000	503.288	545.403	356.581	652.49	79.6871	44.7128	274.062	326.704	347.866	514.441	181.292	0.352405	-1.50469	0.0228243	0.165179	conserved Plasmodium membrane protein, unknown function
PFIT_0512300	160.644	214.813	266.395	172.603	415.369	618.528	674.138	392.638	364.391	203.614	525.168	2.57924	1.36694	0.0228319	0.165179	glutathione synthetase
PFIT_0803600	73.3575	50.2161	29.137	20.9215	8.9648	6.62413	13.0834	28.1514	28.807	43.408	14.2059	0.327265	-1.61147	0.0229902	0.166102	Plasmodium exported protein (hyp7), unknown function
PFIT_1252800	1612.94	1541.36	779.762	2072.54	421.345	462.861	550.879	837.133	1034.85	1501.65	568.055	0.378287	-1.40245	0.0231797	0.167247	lysophospholipase, putative
PFIT_1025600	7.4286	16.7387	18.0372	10.4608	36.8553	20.7004	51.6449	52.5986	26.8081	13.1663	40.4498	3.07222	1.61928	0.0236851	0.170666	conserved Plasmodium protein, unknown function
PFIT_1300100	0	0	1.38748	0	3.98435	2.48405	13.772	3.70413	3.1665	0.346869	5.98612	17.2576	4.10916	0.0237523	0.170709	erythrocyte membrane protein 1, PfEMP1
PFIT_0412600	18.5715	5.57957	18.0372	14.3835	63.7497	239.297	97.0924	29.633	60.7929	14.143	107.443	7.59692	2.92541	0.0237544	0.170709	conserved Plasmodium membrane protein, unknown function
PFIT_0906200	82.6432	125.54	94.3484	27.4595	252.01	761.774	309.181	154.092	225.881	82.4979	369.264	4.47605	2.16223	0.024365	0.174615	exoribonuclease II
PFIT_1226300	143.001	53.0059	197.022	139.913	410.388	988.651	442.769	191.133	320.735	133.235	508.235	3.81457	1.93152	0.0243797	0.174615	proliferating cell nuclear antigen 2
PFIT_1335000	39.9287	5.57957	26.362	40.5355	60.7614	301.398	139.785	80.75	86.8876	28.1015	145.674	5.18385	2.37402	0.024395	0.174615	conserved Plasmodium protein, unknown function
PFIT_1471000	26.0001	9.76425	12.4873	20.9215	58.7692	82.8016	16.5264	73.3418	37.5765	17.2933	57.8597	3.34579	1.74235	0.0244332	0.174657	conserved Plasmodium protein, unknown function
PFIT_0706400	761.432	463.104	271.945	1774.41	56.777	130.826	168.707	177.057	475.532	817.722	133.342	0.163065	-2.61648	0.0244826	0.174778	conserved Plasmodium protein, unknown function
PFIT_1434800	31.5716	23.7132	48.5617	24.8443	80.6832	115.094	98.4696	74.0826	62.1275	32.1727	92.0824	2.86213	1.51709	0.0246383	0.175658	microsomal signal peptidase protein, putative
PFIT_0715900	49.2145	47.4263	90.186	82.3785	254.003	589.547	198.316	111.865	177.867	67.3013	288.433	4.28569	2.09953	0.0247396	0.176016	conserved Plasmodium protein, unknown function
PFIT_1434900	32.5001	25.1081	43.0118	40.5355	107.578	414.836	121.193	116.31	112.634	35.2889	189.979	5.38354	2.42856	0.0247678	0.176016	conserved Plasmodium protein, unknown function
PFIT_0209000	5721.88	6959.12	12677.4	8928.26	4099.9	2073.35	3824.48	2693.64	5872.25	8571.66	3172.84	0.370155	-1.4338	0.0247864	0.176016	RING zinc finger protein, putative
PFIT_0903700	2662.23	4200.02	1945.24	2388.98	949.272	850.372	1163.04	1250.51	1926.21	2799.12	1053.3	0.376297	-1.41005	0.0248846	0.176305	conserved Plasmodium protein, unknown function
PFIT_1247600	792.075	1245.64	1311.17	487.733	2057.92	3533.14	2428	1703.16	1694.85	959.153	2430.55	2.53406	1.34145	0.0248956	0.176305	FK506-binding protein (FKBP)-type peptidyl-prolyl isomerase
PFIT_0716900	35.2859	16.7387	34.6869	7.84557	92.6362	284.837	114.996	45.1904	79.0271	23.6393	134.415	5.68609	2.50744	0.0249251	0.176305	conserved Plasmodium membrane protein, unknown function
PFIT_0923500	780.003	891.336	758.949	746.637	2428.46	2253.03	1789.67	1875.03	1440.39	794.232	2086.55	2.62713	1.39349	0.0250027	0.176416	conserved Plasmodium protein, unknown function
PFIT_0819700	0	4.18468	1.38748	3.92279	17.9296	9.10817	11.7062	11.1124	7.41891	2.37374	12.4641	5.25083	2.39255	0.0250061	0.176416	meiotic recombination protein DMC1, putative
Pf_M7661101100	8.35718	2.78979	12.4873	9.15317	28.8866	85.2856	24.7895	22.9656	24.3393	8.19685	40.4818	4.9387	2.30413	0.0250618	0.176578	cytochrome c oxidase subunit 3
PFIT_1240800	23.2144	37.6621	16.6497	11.7684	7.96871	5.79611	4.82019	5.18578	14.1332	22.3236	5.9427	0.266206	-1.90938	0.0252291	0.177444	rifin, pseudogene
PFIT_0508400	29.7144	34.8723	13.8748	27.4595	88.6519	294.774	130.834	45.9312	83.2639	26.4802	140.048	5.28876	2.40293	0.0253021	0.177444	transcription factor IIb, putative
PFIT_0406000	21.3572	29.2927	23.5871	15.6911	46.8162	96.0498	79.8774	40.7454	44.1771	22.4821	65.8722	2.92999	1.5509	0.0253359	0.177444	conserved Plasmodium protein, unknown function
PFIT_0318100	98.429	92.0629	116.548	87.6089	226.112	316.302	322.264	185.206	180.567	98.6622	262.471	2.6603	1.41159	0.0253771	0.177444	stomatin-like protein
PFIT_1457000	12.0715	2.78979	1.38748	26.1519	43.8279	50.509	17.9036	38.5229	24.1455	10.6002	37.6908	3.55569	1.83013	0.0253862	0.177444	LCCL domain-containing protein
PFIT_0617000	111.429	8.36936	33.2994	81.0709	134.472	298.914	165.952	115.569	118.634	58.5422	178.727	3.05296	1.61021	0.0254044	0.177444	conserved Plasmodium protein, unknown function
PFIT_1445100	368.644	337.564	1007.31	554.42	1303.88	1936.73	1724.25	692.672	990.683	566.984	1414.38	2.49457	1.31879	0.0254149	0.177444	heat shock protein 90, putative
PFIT_0307300	46.4288	13.9489	31.912	53.6114	149.413	337.002	95.0266	81.4908	101.104	36.4753	165.733	4.54372	2.18387	0.0256688	0.178985	ATP-dependent Clp protease proteolytic subunit
PFIT_1327500	133.715	107.407	87.411	67.995	319.744	457.065	302.295	68.8968	193.066	99.1319	287	2.89513	1.53363	0.0259278	0.180191	conserved Plasmodium protein, unknown function
PFIT_0515700	9.28575	9.76425	13.8748	31.3823	65.7418	94.3938	17.9036	38.5229	35.1086	16.0768	54.1405	3.36763	1.75173	0.0259369	0.180191	conserved Plasmodium protein, unknown function
PFIT_1356300	101.215	97.6425	271.945	129.452	474.138	449.613	526.089	85.195	266.911	150.064	383.759	2.55731	1.35463	0.0259652	0.180191	glutamate--tRNA ligase, putative
PFIT_0213500	13864.6	18679	16730.2	15888.6	5746.43	5381.27	6996.16	6438.52	11215.6	16290.6	6140.6	0.376941	-1.40759	0.025988	0.180191	protein transport protein SEC31
PFIT_0415000	597.074	361.277	714.55	602.801	1298.9	2344.94	1114.15	1234.96	1033.58	568.926	1498.24	2.63345	1.39695	0.0260092	0.180191	histone acetyltransferase, putative
PFIT_1138500	150.429	73.9293	67.9863	215.753	33.867	16.5603	24.7895	95.5665	84.8602	127.025	42.6959	0.336123	-1.57294	0.0260984	0.180191	conserved Plasmodium protein, unknown function
PFIT_1100400	5.57145	5.57957	5.5499	2.61519	0	0	0.688598	0	2.50059	4.82903	0.17215	0.0356489	-4.81	0.0261036	0.180191	rifin
PFIT_0406800	186.644	207.839	149.847	177.833	63.7497	89.4257	76.4344	40.0046	123.972	180.541	67.4036	0.373343	-1.42143	0.0261089	0.180191	conserved Plasmodium protein, unknown function
PFIT_1318300	637.931	555.167	363.519	723.1	90.6441	88.5977	277.505	391.156	390.953	569.929	211.976	0.371933	-1.42688	0.0264094	0.182033	conserved protein, unknown function
PFIT_0528800	29.7144	19.5285	36.0744	54.919	105.585	174.711	64.7283	56.3028	67.6955	35.0591	100.332	2.8618	1.51692	0.0264842	0.182315	50S ribosomal protein L12, apicoplast, putative
PFIT_1336600	2216.51	4258.61	1868.93	1621.42	944.292	529.93	898.621	1383.12	1715.18	2491.37	938.991	0.376898	-1.40775	0.0266465	0.183199	conserved Plasmodium protein, unknown function
PFIT_0705100	2.78573	1.39489	0	0	8.9648	14.9043	9.64038	4.44496	5.26688	1.04515	9.4886	9.07866	3.18248	0.0267482	0.183664	conserved Plasmodium protein, unknown function
PFIT_1132100	0.928575	0	5.5499	3.92279	13.9452	57.1331	11.7062	13.3349	13.3151	2.60032	24.0298	9.24112	3.20807	0.0268658	0.184045	conserved Plasmodium protein, unknown function
PFIT_0110600	48.2859	29.2927	40.2368	73.2253	16.9335	8.28016	6.88598	31.1147	31.7819	47.7602	15.8036	0.330894	-1.59556	0.0268921	0.184045	conserved Plasmodium protein, unknown function
PFIT_1104600	484.716	295.717	192.859	596.263	981.147	2445.13	583.932	1218.66	849.803	392.389	1307.22	3.33143	1.73614	0.026906	0.184045	CCR4-NOT transcription complex subunit 1, putative
PFIT_1115000	2420.8	2759.1	6917.96	5303.61	1946.36	939.798	2153.25	1354.97	2974.48	4350.36	1598.59	0.367462	-1.44433	0.0271092	0.185201	GTPase-activating protein, putative
PFIT_1460800	2046.58	3079.92	2246.32	2523.66	914.409	846.232	1003.98	988.262	1706.17	2474.12	938.22	0.379213	-1.39892	0.0271656	0.185309	conserved Plasmodium protein, unknown function
PFIT_0815400	9321.04	15345.2	7030.34	6341.84	3727.36	3336.9	3825.16	3838.22	6595.76	9509.61	3681.91	0.387178	-1.36893	0.0271969	0.185309	RNA-binding protein, putative
PFIT_0213100	104	119.961	206.734	75.8405	242.05	223.564	431.063	370.413	221.703	126.634	316.772	2.50148	1.32278	0.0272281	0.185309	conserved protein, unknown function
PFIT_0508800	128.143	39.057	61.049	122.914	216.151	416.492	183.856	183.725	168.923	87.7908	250.056	2.84831	1.51011	0.0272783	0.185417	single-stranded DNA-binding protein
PFIT_1223700	140.215	135.305	163.722	64.0722	249.022	968.778	385.615	312.629	302.42	125.828	479.011	3.80686	1.9286	0.0273533	0.185693	GTP cyclohydrolase I
PFIT_0614300	23.2144	25.1081	33.2994	43.1506	85.6636	146.559	55.0879	64.4519	59.5668	31.1931	87.9405	2.81923	1.4953	0.027417	0.185891	GPI-anchored wall transfer protein 1, putative
PFIT_0624200	33.4287	26.503	24.9746	44.4582	94.6284	203.692	55.0879	72.6009	69.4217	32.3411	106.502	3.29309	1.71944	0.0275059	0.18626	DNA polymerase 1, putative
PFIT_1127500	190.358	228.762	359.356	175.218	509.997	932.346	571.537	396.342	420.49	238.424	602.555	2.52725	1.33757	0.0275666	0.186437	steryl ester hydrolase, putative
PFIT_1218700	285.073	206.444	124.873	298.132	613.591	717.89	528.155	602.291	422.056	228.63	615.482	2.69204	1.4287	0.0276036	0.186454	formin 2
PFIT_1240100	21.3572	39.057	34.6869	1.3076	6.97262	4.96809	7.57458	3.70413	14.9535	24.1022	5.80486	0.240844	-2.05383	0.0278617	0.187736	rifin
PFIT_1471600	20.4287	5.57957	18.0372	33.9975	72.7145	112.61	26.8553	42.9679	41.6488	19.5107	63.787	3.26933	1.70899	0.0278939	0.187736	phosphodiesterase delta, putative
PFIT_0625800	37.143	46.0315	54.1116	35.3051	164.355	152.355	113.619	47.4129	81.2915	43.1478	119.435	2.76805	1.46887	0.0279041	0.187736	mitochondrial ribosomal protein L46 precursor, putative
PFIT_0530200	47.3573	125.54	79.0861	49.6886	147.421	353.563	185.922	100.011	136.074	75.4181	196.729	2.60851	1.38323	0.0279326	0.187736	RAP protein, putative
PFIT_0207100	383.502	192.495	539.728	672.104	274.92	149.871	67.4827	220.766	312.609	446.957	178.26	0.39883	-1.32615	0.0280339	0.188183	serine repeat antigen 3
PFIT_1300600	2306.58	4003.34	5659.52	1749.56	13363.5	2896.4	6934.88	13282.3	6274.51	3429.75	9119.27	2.65887	1.41081	0.0281931	0.188786	Plasmodium exported protein (hyp12), unknown function
PFIT_0312800	39.0002	57.1906	87.411	50.9962	363.572	370.123	196.251	13.3349	147.235	58.6495	235.82	4.02084	2.0075	0.0281937	0.188786	hypothetical protein
PFIT_1221600	3318.73	4615.7	3797.52	3486.05	1377.59	611.904	2187.68	1546.84	2617.75	3804.5	1431	0.376135	-1.41068	0.028229	0.188788	conserved Plasmodium membrane protein, unknown function
PFIT_0728500	20.4287	6.97446	38.8493	32.6899	84.6675	188.788	72.9914	35.5596	60.1186	24.7356	95.5015	3.8609	1.94894	0.0283265	0.189206	conserved Plasmodium protein, unknown function
PFIT_1133300	13.9286	4.18468	2.77495	13.076	33.867	56.3051	25.4781	12.594	20.2761	8.49105	32.0611	3.77586	1.91681	0.0284508	0.189801	amino acid transporter, putative
PFIT_1354400	828.289	901.101	1115.53	1421.36	225.116	237.64	691.353	400.787	727.647	1066.57	388.724	0.364462	-1.45616	0.0286844	0.190917	histone-lysine N-methyltransferase, putative
PFIT_bin05600	27.8573	9.76425	8.32486	0	43.8279	62.9292	24.7895	39.2638	27.0946	11.4866	42.7026	3.7176	1.89437	0.0287038	0.190917	Plasmodium exported protein (hyp6), unknown function
PFIT_0930300	139.286	30.6876	62.4364	90.2241	195.233	511.714	216.909	163.723	176.277	80.6586	271.895	3.37093	1.75315	0.0287337	0.190917	conserved Plasmodium protein, unknown function
PFIT_1132300	4.64288	1.39489	4.16243	5.23038	18.9257	10.7642	18.5922	20.7431	10.557	3.85764	17.2563	4.47327	2.16133	0.0288248	0.190917	conserved Plasmodium protein, unknown function
PFIT_0708700	78.9289	104.617	105.448	125.529	26.8944	28.1525	42.0045	45.9312	69.6882	103.631	35.7457	0.344933	-1.53561	0.0288312	0.190917	conserved protein, unknown function
PFIT_1313500	64.0717	46.0315	69.3738	36.6127	136.464	368.467	157.689	89.6399	121.044	54.0224	188.065	3.48124	1.7996	0.0288927	0.190917	conserved Plasmodium protein, unknown function
PFIT_1037100	179.215	284.558	201.184	105.915	68.7301	59.6171	117.062	36.3005	131.573	192.718	70.4274	0.365442	-1.45228	0.0289134	0.190917	conserved Plasmodium protein, unknown function
PFIT_1415900	85.4289	124.145	97.1233	54.919	149.413	272.417	320.198	179.28	160.366	90.4042	230.327	2.54775	1.34922	0.0289198	0.190917	ATP-dependent protease, putative
PFIT_1346500	34.3573	55.7957	34.6869	13.076	130.488	105.986	117.75	31.8555	65.4994	34.479	96.5199	2.79938	1.48511	0.0289482	0.190917	conserved Plasmodium membrane protein, unknown function
PFIT_bin04100	2.78573	1.39489	0	0	8.9648	14.9043	7.57458	5.92661	5.19386	1.04515	9.34257	8.93893	3.1601	0.0289718	0.190917	Plasmodium exported protein (PHISTb), unknown function
PFIT_1234400	87.2861	136.699	149.847	98.0696	444.255	369.295	541.927	38.5229	233.238	117.976	348.5	2.954	1.56267	0.0291223	0.191674	CPW-WPC family protein
PFIT_0513100	78.0003	99.0374	95.7359	35.3051	117.538	271.589	214.154	194.096	138.182	77.0197	199.345	2.58823	1.37197	0.0292137	0.192042	conserved Plasmodium protein, unknown function
PFIT_1108600	3514.66	2279.25	6626.59	4083.62	12945.2	4935.8	16066.4	6794.85	7155.79	4126.03	10185.6	2.46861	1.3037	0.0292535	0.19207	transcription factor with AP2 domain(s)
PFIT_1446100	8.35718	19.5285	26.362	20.9215	54.7849	99.3619	60.5967	11.8532	37.7207	18.7923	56.6492	3.01449	1.59191	0.029327	0.192318	conserved Plasmodium protein, unknown function
PFIT_0720500	3482.16	5175.05	2731.94	2844.02	1230.17	1044.13	1467.4	1783.91	2469.85	3558.29	1381.4	0.388221	-1.36505	0.0294076	0.192402	ubiquitin carboxyl-terminal hydrolase, putative
PFIT_1148200	10.2143	0	2.77495	1.3076	11.9531	38.9167	9.64038	18.5206	11.666	3.57422	19.7577	5.52784	2.46672	0.0294111	0.192402	conserved Plasmodium protein, unknown function
PFIT_0313700	42.7145	18.1336	12.4873	32.6899	104.589	336.174	84.009	89.6399	90.0547	26.5063	153.603	5.79497	2.5348	0.029476	0.192593	conserved Plasmodium protein, unknown function
PFIT_bin06800	11.1429	8.36936	16.6497	5.23038	0.996089	0.828016	2.75439	2.22248	6.02417	10.3481	1.70024	0.164305	-2.60555	0.029813	0.194184	rifin
PFIT_0916700	390.002	424.047	541.116	677.334	152.402	124.202	214.154	266.697	348.744	508.125	189.364	0.372672	-1.42402	0.0298157	0.194184	methyltransferase, putative
PFIT_1016800	185.715	32.0825	49.9491	196.139	256.991	415.664	415.225	202.986	219.344	115.972	322.716	2.78272	1.4765	0.029849	0.194184	golgi re-assembly stacking protein 1, golgi re-assembly stacking protein 2
PFIT_1140900	550.645	683.497	713.163	379.203	1325.79	1844.82	995.025	1683.9	1022.01	581.627	1462.38	2.5143	1.33016	0.0298634	0.194184	conserved Plasmodium protein, unknown function
PFIT_1358200	650.931	1064.3	649.339	738.791	193.241	314.646	411.093	245.213	533.445	775.841	291.048	0.375139	-1.4145	0.029978	0.194695	riboflavin kinase / FAD synthase family protein, putative
PFIT_0621300	26.0001	12.554	13.8748	20.9215	69.7262	189.616	62.6625	37.7821	54.1421	18.3376	89.9466	4.90503	2.29426	0.0300581	0.19498	conserved Apicomplexan protein, unknown function
PFIT_0800900	1.85715	0	2.77495	1.3076	9.96089	16.5603	7.57458	6.66743	5.83786	1.48492	10.1908	6.86284	2.77881	0.0301063	0.195058	Plasmodium exported protein (PHISTa), unknown function
PFIT_1000900	19.5001	11.1591	15.2622	13.076	31.8748	67.0693	51.6449	34.8188	30.5507	14.7494	46.352	3.14264	1.65198	0.0302342	0.195652	Plasmodium exported protein (PHISTa), unknown function
PFIT_1439800	526.502	549.588	804.736	815.939	161.366	199.552	378.041	260.771	462.062	674.191	249.932	0.370714	-1.43162	0.0304055	0.196253	conserved protein, unknown function
PFIT_1338000	3.7143	0	8.32486	6.53798	25.8983	83.6296	14.4606	20.0023	20.321	4.64428	35.9977	7.75097	2.95438	0.030433	0.196253	CPW-WPC family protein
PFIT_1241800	17.6429	11.1591	13.8748	10.4608	27.8905	129.17	61.9739	30.3739	37.8183	13.2844	62.3522	4.69364	2.23071	0.0304362	0.196253	mitochondrial carrier protein, putative
PFIT_1209400	1.85715	4.18468	8.32486	3.92279	11.9531	29.8086	14.4606	14.8165	11.166	4.57237	17.7597	3.88413	1.95759	0.0306757	0.197466	ATP synthase mitochondrial F1 complex assembly factor 1, putative
PFIT_1323900	863.575	1104.75	507.816	647.26	240.057	97.7058	399.387	471.165	541.465	780.852	302.079	0.386858	-1.37012	0.0306974	0.197466	SNARE protein, putative
PFIT_0209700	14.8572	13.9489	33.2994	13.076	86.6597	271.589	69.5484	48.1537	68.8916	18.7954	118.988	6.33069	2.66236	0.0309465	0.198764	50S ribosomal protein L33, putative
PFIT_1102800	0	0	0	0	1.99218	16.5603	4.13159	2.22248	3.11332	0	6.22664	#DIV/0!	#DIV/0!	0.0310013	0.198764	Plasmodium exported protein, unknown function, pseudogene
PFIT_1305700	21.3572	25.1081	20.8121	15.6911	66.7379	221.908	87.452	37.0413	62.0135	20.7421	103.285	4.97947	2.31599	0.0310097	0.198764	MORN repeat protein, putative
PFIT_1008200	639.788	156.228	697.901	894.395	2198.37	3873.46	1395.79	799.351	1331.91	597.078	2066.74	3.46143	1.79137	0.0310798	0.198977	tubulin beta chain
PFIT_1454600	432.716	390.57	450.93	547.882	67.734	149.871	311.247	149.647	312.575	455.525	169.625	0.372372	-1.42518	0.0312008	0.199283	conserved Plasmodium protein, unknown function
PFIT_0918500	20.4287	18.1336	23.5871	33.9975	102.597	216.112	56.4651	44.4496	64.4713	24.0367	104.906	4.36441	2.12579	0.0312014	0.199283	conserved Plasmodium protein, unknown function
PFIT_0528600	5304.02	6115.21	13461.3	8342.46	3529.14	2569.33	4077.88	2463.25	5732.82	8305.75	3159.9	0.380447	-1.39423	0.031368	0.199979	cytosolic preribosomal GTP-binding protein, putative
PFIT_1359600	46.4288	80.9038	62.4364	28.7671	151.405	323.754	92.2722	107.42	111.673	54.634	168.713	3.08806	1.6267	0.0313845	0.199979	guanylyl cyclase beta
PFIT_0202000	13.0001	4.18468	12.4873	20.9215	31.8748	129.998	40.6273	40.0046	36.6373	12.6484	60.6263	4.7932	2.26099	0.031477	0.200332	octaprenyl pyrophosphate synthase
PFIT_1203200	3192.44	3541.63	2290.72	3232.38	987.124	701.329	894.489	2282.48	2140.33	3064.29	1216.36	0.396945	-1.33299	0.0315429	0.200515	threonylcarbamoyl-AMP synthase, putative
PFIT_1403800	14.8572	5.57957	8.32486	27.4595	25.8983	54.649	53.0221	39.2638	28.6318	14.0553	43.2083	3.07417	1.6202	0.0316218	0.20078	conserved Plasmodium protein, unknown function
PFIT_1477700	10.2143	19.5285	36.0744	111.146	292.85	135.795	112.93	72.6009	98.8923	44.2407	153.544	3.47065	1.79521	0.031761	0.201426	Plasmodium exported protein, unknown function
PFIT_0821600	2456.08	3831.77	4491.26	3330.45	1641.55	928.206	1695.33	1166.06	2442.59	3527.39	1357.79	0.384927	-1.37734	0.0319516	0.202368	DNA helicase, putative
PFIT_1142300	22.2858	11.1591	34.6869	27.4595	71.7184	219.424	78.5002	46.672	63.9883	23.8978	104.079	4.35515	2.12272	0.0320116	0.202368	dolichol-phosphate mannosyltransferase
PFIT_0718100	2870.23	4578.04	4281.75	3869.17	1531.98	1438.26	1377.89	1703.9	2706.4	3899.8	1513.01	0.387971	-1.36598	0.0320219	0.202368	conserved Plasmodium membrane protein, unknown function
PFIT_1253500	23.2144	48.8212	58.274	168.68	6.97262	0.828016	8.26318	24.4473	42.4376	74.7474	10.1278	0.135493	-2.88371	0.0322673	0.20368	Plasmodium exported protein (hyp15), unknown function, pseudogene
PFIT_1239700	884.004	1044.77	550.828	966.313	209.179	99.3619	377.352	643.778	596.949	861.48	332.418	0.385868	-1.37382	0.0323482	0.203924	3-hydroxyisobutyryl-coenzyme A hydrolase, putative
PFIT_0534600	5.57145	0	5.5499	1.3076	27.8905	78.6615	9.64038	16.2982	18.1149	3.10724	33.1226	10.6598	3.41411	0.0323815	0.203924	conserved Plasmodium protein, unknown function
PFIT_1226800	598.003	711.395	1053.09	666.874	1443.33	3309.58	1775.9	894.177	1306.54	757.341	1855.75	2.45034	1.29298	0.0324799	0.204305	DNA helicase 60
PFIT_bin05700	117.001	37.6621	34.6869	113.761	16.9335	7.45214	31.6755	48.1537	50.9156	75.7776	26.0537	0.343818	-1.54028	0.0325436	0.204468	cytoadherence linked asexual protein 2
PFIT_1300150	6.50003	9.76425	1.38748	3.92279	0	0	1.3772	0	2.86897	5.39363	0.344299	0.0638344	-3.96952	0.0325873	0.204504	rifin
PFIT_0402800	4.64288	0	1.38748	2.61519	8.9648	26.4965	4.82019	11.1124	7.50493	2.16139	12.8485	5.94455	2.57157	0.0327858	0.205454	transcription factor with AP2 domain(s), putative
PFIT_1445900	36.2144	27.8979	54.1116	19.6139	82.6753	149.871	108.11	35.5596	64.2567	34.4594	94.0539	2.72941	1.44859	0.0328798	0.205454	conserved Plasmodium protein, unknown function
PFIT_1465600	201.501	174.362	163.722	269.365	385.486	687.253	544.681	416.344	355.339	202.237	508.441	2.51408	1.33003	0.0328858	0.205454	conserved Plasmodium membrane protein, unknown function
PFIT_1358800	139.286	133.91	110.998	189.601	38.8475	59.6171	66.7941	50.3762	98.6788	143.449	53.9087	0.375804	-1.41195	0.0328909	0.205454	conserved Plasmodium protein, unknown function
PFIT_1330000	39.0002	44.6366	27.7495	32.6899	100.605	255.857	137.031	35.5596	84.1411	36.019	132.263	3.67203	1.87658	0.0330929	0.206477	GPI transamidase subunit PIG-U, putative
PFIT_0705500	11.1429	13.9489	8.32486	5.23038	38.8475	77.8335	33.7413	8.88991	24.7449	9.66177	39.828	4.12223	2.04343	0.0331761	0.206757	conserved Plasmodium protein, unknown function
PFIT_0422700	4272.38	4971.4	5594.3	5370.29	1907.51	654.96	2843.91	2411.39	3503.27	5052.09	1954.44	0.386858	-1.37012	0.0332521	0.206992	serine/threonine protein kinase, FIKK family
PFIT_1417600	6.50003	4.18468	2.77495	11.7684	40.8396	77.0055	8.26318	21.484	21.6025	6.307	36.8981	5.85033	2.54852	0.0333426	0.207315	conserved Plasmodium protein, unknown function
PFIT_0818700	825.504	107.407	210.896	608.032	1485.17	1299.16	1249.12	871.211	832.061	437.96	1226.16	2.79972	1.48528	0.0334341	0.207645	vacuolar protein sorting-associated protein 9, putative
PFIT_1462300	39.9287	9.76425	9.71233	44.4582	54.7849	177.195	62.6625	72.6009	58.8884	25.9659	91.8109	3.53583	1.82205	0.0337465	0.209344	conserved Plasmodium protein, unknown function
PFIT_1426800	68.7146	22.3183	43.0118	62.7646	141.445	274.073	82.6318	97.0482	99.0009	49.2023	148.799	3.02424	1.59657	0.0338792	0.209927	conserved Plasmodium protein, unknown function
PFIT_0924100	1859.01	1245.64	2022.94	2840.1	528.923	370.951	1359.98	826.762	1381.79	1991.92	771.654	0.387392	-1.36813	0.0339238	0.209962	patatin-like phospholipase, putative
PFIT_1004900	0.928575	1.39489	4.16243	0	8.9648	9.93619	12.3948	7.40826	5.64874	1.62147	9.676	5.96741	2.57711	0.0340092	0.210249	conserved Plasmodium protein, unknown function
PFIT_0503000	73.3575	53.0059	170.66	104.608	222.128	339.486	225.172	206.69	174.388	100.408	248.369	2.47361	1.30662	0.0342176	0.211218	mitochondrial inner membrane TIM10 associated protein, putative
PFIT_1214000	206.144	223.183	331.607	366.127	83.6714	95.2218	128.768	116.31	193.879	281.765	105.993	0.376174	-1.41053	0.0342453	0.211218	ER membrane protein complex subunit 6, putative
PFIT_0530300	6.50003	5.57957	13.8748	7.84557	25.8983	106.814	53.0221	11.1124	28.8308	8.44998	49.2117	5.82388	2.54198	0.0342959	0.211218	conserved Plasmodium membrane protein, unknown function
PFIT_1309100	5.57145	4.18468	5.5499	2.61519	12.9492	44.7128	12.3948	14.0757	12.7567	4.48031	21.0331	4.69457	2.23099	0.0343224	0.211218	conserved Plasmodium protein, unknown function
PFIT_0107700	55.7145	43.2417	83.2486	60.1494	109.57	202.036	171.461	134.089	107.439	60.5885	154.289	2.5465	1.34852	0.0344643	0.21185	mRNA cleavage factor-like protein, putative
PFIT_0510400	377.93	661.179	209.509	219.676	52.7927	96.8778	176.281	185.206	247.432	367.074	127.79	0.348131	-1.5223	0.0345258	0.211986	conserved Plasmodium protein, unknown function
PFIT_0537100	358.43	619.332	557.765	152.989	182.284	88.5977	263.045	111.124	291.696	422.129	161.263	0.382022	-1.38827	0.0345841	0.212103	rifin, pseudogene
PFIT_0304700	7.4286	0	1.38748	5.23038	22.91	57.1331	13.0834	10.3716	14.6931	3.51162	25.8745	7.36827	2.88132	0.0348019	0.213196	conserved Plasmodium membrane protein, unknown function
PFIT_0730000	22881	26850.3	45238.7	31727.5	12912.3	5882.22	15579.5	14775.8	21980.9	31674.4	12287.5	0.387931	-1.36613	0.0349042	0.213581	EMP1-trafficking protein
PFIT_1472200	3479.37	2629.37	5277.96	5184.62	9406.06	11607.1	10846.1	8061.67	7061.54	4142.83	9980.24	2.40904	1.26846	0.0350336	0.214129	exported protein 2
PFIT_0832600	1.85715	1.39489	2.77495	3.92279	6.97262	23.1844	11.7062	7.40826	7.40266	2.48745	12.3179	4.95202	2.30802	0.0351636	0.214681	unspecified product
PFIT_1019200	69.6432	51.611	40.2368	50.9962	146.425	201.208	70.9256	431.161	132.776	53.1218	212.43	3.99892	1.99961	0.0352229	0.2148	conserved Plasmodium protein, unknown function
PFIT_1112500	334.287	521.69	208.121	236.675	100.605	158.151	119.128	138.534	227.149	325.193	129.104	0.397008	-1.33276	0.0353958	0.215611	conserved Plasmodium protein, unknown function
PFIT_1223600	73.3575	15.3438	88.7985	60.1494	288.866	931.518	258.224	134.089	231.293	59.4123	403.174	6.78604	2.76257	0.0354755	0.215852	50S ribosomal protein L24, putative
PFIT_0623300	72.4289	55.7957	97.1233	73.2253	165.351	321.27	172.15	107.42	133.095	74.6433	191.548	2.56617	1.35962	0.035561	0.216129	conserved Plasmodium protein, unknown function
PFIT_0215200	15.7858	9.76425	24.9746	35.3051	78.691	88.5977	35.1185	41.4862	41.2154	21.4574	60.9734	2.8416	1.5067	0.0357055	0.216609	origin recognition complex subunit 5
PFIT_0305700	88.2147	139.489	70.7613	41.8431	325.721	221.908	268.553	62.2294	152.34	85.0771	219.603	2.58122	1.36806	0.0357203	0.216609	P-loop containing nucleoside triphosphate hydrolase, putative
PFIT_1228100	3405.09	5370.34	4550.92	3717.49	2035.01	1655.2	1777.96	1389.05	2987.63	4260.96	1714.31	0.402329	-1.31355	0.0359716	0.217889	conserved Plasmodium protein, unknown function
PFIT_1134600	1578.58	1962.61	1673.3	1686.8	507.009	628.464	896.555	698.599	1203.99	1725.32	682.657	0.395669	-1.33763	0.0361179	0.218455	conserved Plasmodium protein, unknown function
PFIT_1354900	294.358	354.303	349.644	405.355	122.519	138.279	172.15	114.828	243.929	350.915	136.944	0.390248	-1.35754	0.0361461	0.218455	splicing factor 3B subunit 5, putative
PFIT_0422800	9625.61	9797.73	12721.8	21385.7	5578.1	3190.34	4832.58	7720.89	9356.59	13382.7	5330.48	0.398311	-1.32803	0.0363651	0.2189	Plasmodium exported protein (PHISTb), unknown function
PFIT_0800960	40.8573	53.0059	70.7613	36.6127	9.96089	10.7642	28.9211	15.5573	33.3051	50.3093	16.3009	0.324013	-1.62587	0.0363764	0.2189	rifin
PFIT_0802900	11536.6	13686.7	15735.4	6926.33	4773.26	1480.49	4288.59	8653.59	8385.12	11971.3	4798.98	0.400875	-1.31877	0.0364454	0.2189	Plasmodium exported protein (PHISTa), unknown function
PFIT_1026400	8.35718	12.554	15.2622	11.7684	140.448	168.915	26.8553	11.1124	49.4092	11.9855	86.8329	7.24485	2.85696	0.0364606	0.2189	conserved Plasmodium protein, unknown function
PFIT_0723000	547.86	412.888	310.795	448.505	129.492	166.431	196.251	217.803	303.753	430.012	177.494	0.412765	-1.27661	0.0364818	0.2189	kelch protein, putative
PFIT_0421100	12.0715	11.1591	6.93738	14.3835	21.9139	34.7767	47.5133	33.3372	22.7616	11.1379	34.3853	3.08723	1.62631	0.0364976	0.2189	conserved Plasmodium protein, unknown function
PFIT_1343200	70.5717	54.4008	67.9863	41.8431	151.405	310.506	159.066	59.2661	114.381	58.7005	170.061	2.8971	1.53461	0.0365035	0.2189	aminomethyltransferase, putative
PFIT_1311400	8.35718	1.39489	2.77495	9.15317	14.9413	58.7891	22.7237	14.0757	16.5263	5.42005	27.6325	5.0982	2.34999	0.0366109	0.219163	conserved Plasmodium protein, unknown function
PFIT_1477500	826.432	790.904	478.679	859.09	120.527	135.795	282.325	634.888	516.08	738.776	293.384	0.397121	-1.33235	0.0366287	0.219163	serine/threonine protein kinase, FIKK family, pseudogene
PFIT_0320000	79.8575	58.5855	130.423	84.9937	212.167	373.435	205.202	102.234	155.862	88.4649	223.26	2.52371	1.33555	0.0366771	0.21921	protein phosphatase inhibitor 2
PFIT_1121600	11.1429	2.78979	11.0998	6.53798	32.8709	59.6171	13.772	17.039	19.3587	7.89262	30.8248	3.90552	1.96551	0.036732	0.219295	conserved Plasmodium protein, unknown function
PFIT_1113100	9.28575	12.554	13.8748	5.23038	26.8944	133.311	53.7107	22.9656	34.7283	10.2362	59.2203	5.78536	2.53241	0.0368899	0.219892	conserved Plasmodium protein, unknown function
PFIT_0714700	20.4287	36.2672	26.362	6.53798	55.781	67.8973	76.4344	42.9679	41.5846	22.399	60.7701	2.71308	1.43993	0.0369392	0.219892	cysteine desulfurase
PFIT_1035900	45.5002	62.7702	34.6869	22.2291	65.7418	153.183	107.421	104.456	74.4986	41.2966	107.701	2.60798	1.38293	0.0369705	0.219892	phosducin-like protein, putative
PFIT_0403300	2276.87	4296.27	7295.35	2021.54	1317.83	457.893	1769.01	1429.79	2608.07	3972.51	1243.63	0.313059	-1.67549	0.036995	0.219892	conserved Plasmodium membrane protein, unknown function
PFIT_1459300	15.7858	30.6876	27.7495	44.4582	11.9531	10.7642	5.50879	8.14908	19.382	29.6703	9.09378	0.306495	-1.70607	0.03705	0.219977	conserved Plasmodium protein, unknown function
PFIT_1451400	75.2146	154.833	140.135	103.3	52.7927	28.1525	50.2677	42.2271	80.8654	118.371	43.36	0.366307	-1.44888	0.0372079	0.220671	conserved Plasmodium protein, unknown function
PFIT_1125600	314.787	460.315	1051.71	355.666	918.394	1552.53	1759.37	718.601	891.421	545.619	1237.22	2.26756	1.18114	0.0372667	0.220778	GrpE protein homolog, mitochondrial, putative
PFIT_0507900	338.93	333.379	409.305	418.431	116.542	89.4257	133.588	250.399	261.25	375.011	147.489	0.393292	-1.34633	0.0376591	0.2228	conserved Plasmodium protein, unknown function
PFIT_1120600	871.004	1029.43	1057.26	1022.54	369.549	351.079	453.786	420.789	696.929	995.058	398.801	0.400782	-1.31911	0.0377104	0.2228	alternative splicing factor ASF-1, putative
PFIT_1140500	470.788	719.765	362.131	440.66	118.535	217.768	221.04	229.656	347.543	498.336	196.75	0.394813	-1.34076	0.0377319	0.2228	conserved Plasmodium protein, unknown function
PFIT_1365800	287.858	285.953	385.718	385.741	467.166	332.034	1138.94	1272	569.426	336.318	802.535	2.38624	1.25474	0.0379385	0.223775	phosphatidylserine synthase, putative
PFIT_1307800	7.4286	2.78979	1.38748	2.61519	16.9335	42.2288	17.9036	4.44496	11.9665	3.55526	20.3777	5.7317	2.51896	0.0380566	0.224227	conserved Plasmodium protein, unknown function
PFIT_1253300	1124.5	1512.06	1755.16	1391.28	455.212	265.793	871.077	646.741	1002.73	1445.75	559.706	0.387138	-1.36908	0.0381382	0.224462	Plasmodium exported protein (PHISTa), unknown function
PFIT_1426600	18.5715	23.7132	38.8493	16.9987	88.6519	209.488	55.0879	45.1904	62.0689	24.5332	99.6045	4.05999	2.02148	0.0382032	0.2246	zinc finger protein, putative
PFIT_1222100	78.9289	26.503	90.186	75.8405	358.592	1049.1	255.47	145.943	260.07	67.8646	452.275	6.66438	2.73647	0.0386775	0.227068	transcription factor with AP2 domain(s)
PFIT_0830600	0.928575	4.18468	0	2.61519	23.9061	16.5603	3.44299	4.44496	7.01035	1.93211	12.0886	6.25668	2.6454	0.0387072	0.227068	magnesium transporter, putative
PFIT_0934900	67.786	29.2927	124.873	197.447	277.909	383.371	222.417	144.461	180.945	104.85	257.04	2.45151	1.29367	0.038802	0.227377	transcription factor with AP2 domain(s), putative
PFIT_1475300	18.5715	13.9489	4.16243	7.84557	32.8709	104.33	24.7895	37.0413	30.445	11.1321	49.7579	4.46977	2.1602	0.0388846	0.227614	conserved Plasmodium membrane protein, unknown function
PFIT_0820300	39.0002	25.1081	48.5617	41.8431	93.6323	143.247	132.9	34.8188	69.8888	38.6282	101.149	2.61853	1.38876	0.0389375	0.227677	phosphatase, putative
PFIT_0826300	0	4.18468	8.32486	3.92279	21.9139	21.5284	17.215	1.48165	9.82141	4.10808	15.5347	3.78151	1.91896	0.03907	0.22802	alpha/beta hydrolase, putative
PFIT_0417500	23.2144	0	18.0372	28.7671	42.8318	90.2537	28.2325	48.8945	35.0289	17.5047	52.5531	3.00224	1.58604	0.0391106	0.22802	conserved Plasmodium protein, unknown function
PFIT_1024500	6710.81	5880.87	5168.35	7030.94	1746.14	1437.44	2428	4582.75	4373.16	6197.74	2548.58	0.411211	-1.28205	0.039123	0.22802	formin 2, putative
PFIT_0626000	9843.83	11499.5	15445.4	15882.1	4986.42	4280.01	7316.36	4424.95	9209.81	13167.7	5251.94	0.39885	-1.32608	0.0392498	0.228513	ankyrin-repeat protein, putative
PFIT_0519200	51.0717	100.432	170.66	135.99	288.866	255.857	541.927	97.0482	205.231	114.538	295.924	2.58363	1.3694	0.0393027	0.228574	mitochondrial ribosomal protein L14 precursor, putative
Pf_M7661101900	41.7859	9.76425	86.0235	74.5329	180.292	548.146	118.439	150.388	151.171	53.0267	249.316	4.70172	2.23319	0.0394542	0.229208	cytochrome b
PFIT_0923000	20.4287	13.9489	20.8121	36.6127	71.7184	49.6809	44.0703	86.6766	42.9936	22.9506	63.0366	2.74662	1.45766	0.0395293	0.229397	3-oxoacyl-[acyl-carrier-protein] reductase
PFIT_0715200	143.929	99.0374	280.27	173.91	521.95	1602.21	553.633	296.33	458.909	174.287	743.531	4.26614	2.09293	0.0396941	0.230106	conserved Plasmodium protein, unknown function
PFIT_1427800	2361.37	3724.36	1415.23	1796.64	790.894	747.698	985.384	1289.04	1638.83	2324.4	953.253	0.410108	-1.28593	0.0398922	0.230919	conserved Plasmodium protein, unknown function
PFIT_0102800	13801.4	12145.3	6938.77	18059.2	5403.78	4135.94	3678.49	8528.39	9086.41	12736.2	5436.65	0.426867	-1.22814	0.0399199	0.230919	ubiquitin carboxyl-terminal hydrolase 1, putative
PFIT_0406600	273.93	72.5344	109.611	534.806	42.8318	25.6685	40.6273	86.6766	148.336	247.72	48.9511	0.197606	-2.3393	0.0399943	0.231102	conserved Plasmodium protein, unknown function
PFIT_0322800	2123.65	3022.73	1950.79	1974.47	1002.07	988.651	909.639	870.47	1605.31	2267.91	942.706	0.415672	-1.26648	0.0400452	0.231149	conserved Plasmodium protein, unknown function
PFIT_0201100	4.64288	2.78979	2.77495	2.61519	0	0	0	0	1.60285	3.2057	0	0	#DIV/0!	0.0401069	0.231257	knob associated heat shock protein 40
PFIT_0914300	944.361	672.338	971.233	1743.02	307.791	172.227	521.958	728.232	757.646	1082.74	432.552	0.399498	-1.32374	0.0401938	0.231511	phospholipid or glycerol acyltransferase, putative
PFIT_0711500	957.361	1320.96	657.664	936.238	352.615	281.525	393.19	561.546	682.638	968.057	397.219	0.410326	-1.28516	0.0405608	0.233221	serpentine receptor, putative
PFIT_0830100	1.85715	5.57957	6.93738	7.84557	21.9139	62.1012	17.9036	9.63074	16.7211	5.55492	27.8874	5.0203	2.32777	0.0405772	0.233221	conserved Plasmodium protein, unknown function
PFIT_1216000	1151.43	1505.09	1352.79	1450.12	565.778	325.41	668.629	649.704	958.62	1364.86	552.38	0.404716	-1.30502	0.0407803	0.233764	signal recognition particle subunit SRP19
PFIT_0208400	1580.44	1911	2375.36	2388.98	791.89	844.576	973.678	729.713	1449.45	2063.94	834.965	0.404548	-1.30562	0.0407909	0.233764	phospholipase A2, putative
PFIT_1441000	1009.36	1260.98	887.985	696.948	1542.94	1535.97	1841.31	4126.4	1612.74	963.819	2261.66	2.34656	1.23054	0.0408015	0.233764	vesicle-associated membrane protein, putative
PFIT_0905000	423.43	467.289	652.114	282.441	847.671	1991.38	1106.58	511.17	785.259	456.318	1114.2	2.44171	1.28789	0.0408629	0.233867	replication protein A1, small fragment
PFIT_1342600	1565.58	1763.14	3005.27	2765.56	734.117	997.759	1289.06	591.179	1588.96	2274.89	903.028	0.396955	-1.33295	0.0410373	0.234528	DNA repair protein RAD5, putative
PFIT_1444400	60.3574	80.9038	70.7613	37.9203	141.445	246.749	134.965	102.975	109.51	62.4857	156.533	2.50511	1.32487	0.0410652	0.234528	conserved Plasmodium protein, unknown function
PFIT_1219600	99.3576	79.5089	216.446	121.606	226.112	361.843	360.826	263.734	216.179	129.23	303.129	2.34566	1.22999	0.04121	0.235039	D-ribulose-5-phosphate 3-epimerase, putative
PFIT_1115200	13.9286	6.97446	26.362	13.076	50.8005	172.227	60.5967	25.9289	46.2368	15.0853	77.3883	5.13006	2.35898	0.0412417	0.235039	conserved Plasmodium protein, unknown function
PFIT_1117400	156.929	121.356	274.72	226.214	526.931	693.877	307.804	355.596	332.928	194.805	471.052	2.41807	1.27386	0.0413236	0.235257	oligosaccharyl transferase STT3 subunit, putative
PFIT_0533300	9.28575	6.97446	33.2994	26.1519	31.8748	77.8335	58.5309	30.3739	34.2906	18.9279	49.6533	2.62329	1.39137	0.0414864	0.235517	conserved Plasmodium protein, unknown function
PFIT_1200400	2134.79	2071.42	2591.81	1457.97	5668.74	1491.26	6732.43	13032.6	4397.63	2064	6731.26	3.26127	1.70544	0.0415106	0.235517	acyl-CoA synthetase
PFIT_1116500	4046.73	4739.85	5728.89	3449.44	9949.93	9829.37	17055.2	4643.5	7430.36	4491.23	10369.5	2.30884	1.20717	0.0415402	0.235517	cysteine proteinase falcipain 2a
PFIT_1434600	1174.65	1665.5	1183.52	972.851	2492.21	4984.65	2225.55	2168.4	2108.42	1249.13	2967.7	2.37582	1.24842	0.0415647	0.235517	conserved Plasmodium membrane protein, unknown function
PFIT_1115800	47.3573	25.1081	51.3366	35.3051	126.503	394.963	123.259	80.0092	110.48	39.7768	181.184	4.55501	2.18746	0.0415875	0.235517	conserved Plasmodium protein, unknown function
PFIT_1115400	1.85715	1.39489	4.16243	3.92279	8.9648	26.4965	5.50879	10.3716	7.83486	2.83431	12.8354	4.52858	2.17906	0.0416427	0.235582	conserved Plasmodium protein, unknown function
PFIT_0506200	488.431	405.914	534.178	742.714	163.359	145.731	305.738	256.326	380.299	542.809	217.788	0.401224	-1.31752	0.041709	0.235646	TATA-box-binding protein
PFIT_1363700	0.928575	0	0	0	5.97653	19.8724	4.82019	0.740826	4.04231	0.232144	7.85248	33.8259	5.08006	0.0417413	0.235646	conserved Plasmodium protein, unknown function, pseudogene
PFIT_1422100	1053	544.008	296.92	2212.45	95.6245	108.47	196.939	423.752	616.396	1026.6	206.197	0.200855	-2.31578	0.0420474	0.237106	conserved Plasmodium protein, unknown function
PFIT_0815500	336.144	269.214	839.423	508.655	145.429	168.915	245.83	202.245	339.482	488.359	190.605	0.390296	-1.35736	0.04211	0.237106	ubiquitin-conjugating enzyme, putative
PFIT_1138100	140.215	193.89	130.423	57.5342	185.272	427.256	450.343	182.243	220.897	130.515	311.279	2.385	1.25399	0.0421317	0.237106	UVB-resistance protein UVR8 homologue
PFIT_1460600	1261.01	1731.06	1524.84	1112.76	366.561	206.176	694.107	970.482	983.374	1407.42	559.331	0.397417	-1.33127	0.0423576	0.238129	conserved Plasmodium protein, unknown function
PFIT_1133100	277.644	308.271	450.93	248.443	728.141	1217.18	796.02	297.812	540.555	321.322	759.789	2.36457	1.24158	0.0424511	0.23836	nucleic acid binding protein, putative
PFIT_1460500	23.2144	32.0825	11.0998	27.4595	5.97653	8.28016	6.19739	8.14908	15.3074	23.4641	7.15079	0.304755	-1.71428	0.042487	0.23836	OPA3-like protein, putative
PFIT_0301800	8.35718	2.78979	12.4873	6.53798	24.9022	43.0568	26.8553	6.66743	16.4568	7.54306	25.3705	3.36342	1.74993	0.0425424	0.238423	conserved Plasmodium protein, unknown function
PFIT_1024600	1564.65	1322.36	1175.19	1597.88	439.275	476.109	433.128	1045.31	1006.74	1415.02	598.454	0.42293	-1.24151	0.0429156	0.240005	glutamine--fructose-6-phosphate aminotransferase [isomerizing], putative
PFIT_1230100	48.2859	19.5285	27.7495	41.8431	64.7458	140.763	75.0572	91.8624	63.7294	34.3517	93.107	2.7104	1.43851	0.0429285	0.240005	ATP-dependent protease subunit ClpQ
PFIT_bin00200	0	0	0	0	6.97262	2.48405	0	6.66743	2.01551	0	4.03102	#DIV/0!	#DIV/0!	0.042958	0.240005	erythrocyte membrane protein 1 (PfEMP1)-like, putative
PFIT_0818300	19.5001	9.76425	38.8493	15.6911	61.7575	163.947	45.4475	43.7087	49.8332	20.9512	78.7152	3.75707	1.90961	0.0430122	0.240059	conserved Plasmodium protein, unknown function
PFIT_1301700	1497.79	1860.79	1861.99	2021.54	657.418	818.079	788.445	720.083	1278.27	1810.53	746.006	0.412038	-1.27915	0.0433247	0.241553	conserved Plasmodium protein, unknown function
PFIT_0625000	238.644	461.709	328.832	98.0696	773.961	683.941	1735.96	307.443	578.57	281.814	875.325	3.10604	1.63508	0.0436131	0.24291	oxidoreductase, short-chain dehydrogenase family, putative
PFIT_1010800	5.57145	4.18468	26.362	14.3835	43.8279	88.5977	39.2501	9.63074	28.976	12.6254	45.3266	3.5901	1.84403	0.0436895	0.243085	conserved Plasmodium membrane protein, unknown function
PFIT_0817500	143.929	93.4578	61.049	232.752	60.7614	24.0125	50.2677	82.9725	93.6502	132.797	54.5035	0.410427	-1.2848	0.0438146	0.24353	conserved Plasmodium protein, unknown function
PFIT_0218000	1437.43	1917.98	1970.22	1090.53	3908.65	4311.48	4114.38	2563.26	2664.24	1604.04	3724.44	2.32191	1.21531	0.043935	0.243948	conserved Plasmodium protein, unknown function
PFIT_1476900	33.4287	11.1591	5.5499	24.8443	45.8201	54.649	36.4957	86.6766	37.3279	18.7455	55.9104	2.9826	1.57657	0.0439893	0.243998	conserved Plasmodium protein, unknown function
PFIT_1240900	54.786	96.2476	45.7867	35.3051	15.9374	29.8086	9.64038	30.3739	39.7357	58.0313	21.4401	0.369457	-1.43652	0.0440349	0.244001	rifin, pseudogene
PFIT_0900150	494.931	810.433	611.877	152.989	227.108	90.2537	382.172	88.8991	357.333	517.557	197.108	0.380843	-1.39273	0.0441484	0.244378	rifin
PFIT_1470800	13.0001	4.18468	2.77495	9.15317	33.867	144.903	27.5439	33.3372	33.5955	7.27821	59.9127	8.23179	3.04121	0.044252	0.244701	mediator of RNA polymerase II transcription subunit 6, putative
PFIT_0830400	38.0716	5.57957	29.137	61.457	79.6871	149.043	55.7765	75.5642	61.7895	33.5613	90.0177	2.68219	1.42341	0.0443765	0.244948	apicoplast ribosomal protein L21 precursor, putative
PFIT_0906600	61.286	107.407	45.7867	39.2279	272.928	196.24	185.233	31.1147	117.403	63.4268	171.379	2.70199	1.43402	0.0444462	0.244948	dynein light intermediate chain 2, cytosolic
PFIT_1327700	49.2145	75.3242	51.3366	41.8431	95.6245	190.444	110.864	135.571	93.7777	54.4296	133.126	2.44584	1.29033	0.0444676	0.244948	conserved Plasmodium protein, unknown function
PFIT_1419200	20.4287	37.6621	36.0744	20.9215	42.8318	91.9097	95.7152	54.0803	49.953	28.7717	71.1343	2.47237	1.3059	0.0445253	0.244948	conserved Plasmodium protein, unknown function
PFIT_1423000	13.9286	2.78979	11.0998	6.53798	36.8553	104.33	35.1185	13.3349	27.9994	8.58905	47.4097	5.51978	2.46461	0.0445826	0.244948	conserved Plasmodium protein, unknown function
PFIT_1224400	1311.15	737.898	377.394	2548.5	213.163	409.868	344.299	365.968	788.53	1243.74	333.324	0.268003	-1.89968	0.0445984	0.244948	conserved Plasmodium protein, unknown function
PFIT_1012300	16.7144	8.36936	11.0998	28.7671	60.7614	120.89	48.8905	14.8165	38.7887	16.2377	61.3397	3.77762	1.91748	0.0446144	0.244948	conserved Plasmodium protein, unknown function
PFIT_0222000	6.50003	0	13.8748	0	0	0	0	0	2.54685	5.0937	0	0	#DIV/0!	0.0446788	0.245052	Pfmc-2TM Maurer's cleft two transmembrane protein
PFIT_0730700	713.146	325.01	209.509	1074.84	103.593	43.0568	96.4038	428.197	374.22	580.627	167.813	0.28902	-1.79076	0.0448348	0.245658	alpha/beta hydrolase, putative
PFIT_1418100	13.9286	4.18468	9.71233	13.076	27.8905	96.8778	20.658	35.5596	27.7359	10.2254	45.2465	4.42491	2.14565	0.0449262	0.245769	conserved Plasmodium protein, unknown function
PFIT_1218900	185.715	221.788	305.245	167.372	76.6988	78.6615	81.2546	114.828	153.945	220.03	87.8607	0.399313	-1.32441	0.044946	0.245769	rifin, pseudogene
PFIT_0902200	411.359	343.144	342.707	673.412	113.554	160.635	214.843	235.583	311.904	442.655	181.154	0.409243	-1.28897	0.0450702	0.246025	serine/threonine protein kinase, FIKK family
PFIT_0724700	90.0718	206.444	0	0	196.229	2704.3	734.735	417.085	543.608	74.129	1013.09	13.6665	3.77258	0.0450841	0.246025	unspecified product
PFIT_1433200	65.0003	57.1906	76.3112	66.6874	150.409	262.481	155.623	87.4175	115.14	66.2974	163.983	2.47344	1.30652	0.0451568	0.246173	syntaxin, Qa-SNARE family
PFIT_1311600	14.8572	6.97446	18.0372	24.8443	66.7379	355.219	112.93	35.5596	79.395	16.1783	142.612	8.815	3.13996	0.0454198	0.247357	translation initiation factor IF-2, putative
PFIT_1417500	1744.79	1230.3	2552.96	3858.71	594.665	366.811	1257.38	1539.44	1643.13	2346.69	939.573	0.400382	-1.32055	0.0455195	0.24765	NADP-specific glutamate dehydrogenase
PFIT_0628800	3235.16	3541.63	7850.34	5400.37	2099.75	1008.52	2721.34	2229.15	3510.78	5006.87	2014.69	0.402385	-1.31335	0.0457442	0.248622	sec14-like cytosolic factor or phosphatidylinositol/phosphatidylcholine transfer protein, putative
PFIT_0404900	1579.51	3224.99	4062.53	3208.84	8174.9	5239.68	7753.62	5525.08	4846.14	3018.97	6673.32	2.21046	1.14435	0.0457934	0.248639	sexual stage-specific protein precursor
PFIT_1457600	0.928575	1.39489	0	2.61519	12.9492	17.3883	1.3772	3.70413	5.04468	1.23466	8.8547	7.17175	2.84232	0.0460666	0.249871	conserved Plasmodium protein, unknown function
PFIT_0933700	39.9287	27.8979	69.3738	48.381	51.7966	182.163	108.11	108.161	79.4765	46.3954	112.558	2.42605	1.27861	0.0462313	0.250512	calcyclin binding protein, putative
PFIT_1003900	5541.74	6702.46	7532.61	7646.82	3350.84	2420.29	3153.78	2638.08	4873.33	6855.91	2890.75	0.421644	-1.2459	0.0464282	0.251327	E3 ubiquitin-protein ligase, putative
PFIT_1350000	3.7143	0	0	2.61519	10.957	9.93619	7.57458	11.8532	5.83131	1.58237	10.0802	6.37033	2.67137	0.0465309	0.25163	conserved Plasmodium protein, unknown function
PFIT_0315500	11.1429	1.39489	19.4247	22.2291	33.867	121.718	48.8905	22.9656	35.2041	13.5479	56.8604	4.19699	2.06935	0.0466098	0.251805	mitochondrial ribosomal protein L29/L47 precursor, putative
PFIT_1353700	957.361	1461.85	1355.56	1026.46	2789.05	2191.76	2657.3	3219.63	1957.37	1200.31	2714.43	2.26145	1.17725	0.0466946	0.252011	adenylosuccinate synthetase
PFIT_1119200	394.645	299.902	921.284	538.729	269.94	215.284	260.29	145.943	380.752	538.64	222.864	0.413754	-1.27316	0.046788	0.25214	haloacid dehalogenase-like hydrolase, putative
PFIT_1404300	20.4287	11.1591	8.32486	27.4595	55.781	110.126	20.658	41.4862	36.9279	16.843	57.0128	3.38495	1.75913	0.0468329	0.25214	conserved Plasmodium protein, unknown function
PFIT_1342800	52.9288	79.5089	58.274	33.9975	90.6441	253.373	110.864	92.6032	96.5242	56.1773	136.871	2.43641	1.28476	0.04691	0.25214	UDP-N-acetylglucosamine pyrophosphorylase, putative
PFIT_0627400	17.6429	13.9489	34.6869	13.076	37.8514	85.2856	52.3335	34.8188	36.2055	19.8387	52.5723	2.64999	1.40599	0.0469343	0.25214	conserved Plasmodium protein, unknown function
PFIT_1208100	24.143	20.9234	31.912	23.5367	55.781	165.603	53.0221	48.8945	52.977	25.1288	80.8252	3.21644	1.68547	0.0470137	0.25214	conserved Plasmodium protein, unknown function
PFIT_0201000	3.7143	11.1591	0	1.3076	0	0	0	0	2.02263	4.04526	0	0	#DIV/0!	0.047028	0.25214	DnaJ protein, putative
PFIT_0913500	22.2858	36.2672	34.6869	19.6139	73.7106	277.385	121.882	34.8188	77.5813	28.2135	126.949	4.49959	2.16979	0.0470543	0.25214	conserved Plasmodium protein, unknown function
PFIT_0220900	1.85715	0	1.38748	0	17.9296	9.93619	0	5.92661	4.62963	0.811157	8.4481	10.4149	3.38057	0.0470923	0.25214	Pfmc-2TM Maurer's cleft two transmembrane protein, pseudogene
PFIT_0530400	189.429	34.8723	33.2994	109.838	203.202	457.065	260.979	137.794	178.31	91.8598	264.76	2.88222	1.52718	0.0471484	0.25219	ADP-ribosylation factor GTPase-activating protein, putative
PFIT_1020500	59.4288	37.6621	97.1233	101.992	236.073	686.425	225.86	110.383	194.369	74.0517	314.685	4.24954	2.08731	0.0472789	0.252388	conserved Plasmodium protein, unknown function
PFIT_1459800	944.361	1396.29	1078.07	1482.81	476.13	384.199	541.927	622.294	865.76	1225.38	506.138	0.413044	-1.27563	0.0472789	0.252388	conserved Plasmodium protein, unknown function
PFIT_0413700	86.3575	119.961	97.1233	77.1481	23.9061	29.8086	40.6273	51.117	65.7561	95.1474	36.3647	0.382194	-1.38762	0.0474335	0.252963	conserved Plasmodium protein, unknown function
PFIT_1029700	4499.88	4120.51	3363.24	5159.77	2032.02	1431.64	2046.51	1968.37	3077.74	4285.85	1869.64	0.436235	-1.19682	0.0478461	0.254912	conserved Plasmodium protein, unknown function
PFIT_1111300	222.858	270.609	362.131	236.675	524.939	1179.09	636.954	265.216	462.309	273.068	651.551	2.38603	1.25462	0.048087	0.255744	vacuolar protein sorting-associated protein 35, putative
PFIT_0829800	142.072	291.533	285.82	167.372	945.288	635.916	508.874	137.794	389.334	221.699	556.968	2.51227	1.32899	0.0481739	0.255744	conserved Plasmodium protein, unknown function
PFIT_0204400	23.2144	16.7387	2.77495	11.7684	48.8083	86.9416	11.0176	43.7087	30.6216	13.6241	47.6191	3.49521	1.80538	0.0482017	0.255744	conserved Plasmodium protein, unknown function
PFIT_0811200	1197.86	1390.71	614.652	1170.3	305.799	168.915	340.168	1038.64	778.38	1093.38	463.38	0.423805	-1.23853	0.048239	0.255744	ubiquitin regulatory protein, putative
PFIT_0605500	5075.59	5873.89	4609.2	4805.41	1858.7	1563.29	2492.73	2740.31	3627.39	5091.02	2163.76	0.425015	-1.23442	0.0482393	0.255744	conserved Plasmodium protein, unknown function
PFIT_1412600	1.85715	2.78979	16.6497	6.53798	30.8787	102.674	30.2983	9.63074	25.1645	6.95866	43.3704	6.23259	2.63983	0.0483273	0.255816	GTP-binding protein, putative
PFIT_0830200	1542.36	1765.93	1916.1	1548.19	729.137	627.636	715.454	808.241	1206.63	1693.15	720.117	0.425312	-1.23341	0.0483476	0.255816	conserved Plasmodium protein, unknown function
PFIT_0217000	239.572	255.265	313.57	286.363	506.013	747.698	665.186	585.993	449.958	273.693	626.223	2.28805	1.19412	0.0484503	0.25587	conserved Plasmodium protein, unknown function
PFIT_0815900	2475.58	2276.46	2611.23	3773.72	1082.75	973.746	1256.69	1417.94	1983.52	2784.25	1182.78	0.424812	-1.2351	0.0484527	0.25587	conserved Plasmodium protein, unknown function
PFIT_0608000	4203.66	5325.7	2680.6	2749.87	1472.22	1103.74	1992.12	1886.88	2676.85	3739.96	1613.74	0.431486	-1.21261	0.0485514	0.256002	Zn2+ or Fe2+ permease
PFIT_1208300	70.5717	61.3753	84.636	83.6861	156.386	412.352	220.352	74.0826	145.43	75.0673	215.793	2.87466	1.52339	0.0485726	0.256002	conserved protein, unknown function
PFIT_1234000	29.7144	22.3183	63.8239	58.8418	122.519	382.543	130.145	68.156	109.758	43.6746	175.841	4.02616	2.0094	0.0487232	0.256239	DNA polymerase epsilon subunit b, putative
PFIT_1468300	1120.79	1380.94	885.21	891.78	282.889	335.346	628.002	543.766	758.591	1069.68	447.501	0.41835	-1.25722	0.0487389	0.256239	WD repeat-containing protein 79, putative
PFIT_1005600	12.0715	4.18468	1.38748	2.61519	38.8475	122.546	26.1667	12.594	27.5517	5.06471	50.0386	9.87987	3.30449	0.0488011	0.256239	conserved Plasmodium protein, unknown function
PFIT_0521600	58.5003	94.8527	162.335	49.6886	173.319	325.41	247.895	83.7133	149.464	91.3441	207.585	2.27256	1.18432	0.0489067	0.256239	conserved Plasmodium protein, unknown function
PFIT_0523600	58.5003	94.8527	162.335	49.6886	173.319	325.41	247.895	83.7133	149.464	91.3441	207.585	2.27256	1.18432	0.0489067	0.256239	conserved Plasmodium protein, unknown function
PFIT_0525600	58.5003	94.8527	162.335	49.6886	173.319	325.41	247.895	83.7133	149.464	91.3441	207.585	2.27256	1.18432	0.0489067	0.256239	conserved Plasmodium protein, unknown function
PFIT_1228800	14407.8	27906.2	18517.3	14590.1	11119.3	4216.26	9547.42	6987.47	13411.5	18855.4	7967.62	0.422565	-1.24275	0.0489498	0.256239	multidrug resistance-associated protein 2
PFIT_1243200	33.4287	6.97446	40.2368	83.6861	135.468	275.729	97.781	51.117	90.5527	41.0815	140.024	3.40844	1.76911	0.0490194	0.256355	syntaxin, Qa-SNARE family
PFIT_1324000	279.501	751.847	844.973	278.518	1515.05	1558.33	1084.54	605.996	864.844	538.71	1190.98	2.2108	1.14457	0.0490975	0.256514	dihydrofolate synthase/folylpolyglutamate synthase
PFIT_1403900	3.7143	0	4.16243	0	19.9218	9.93619	6.19739	8.14908	6.51014	1.96918	11.0511	5.61203	2.48852	0.0493486	0.257577	conserved Plasmodium protein, unknown function
PFIT_1317400	6.50003	4.18468	6.93738	5.23038	12.9492	52.993	14.4606	17.039	15.0368	5.71312	24.3604	4.26395	2.09219	0.049466	0.257872	glycerol-3-phosphate 1-O-acyltransferase, putative
PFIT_1014000	137.429	160.413	84.636	188.294	37.8514	60.4451	70.237	62.2294	100.192	142.693	57.6907	0.4043	-1.3065	0.0495007	0.257872	conserved Plasmodium protein, unknown function
PFIT_1242500	10.2143	2.78979	1.38748	3.92279	13.9452	47.1969	8.95178	20.0023	13.5513	4.57859	22.5241	4.91943	2.29849	0.0497255	0.258633	conserved Plasmodium membrane protein, unknown function
PFIT_1319800	1997.37	2078.39	2616.78	2245.14	927.358	794.895	838.024	1257.92	1594.48	2234.42	954.55	0.427203	-1.22701	0.0497666	0.258633	ras-related protein Rab-11A
PFIT_1431300	83.5718	13.9489	38.8493	47.0734	113.554	385.027	132.9	104.456	114.923	45.8609	183.984	4.01179	2.00425	0.0497905	0.258633	serine/threonine protein phosphatase 2A activator
PFIT_0611400	4.64288	0	1.38748	6.53798	12.9492	29.8086	8.26318	6.66743	8.78208	3.14208	14.4221	4.58998	2.19849	0.0498734	0.258814	conserved Plasmodium protein, unknown function
PFIT_0912200	238.644	232.947	248.358	307.285	508.005	1550.05	743.686	314.11	517.885	256.809	778.962	3.03324	1.60086	0.050151	0.260005	conserved Plasmodium protein, unknown function
PFIT_0817200	2701.23	3293.34	3740.64	3965.94	1440.34	1302.47	1822.72	1214.21	2435.11	3425.28	1444.94	0.421844	-1.24522	0.0503305	0.26046	ATPase, putative
PFIT_1434500	122.572	47.4263	129.035	172.603	211.171	147.387	435.194	300.034	195.678	117.909	273.447	2.31913	1.21358	0.0503353	0.26046	chromatin assembly factor 1 P55 subunit, putative
PFIT_0920100	8.35718	16.7387	47.1742	58.8418	100.605	98.5339	52.3335	62.2294	55.6017	32.778	78.4254	2.39263	1.25859	0.0506205	0.261685	long chain fatty acid elongation enzyme, putative
PFIT_0309900	14.8572	1.39489	24.9746	26.1519	49.8044	108.47	31.6755	28.8922	35.7776	16.8446	54.7106	3.24795	1.69953	0.0509192	0.262977	50S ribosomal protein L9, apicoplast, putative
PFIT_0608200	7.4286	0	2.77495	10.4608	11.9531	28.1525	14.4606	21.484	12.0893	5.16608	19.0125	3.68026	1.87981	0.0510035	0.263075	conserved Plasmodium protein, unknown function
PFIT_0405600	495.859	472.869	320.507	536.114	147.421	122.546	234.812	273.365	325.437	456.337	194.536	0.426299	-1.23006	0.0510357	0.263075	conserved Plasmodium protein, unknown function
PFIT_1217900	1921.22	2213.69	2211.64	1796.64	765.992	696.361	1104.51	899.363	1451.18	2035.8	866.557	0.42566	-1.23223	0.0511399	0.263277	conserved Plasmodium protein, unknown function
PFIT_0717600	180.144	200.865	359.356	305.977	655.426	1039.99	302.983	403.009	430.969	261.585	600.352	2.29505	1.19853	0.0512291	0.263277	conserved Plasmodium protein, unknown function
PFIT_1234700	7.4286	4.18468	2.77495	14.3835	33.867	106.814	19.9694	20.7431	26.2707	7.19295	45.3484	6.30456	2.6564	0.0512738	0.263277	PIH1 domain-containing protein, putative
PFIT_0518000	221.93	99.0374	116.548	295.517	98.6128	45.5409	49.5791	131.126	132.236	183.258	81.2147	0.443172	-1.17406	0.0512906	0.263277	zinc finger protein, putative
PFIT_1146200	77.0718	57.1906	112.386	64.0722	238.065	748.526	289.211	90.3808	209.613	77.68	341.546	4.39683	2.13646	0.0513574	0.263277	ABC transporter B family member 3, putative
PFIT_1458600	1077.15	1382.34	1787.07	1673.72	796.871	608.592	856.616	255.585	1054.74	1480.07	629.416	0.425261	-1.23358	0.0513676	0.263277	conserved Plasmodium protein, unknown function
PFIT_0919100	18662.5	20866.2	18009.4	19685.8	7681.83	6035.41	7548.42	12157	13830.8	19306	8355.65	0.432801	-1.20822	0.0514294	0.263344	nucleosome assembly protein
PFIT_1359000	1310.22	1435.34	925.447	1395.2	344.647	202.864	647.971	948.998	901.337	1266.55	536.12	0.42329	-1.24028	0.0520967	0.266508	conserved Plasmodium membrane protein, unknown function
PFIT_0216000	1803.29	1616.68	1830.08	2472.66	589.684	527.446	1051.49	1105.31	1374.58	1930.68	818.483	0.423935	-1.23808	0.0522154	0.266862	MtN3-like protein
PFIT_1135100	17.6429	8.36936	23.5871	9.15317	45.8201	173.883	48.2019	34.8188	45.1846	14.6881	75.681	5.15253	2.36528	0.0523131	0.267074	conserved Plasmodium protein, unknown function
PFIT_0625400	99.3576	142.279	112.386	53.6114	48.8083	24.0125	52.3335	39.2638	71.5065	101.908	41.1045	0.403348	-1.3099	0.0523558	0.267074	conserved Plasmodium protein, unknown function
PFIT_1105400	0.928575	1.39489	6.93738	1.3076	16.9335	8.28016	4.82019	15.5573	7.01995	2.64211	11.3978	4.3139	2.10899	0.0525315	0.267717	radial spoke head protein, putative
PFIT_1031700	55.7145	85.0885	58.274	40.5355	115.546	264.965	91.5836	102.234	101.743	59.9031	143.582	2.39691	1.26117	0.0526169	0.267899	conserved Plasmodium protein, unknown function
PFIT_1453800	787.432	1350.26	803.349	704.794	256.991	329.55	451.032	480.796	645.525	911.458	379.592	0.416467	-1.26373	0.0527168	0.268155	conserved Plasmodium protein, unknown function
PFIT_1211800	11.1429	11.1591	20.8121	14.3835	51.7966	135.795	30.2983	28.1514	37.9423	14.3744	61.5102	4.27914	2.09732	0.0527838	0.268243	conserved Plasmodium protein, unknown function
PFIT_1147900	260.93	58.5855	156.785	211.83	633.512	2361.5	523.335	506.725	589.15	172.033	1006.27	5.84929	2.54826	0.0528634	0.268395	conserved Plasmodium protein, unknown function
PFIT_0725500	47.3573	32.0825	61.049	52.3038	148.417	325.41	123.948	47.4129	104.748	48.1982	161.297	3.34654	1.74267	0.0533756	0.270609	conserved Plasmodium protein, unknown function
PFIT_0112000	65.9289	97.6425	62.4364	113.761	49.8044	20.7004	30.9869	35.5596	59.6025	84.9421	34.2628	0.403367	-1.30984	0.0533997	0.270609	surface-associated interspersed protein 1.2 (SURFIN 1.2)
PFIT_1235700	104	100.432	84.636	73.2253	185.272	207.832	268.553	192.615	152.071	90.5735	213.568	2.35795	1.23754	0.0534999	0.270684	vesicle transport v-SNARE protein VTI1, putative
PFIT_1006300	1750.36	2344.81	829.711	1040.85	539.88	572.987	628.69	897.881	1075.65	1491.43	659.86	0.442433	-1.17647	0.0535149	0.270684	conserved Plasmodium protein, unknown function
PFIT_1207700	1822.79	2495.46	1517.9	2186.3	696.266	717.062	1195.41	814.168	1430.67	2005.61	855.726	0.426665	-1.22882	0.0537697	0.271665	conserved Plasmodium protein, unknown function
PFIT_1313000	3042.94	4859.81	2960.87	2989.16	1451.3	1112.03	1773.83	1600.18	2473.77	3463.2	1484.33	0.428603	-1.22229	0.0538491	0.271665	conserved Plasmodium membrane protein, unknown function
PFIT_0714300	10273.8	9956.74	16497.1	15415.2	4475.43	2862.45	7361.12	7157.86	9249.96	13035.7	5464.21	0.419173	-1.25438	0.0538599	0.271665	conserved Plasmodium protein, unknown function
PFIT_0608400	62.2146	68.3497	148.46	64.0722	52.7927	19.0444	17.215	48.8945	60.1304	85.7741	34.4866	0.402063	-1.3145	0.0539865	0.272049	conserved Plasmodium protein, unknown function
PFIT_1352300	11090.9	16790.3	17233.8	13001.4	5484.46	1613.8	8714.21	8292.06	10277.6	14529.1	6026.14	0.414763	-1.26964	0.0541873	0.272807	Plasmodium exported protein, unknown function
PFIT_1436100	0.928575	4.18468	1.38748	14.3835	13.9452	21.5284	19.2808	13.3349	11.1217	5.22107	17.0223	3.26031	1.70501	0.0542724	0.272981	conserved Plasmodium protein, unknown function
PFIT_0401400	8.35718	8.36936	2.77495	1.3076	0	2.48405	0	0	2.91164	5.20227	0.621012	0.119373	-3.06645	0.0544349	0.273225	rifin, pseudogene
PFIT_0501900	144.858	34.8723	113.773	113.761	338.67	877.697	183.856	243.732	256.402	101.816	410.989	4.03658	2.01313	0.0544687	0.273225	chromosome assembly factor 1
PFIT_1019800	306.43	369.647	357.969	258.904	160.37	58.7891	197.628	131.867	230.2	323.237	137.164	0.424343	-1.2367	0.054517	0.273225	cytoplasmic dynein intermediate chain, putative
PFIT_1253700	96.5718	143.674	131.81	64.0722	48.8083	3.31206	35.8071	86.6766	76.3415	109.032	43.651	0.400351	-1.32066	0.0545236	0.273225	Plasmodium exported protein (PHISTa), unknown function
PFIT_0535700	0	0	1.38748	0	7.96871	4.14008	5.50879	2.22248	2.65344	0.346869	4.96001	14.2994	3.83788	0.0546322	0.273516	unspecified product
PFIT_1119800	182.001	244.106	392.656	162.142	427.322	847.888	495.791	395.601	393.438	245.226	541.65	2.20878	1.14325	0.0547689	0.273946	acyl-CoA-binding protein, putative
PFIT_1456600	460.573	387.78	477.292	929.7	140.448	187.96	311.247	302.998	399.75	563.836	235.663	0.417964	-1.25855	0.0548262	0.273979	hemolysin III
PFIT_0717100	52.0002	65.56	47.1742	23.5367	9.96089	8.28016	24.7895	25.9289	32.1538	47.0678	17.2399	0.366278	-1.44899	0.0549595	0.274241	conserved Plasmodium protein, unknown function
PFIT_0528000	1640.79	1459.06	1861.99	2205.91	352.615	236.812	993.648	1405.35	1269.52	1791.94	747.106	0.416926	-1.26214	0.0550435	0.274241	transporter, putative
PFIT_0928900	16.7144	9.76425	19.4247	14.3835	78.691	231.016	55.0879	22.9656	56.006	15.0717	96.9402	6.43193	2.68525	0.0550762	0.274241	conserved Plasmodium protein, unknown function
PFIT_1342700	25.0715	11.1591	56.8865	48.381	70.7223	191.272	68.8598	59.2661	66.4523	35.3746	97.53	2.75707	1.46313	0.0550819	0.274241	conserved Plasmodium protein, unknown function
PFIT_1238500	8719.32	9605.23	3976.51	8233.93	2481.26	2774.68	2963.04	5387.29	5517.66	7633.75	3401.57	0.445596	-1.16619	0.0551504	0.274329	acyl-CoA synthetase
PFIT_0506300	89.1432	29.2927	84.636	70.6101	210.175	875.213	272.685	140.757	221.564	68.4205	374.707	5.47653	2.45326	0.0554086	0.275359	conserved Plasmodium protein, unknown function
PFIT_1112400	16.7144	18.1336	31.912	24.8443	48.8083	62.1012	74.3686	40.7454	39.7035	22.9011	56.5059	2.46739	1.30299	0.0554893	0.275507	endonuclease/exonuclease/phosphatase family protein, putative
PFIT_1115700	104	87.8782	62.4364	124.222	66.7379	36.4327	34.4299	28.1514	68.0361	94.6342	41.438	0.437875	-1.19141	0.055621	0.275705	conserved Plasmodium protein, unknown function
PFIT_0217300	410.43	384.99	571.64	413.2	1055.85	1311.58	1191.28	457.09	724.507	445.065	1003.95	2.25573	1.1736	0.0556562	0.275705	conserved Plasmodium protein, unknown function
PFIT_0410800	155.072	161.808	206.734	173.91	67.734	50.509	102.601	67.4152	123.223	174.381	72.0648	0.413261	-1.27488	0.0556825	0.275705	conserved Plasmodium protein, unknown function
PFIT_0400100	11.1429	4.18468	2.77495	1.3076	2.98827	0	0	0	2.7998	4.85253	0.747066	0.153954	-2.69943	0.0559678	0.276864	rifin
PFIT_0311800	22.2858	26.503	24.9746	22.2291	45.8201	208.66	95.0266	35.5596	60.1323	23.9981	96.2666	4.01142	2.00411	0.0562065	0.277618	conserved Plasmodium protein, unknown function
PFIT_1447900	93.7861	16.7387	69.3738	103.3	168.339	365.155	147.36	98.5298	132.823	70.7997	194.846	2.75207	1.46052	0.0563066	0.277618	conserved Plasmodium protein, unknown function
PFIT_1004300	17.6429	11.1591	1.38748	9.15317	19.9218	38.0887	29.6097	34.8188	20.2227	9.83568	30.6098	3.11211	1.6379	0.0563642	0.277618	conserved Plasmodium protein, unknown function
PFIT_0105700	12.0715	2.78979	22.1996	13.076	37.8514	152.355	34.4299	36.3005	38.8842	12.5342	65.2342	5.20449	2.37976	0.0563777	0.277618	carbon catabolite repressor protein 4, putative
PFIT_0505300	42.7145	11.1591	13.8748	58.8418	8.9648	11.5922	3.44299	17.7798	21.0462	31.6475	10.445	0.33004	-1.59929	0.0564196	0.277618	UDP-N-acetyl glucosamine:UMP antiporter
PFIT_0922200	17719.1	24105.1	9180.93	11761.8	5241.42	5053.38	6086.52	11479.8	11328.5	15691.7	6965.29	0.443882	-1.17175	0.056433	0.277618	ubiquitin-like protein, putative
PFIT_0719700	2.78573	6.97446	6.93738	5.23038	21.9139	69.5533	17.215	9.63074	17.5301	5.48199	29.5782	5.39553	2.43177	0.0564803	0.277618	conserved Plasmodium membrane protein, unknown function
PFIT_1215700	172.715	223.183	112.386	103.3	301.815	476.109	343.611	292.626	253.218	152.896	353.54	2.31229	1.20932	0.0568364	0.27897	serine--tRNA ligase, putative
PFIT_0108500	52.0002	30.6876	80.4736	77.1481	145.429	199.552	70.237	155.573	101.388	60.0774	142.698	2.37523	1.24807	0.0568588	0.27897	conserved Plasmodium protein, unknown function
PFIT_1139800	6587.31	14502.7	10224.3	6116.93	4050.1	1888.7	6407.41	3258.15	6629.45	9357.81	3901.09	0.41688	-1.26229	0.0569603	0.279136	RNA-binding protein, putative
PFIT_0610100	26.9287	8.36936	16.6497	19.6139	74.7066	435.536	92.9608	69.6376	93.0504	17.8904	168.21	9.40226	3.23301	0.0569961	0.279136	transcription factor with AP2 domain(s), putative
PFIT_0719400	540.431	591.434	614.652	736.176	215.155	152.355	305.738	383.748	442.461	620.673	264.249	0.425745	-1.23194	0.0570828	0.279307	conserved Plasmodium protein, unknown function
PFIT_1329600	118.858	96.2476	120.71	105.915	153.398	328.722	249.961	281.514	181.916	110.433	253.399	2.2946	1.19824	0.0571412	0.27934	DnaJ protein, putative
PFIT_1460700	20.4287	12.554	30.5245	6.53798	47.8122	139.935	64.0397	17.039	42.3588	17.5113	67.2064	3.83789	1.94031	0.0573742	0.280225	conserved Plasmodium protein, unknown function
PFIT_0513800	3.7143	1.39489	4.16243	3.92279	10.957	63.7572	26.1667	4.44496	14.815	3.2986	26.3315	7.98261	2.99686	0.0575943	0.281045	6-cysteine protein
PFIT_1442900	5.57145	2.78979	1.38748	5.23038	7.96871	37.2607	11.7062	11.1124	10.3784	3.74477	17.012	4.54286	2.1836	0.0581228	0.283212	metalloprotease, putative
PFIT_1347600	78.0003	55.7957	51.3366	57.5342	155.39	454.581	114.996	132.608	137.53	60.6667	214.394	3.53396	1.82128	0.0581431	0.283212	conserved Plasmodium membrane protein, unknown function
PFIT_0203100	6.50003	5.57957	5.5499	14.3835	26.8944	77.8335	16.5264	18.5206	21.4735	8.00326	34.9437	4.36618	2.12637	0.0582851	0.283647	conserved Plasmodium protein, unknown function
PFIT_1150200	2.78573	8.36936	5.5499	2.61519	0.996089	0.828016	0	0	2.64304	4.83004	0.456026	0.0944145	-3.40485	0.0586654	0.285241	rifin
PFIT_1021400	699.217	1058.72	667.376	414.508	2796.02	7695.58	1772.45	1195.69	2037.45	709.956	3364.94	4.73964	2.24478	0.0588753	0.285878	conserved Plasmodium protein (10b antigen), unknown function
PFIT_1210600	63.1431	55.7957	37.4619	47.0734	134.472	231.844	34.4299	128.163	91.5479	50.8685	132.227	2.59939	1.37817	0.0589024	0.285878	kinesin-7, putative
PFIT_1405600	24.143	12.554	16.6497	44.4582	120.527	52.165	52.3335	34.8188	44.7061	24.4512	64.961	2.65676	1.40967	0.0593467	0.287775	adenylyl cyclase alpha
PFIT_1022800	2.78573	1.39489	5.5499	2.61519	15.9374	22.3564	8.26318	4.44496	7.91846	3.08643	12.7505	4.13115	2.04654	0.0596352	0.288199	conserved Plasmodium protein, unknown function
PFIT_1011900	15436.6	20818.8	65343.2	12127.9	64972.9	83433.3	53722.4	37431	44160.8	28431.6	59889.9	2.10645	1.07482	0.0596676	0.288199	hypoxanthine-guanine phosphoribosyltransferase
PFIT_1033800	54.786	6.97446	105.448	129.452	293.846	1122.79	315.378	113.346	267.753	74.1651	461.34	6.22044	2.63702	0.0597324	0.288199	flavoprotein subunit of succinate dehydrogenase
PFIT_0716600	111.429	27.8979	104.061	151.681	250.018	297.258	254.093	133.349	166.223	98.7672	233.679	2.36596	1.24243	0.0597493	0.288199	mitochondrial ribosomal protein S8 precursor, putative
PFIT_0412200	327.787	414.283	567.478	302.055	596.657	1805.9	1057.69	436.346	688.524	402.901	974.148	2.41784	1.27372	0.0597518	0.288199	lysine decarboxylase-like protein, putative
PFIT_0528400	11.1429	12.554	1.38748	15.6911	26.8944	17.3883	17.215	56.3028	19.822	10.1939	29.4501	2.889	1.53057	0.0597544	0.288199	conserved Plasmodium membrane protein, unknown function
PFIT_0535200	507.002	624.912	732.587	732.253	208.182	177.195	329.15	383.748	461.879	649.189	274.569	0.422942	-1.24147	0.0598149	0.288233	conserved Plasmodium protein, unknown function
PFIT_0623100	51.0717	11.1591	44.3992	36.6127	56.777	150.699	46.1361	110.383	63.4047	35.8107	90.9988	2.54111	1.34546	0.0599143	0.288454	conserved Plasmodium protein, unknown function
PFIT_0219800	156.001	140.884	95.7359	261.519	74.7066	37.2607	66.1055	104.456	117.084	163.535	70.6323	0.43191	-1.2112	0.0600906	0.289045	DnaJ protein, putative, pseudogene
PFIT_0513700	352.859	114.381	409.305	432.814	1173.39	4315.62	972.99	771.941	1067.91	327.34	1808.49	5.52479	2.46592	0.0602335	0.289355	deoxyribodipyrimidine photo-lyase, putative
PFIT_0323900	3442.23	6097.08	5161.41	2991.78	2049.95	1280.11	2413.54	1892.07	3166.02	4423.12	1908.92	0.431577	-1.21231	0.0602622	0.289355	conserved Plasmodium protein, unknown function
PFIT_0322600	49.2145	25.1081	26.362	32.6899	65.7418	121.718	61.2853	92.6032	59.3404	33.3436	85.3372	2.55932	1.35576	0.0605838	0.289887	iron-sulfur assembly protein, putative
PFIT_1229000	210.787	195.285	235.871	269.365	171.327	77.0055	110.176	52.5986	165.302	227.827	102.777	0.451118	-1.14842	0.0606224	0.289887	conserved Plasmodium protein, unknown function
PFIT_0909900	2126.44	1965.4	1279.25	2000.62	467.166	276.557	1054.24	1452.76	1327.81	1842.93	812.682	0.440973	-1.18124	0.0606744	0.289887	FHA domain protein, putative
PFIT_1432800	67.786	65.56	134.585	79.7633	273.924	567.191	157.689	111.124	182.203	86.9236	277.482	3.19225	1.67457	0.0606934	0.289887	ATP-specific succinyl-CoA synthetase beta subunit, putative
PFIT_0716500	26.9287	19.5285	2.77495	37.9203	6.97262	4.96809	6.88598	11.1124	14.6364	21.7881	7.48477	0.343526	-1.54151	0.0607287	0.289887	cysteine repeat modular protein 2
PFIT_1437700	22.2858	20.9234	29.137	26.1519	39.8435	103.502	46.1361	54.0803	42.7575	24.6245	60.8905	2.47276	1.30612	0.060739	0.289887	GTP-binding protein, putative
PFIT_1320100	332.43	412.888	1047.54	512.577	235.077	178.851	272.685	274.106	408.27	576.36	240.18	0.416718	-1.26286	0.0608233	0.289887	RNA-binding protein, putative
PFIT_0915400	124.429	157.623	312.182	120.299	372.537	723.686	440.703	127.422	297.36	178.633	416.087	2.32928	1.21988	0.0608392	0.289887	conserved Plasmodium protein, unknown function
PFIT_0903600	21712	36560.1	22774	16309.6	10746.8	8249.52	15348.9	8289.1	17498.8	24338.9	10658.6	0.437923	-1.19125	0.0608563	0.289887	DEAD/DEAH box helicase, putative
PFIT_0828200	46.4288	58.5855	16.6497	24.8443	47.8122	146.559	72.3028	91.8624	63.1306	36.6271	89.6341	2.44721	1.29114	0.0609349	0.290005	conserved protein, unknown function
PFIT_1432500	2692.87	3385.4	3304.97	3129.08	1170.4	1454	1516.98	1361.64	2251.92	3128.08	1375.75	0.439808	-1.18505	0.061108	0.290573	large ribosomal subunit associated GTPase, putative
PFIT_0820100	520.931	426.837	459.255	863.013	278.905	308.85	239.632	200.023	412.181	567.509	256.852	0.452596	-1.1437	0.0612367	0.290754	conserved Plasmodium protein, unknown function
PFIT_1144600	150.429	198.075	99.8983	78.4557	359.588	308.85	395.944	146.684	217.24	131.714	302.766	2.29866	1.20079	0.0612793	0.290754	carbohydrate kinase, putative
PFIT_1321900	1.85715	0	0	7.84557	8.9648	32.2926	6.19739	8.88991	8.25593	2.42568	14.0862	5.8071	2.53782	0.0613077	0.290754	conserved Plasmodium protein, unknown function
PFIT_1320800	74.286	83.6936	127.648	86.3013	37.8514	21.5284	39.9387	51.117	65.2955	92.9822	37.6089	0.404474	-1.30588	0.0616992	0.292121	phosphodiesterase gamma, putative
PFIT_0627800	19.5001	2.78979	19.4247	18.3063	54.7849	293.118	68.1712	46.672	65.3458	15.0052	115.686	7.70975	2.94668	0.0617445	0.292121	RAP protein, putative
PFIT_0816400	30.643	46.0315	70.7613	26.1519	93.6323	154.011	95.7152	54.8211	71.4709	43.3969	99.5449	2.29382	1.19775	0.0619092	0.292121	conserved Plasmodium protein, unknown function
PFIT_0932900	47.3573	23.7132	63.8239	37.9203	131.484	387.511	99.1582	80.75	108.965	43.2037	174.726	4.04423	2.01587	0.0619535	0.292121	peptide release factor, putative
PFIT_1401500	53.8574	86.4833	62.4364	10.4608	32.8709	22.3564	24.7895	6.66743	37.4903	53.3095	21.6711	0.406515	-1.29862	0.0620028	0.292121	rifin
PFIT_0700800	744.718	239.922	249.746	3440.28	42.8318	10.7642	35.8071	138.534	612.826	1168.67	56.9844	0.0487602	-4.35815	0.0620467	0.292121	Plasmodium exported protein, unknown function
PFIT_1233300	3772.8	5398.23	2953.94	3496.51	1372.61	2643.03	1281.48	1775.76	2836.8	3905.37	1768.22	0.452766	-1.14316	0.0620696	0.292121	asparagine and aspartate rich protein 1
PFIT_1144200	6.50003	2.78979	4.16243	7.84557	28.8866	62.9292	4.82019	17.039	16.8716	5.32445	28.4187	5.3374	2.41614	0.0621173	0.292121	conserved Plasmodium protein, unknown function
PFIT_1335300	8.35718	1.39489	8.32486	16.9987	28.8866	61.2732	19.2808	11.8532	19.5462	8.76892	30.3234	3.45806	1.78996	0.0621741	0.292121	conserved Plasmodium protein, unknown function
PFIT_1467500	3323.37	3283.58	5616.5	5838.41	913.413	657.444	2859.06	3099.62	3198.92	4515.47	1882.38	0.416875	-1.26231	0.0621913	0.292121	transcription factor with AP2 domain(s)
PFIT_0309600	1012.15	1555.31	314.957	393.586	191.249	214.456	152.18	520.801	544.335	818.999	269.671	0.32927	-1.60266	0.0621915	0.292121	SECIS-binding protein 2, putative
PFIT_1300700	31.5716	8.36936	5.5499	69.3026	35.8592	75.3494	61.9739	135.571	52.9434	28.6983	77.1884	2.68965	1.42742	0.0623312	0.292271	Plasmodium exported protein (PHISTa), unknown function
PFIT_0109000	248.858	338.959	468.967	400.124	793.883	1003.55	771.23	568.213	574.224	364.227	784.22	2.15311	1.10642	0.0623317	0.292271	bromodomain protein, putative
PFIT_1338600	32.5001	25.1081	41.6243	47.0734	87.6558	82.8016	94.338	81.4908	61.574	36.5765	86.5715	2.36686	1.24298	0.0627356	0.29391	conserved Plasmodium protein, unknown function
PFIT_0814800	52.9288	18.1336	45.7867	45.7658	149.413	285.665	53.7107	77.0459	91.0563	40.6537	141.459	3.4796	1.79892	0.0629686	0.29463	RNA-binding protein, putative
PFIT_1309200	0.928575	0	1.38748	2.61519	4.98044	19.8724	4.13159	4.44496	4.79508	1.23281	8.35734	6.7791	2.76109	0.0629984	0.29463	mitochondrial ATP synthase delta subunit, putative
PFIT_1250900	297.144	414.283	384.331	231.444	127.499	164.775	130.834	157.055	238.421	331.801	145.041	0.437132	-1.19386	0.063128	0.294706	conserved Plasmodium protein, unknown function
PFIT_0102100	150.429	252.476	74.9237	78.4557	274.92	533.242	142.54	321.518	228.563	139.071	318.055	2.287	1.19346	0.0631564	0.294706	ATP-dependent RNA helicase, putative
PFIT_1409700	3827.59	5006.27	5451.39	5460.52	1578.8	1064.83	2108.49	3752.28	3531.27	4936.44	2126.1	0.430695	-1.21526	0.0631787	0.294706	conserved Plasmodium protein, unknown function
PFIT_0935900	176.429	191.1	335.769	295.517	106.581	65.4132	113.619	137.053	177.685	249.704	105.667	0.423168	-1.2407	0.0632509	0.294788	phosphatidylinositol N-acetylglucosaminyltransferase subunit P, putative
PFIT_1460100	88.2147	108.802	81.8611	90.2241	27.8905	43.0568	26.1667	57.0436	65.4074	92.2754	38.5394	0.417657	-1.25961	0.0634482	0.295004	golgi apparatus membrane protein TVP23, putative
PFIT_0608900	23.2144	4.18468	13.8748	33.9975	109.57	215.284	36.4957	29.633	58.2817	18.8178	97.7456	5.19431	2.37693	0.0634835	0.295004	mitochondrial ribosomal protein L19 precursor, putative
PFIT_0727200	16.7144	2.78979	12.4873	23.5367	43.8279	127.514	37.1843	23.7064	35.9701	13.882	58.0583	4.18226	2.06428	0.0634872	0.295004	conserved Plasmodium protein, unknown function
PFIT_1402700	350.073	133.91	314.957	409.277	404.412	471.969	997.091	786.757	483.556	302.054	665.057	2.20178	1.13867	0.0635158	0.295004	choline kinase
PFIT_1118400	11.1429	5.57957	4.16243	10.4608	15.9374	48.8529	10.329	24.4473	16.364	7.83642	24.8916	3.17641	1.6674	0.0636269	0.295266	peptidyl-tRNA hydrolase ICT1, putative
PFIT_0532700	437.359	523.085	718.713	682.565	262.967	278.213	271.308	222.248	424.557	590.43	258.684	0.438128	-1.19058	0.0638387	0.295994	conserved Plasmodium protein, unknown function
PFIT_0902500	2444.01	3106.43	2433.63	2687.11	965.21	522.478	1840.62	1327.56	1915.88	2667.79	1163.97	0.436303	-1.1966	0.0640214	0.296587	serine/threonine protein kinase, FIKK family
PFIT_1221500	39.0002	25.1081	34.6869	67.995	134.472	364.327	74.3686	87.4175	103.422	41.6975	165.146	3.96058	1.98571	0.0641719	0.296633	conserved Plasmodium protein, unknown function
PFIT_0509600	410.43	658.389	1028.12	504.732	1457.28	1829.09	1417.82	792.684	1012.32	650.418	1374.22	2.11282	1.07917	0.0642212	0.296633	asparagine--tRNA ligase
PFIT_1305500	15.7858	8.36936	11.0998	7.84557	29.8827	130.826	37.8729	25.1881	33.3588	10.7751	55.9425	5.19182	2.37624	0.0642264	0.296633	SAM dependent methyltransferase, putative
PFIT_0701400	708.503	866.228	2028.49	1008.16	2418.5	926.55	3628.91	2470.65	1757	1152.84	2361.16	2.04811	1.0343	0.0642512	0.296633	Plasmodium exported protein, unknown function
PFIT_1253400	77.0718	73.9293	59.6615	257.596	43.8279	4.14008	17.9036	55.5619	73.7115	117.065	30.3584	0.25933	-1.94714	0.064382	0.296983	Plasmodium exported protein, unknown function
PFIT_0202500	423.43	545.403	589.677	477.272	181.288	186.304	316.755	194.096	364.278	508.946	219.611	0.431501	-1.21256	0.0644567	0.297073	conserved Plasmodium protein, unknown function
PFIT_1317600	182.929	133.91	104.061	121.606	322.733	811.455	135.654	373.376	273.216	135.627	410.805	3.02894	1.59881	0.0648071	0.298057	chromosome segregation protein, putative
PFIT_0203200	36.2144	39.057	66.5989	45.7658	99.6089	247.577	90.2064	60.0069	85.6294	46.909	124.35	2.65087	1.40647	0.064832	0.298057	5'-3' exonuclease, N-terminal resolvase-like domain, putative
PFIT_1216100	1370.58	1249.82	2514.11	2470.05	741.09	567.191	1063.2	928.255	1363.04	1901.14	824.933	0.433915	-1.20452	0.0648359	0.298057	conserved Plasmodium membrane protein, unknown function
PFIT_1002000	8389.68	9301.14	7829.53	9070.79	4053.08	3460.28	3319.73	5007.98	6304.03	8647.79	3960.27	0.457952	-1.12673	0.0651227	0.298945	RNA-binding protein, putative
PFIT_0320600	9.28575	1.39489	2.77495	6.53798	3.98435	29.8086	18.5922	18.5206	11.3624	4.99839	17.7264	3.54643	1.82637	0.0651858	0.298945	conserved Plasmodium protein, unknown function
PFIT_0908500	36.2144	16.7387	40.2368	41.8431	101.601	286.493	52.3335	82.2317	82.2116	33.7583	130.665	3.87061	1.95256	0.0651951	0.298945	conserved Plasmodium membrane protein, unknown function
PFIT_1420400	1794.01	3354.72	944.871	1324.59	772.965	831.328	968.858	765.273	1344.58	1854.55	834.606	0.450032	-1.1519	0.065572	0.300418	conserved Plasmodium membrane protein, unknown function
PFIT_1129200	21.3572	13.9489	19.4247	14.3835	108.574	466.173	105.356	22.2248	96.4301	17.2786	175.582	10.1618	3.34508	0.0656861	0.300508	6-phosphofructokinase
PFIT_0622300	0.928575	1.39489	4.16243	6.53798	10.957	19.8724	11.0176	6.66743	7.69228	3.25597	12.1286	3.72503	1.89725	0.065703	0.300508	RNA-binding protein mei2 homologue, putative
PFIT_1432600	1043.72	334.774	481.454	685.18	317.752	226.876	258.224	459.312	475.912	636.282	315.541	0.495914	-1.01184	0.0659439	0.30126	conserved Plasmodium protein, unknown function
PFIT_1323500	449.431	637.466	684.026	750.56	272.928	404.9	352.562	82.2317	454.263	630.37	278.156	0.441257	-1.18031	0.0659791	0.30126	conserved Plasmodium membrane protein, unknown function
PFIT_0818600	1.85715	2.78979	0	3.92279	3.98435	11.5922	11.7062	11.1124	5.87061	2.14243	9.59878	4.48032	2.1636	0.0664267	0.302882	ubiquitin
PFIT_1002500	655.574	747.662	881.047	818.555	327.713	214.456	250.65	585.993	560.206	775.71	344.703	0.444371	-1.17016	0.0664466	0.302882	conserved Plasmodium protein, unknown function
PFIT_1207500	78.9289	72.5344	55.499	49.6886	180.292	236.812	152.869	41.4862	108.514	64.1628	152.865	2.38246	1.25245	0.0667551	0.303752	conserved Plasmodium protein, unknown function
PFIT_1454800	112.358	178.546	212.284	98.0696	330.701	346.939	403.519	204.468	235.86	150.314	321.407	2.13823	1.09642	0.0667791	0.303752	RAP protein, putative
PFIT_1200600	1176.51	1269.35	939.321	1123.22	465.173	399.932	713.388	465.979	819.109	1127.1	511.118	0.45348	-1.14089	0.0668589	0.303752	Plasmodium exported protein (PHISTc), unknown function
PFIT_1415100	1125.43	1858	846.36	806.786	518.962	520.822	552.945	509.688	842.374	1159.14	525.604	0.453442	-1.14101	0.0668626	0.303752	conserved Plasmodium protein, unknown function
PFIT_0834200	119.786	403.124	349.644	115.068	519.958	537.382	486.839	480.055	376.482	246.906	506.059	2.0496	1.03534	0.0670013	0.304126	Plasmodium exported protein, unknown function
PFIT_1233700	84.5004	62.7702	149.847	75.8405	145.429	280.697	237.566	154.833	148.935	93.2396	204.631	2.19468	1.13401	0.067183	0.304463	conserved Plasmodium protein, unknown function
PFIT_0925100	0.928575	2.78979	0	6.53798	11.9531	13.2483	4.13159	13.3349	6.61551	2.56408	10.6669	4.16014	2.05663	0.0671883	0.304463	conserved Plasmodium protein, unknown function
PFIT_0920300	75.2146	44.6366	94.3484	101.992	215.155	569.675	178.347	105.938	173.163	79.048	267.279	3.38122	1.75754	0.0672932	0.304682	CS domain protein, putative
PFIT_0907200	127.215	168.782	158.172	232.752	69.7262	62.1012	99.8468	60.7477	122.418	171.73	73.1055	0.425699	-1.23209	0.0676572	0.306074	conserved Plasmodium protein, unknown function
PFIT_0511500	14.8572	29.2927	24.9746	9.15317	37.8514	91.9097	28.2325	34.078	33.7937	19.5694	48.0179	2.45372	1.29497	0.0677387	0.306186	conserved Plasmodium protein, unknown function
PFIT_0218900	25.0715	8.36936	19.4247	28.7671	50.8005	252.545	64.7283	56.3028	63.2511	20.4082	106.094	5.19861	2.37813	0.0678393	0.306244	pseudouridine synthase, putative
PFIT_1002700	7.4286	1.39489	0	3.92279	18.9257	22.3564	4.13159	11.1124	8.65905	3.18657	14.1315	4.43471	2.14884	0.067865	0.306244	conserved Plasmodium protein, unknown function
PFIT_0303100	919.29	140.884	314.957	762.328	1328.78	1461.45	1351.03	977.149	906.984	534.365	1279.6	2.39462	1.2598	0.0679409	0.30633	HAD superfamily protein, putative
PFIT_0109900	23.2144	4.18468	18.0372	31.3823	67.734	246.749	44.0703	55.5619	61.3667	19.2046	103.529	5.39082	2.4305	0.0683402	0.307873	conserved Plasmodium protein, unknown function
PFIT_0207900	109.572	40.4519	133.198	70.6101	248.026	751.838	247.895	122.236	215.478	88.4579	342.499	3.87189	1.95304	0.0685047	0.308347	ribosome-recycling factor
PFIT_1346600	37.143	20.9234	41.6243	43.1506	101.601	84.4576	93.6494	61.4885	60.5047	35.7103	85.2991	2.38864	1.25619	0.0686038	0.308347	conserved Plasmodium protein, unknown function
PFIT_1137200	10368.5	13250.1	10972.2	8375.15	4934.62	3562.95	5165.87	5940.68	7821.25	10741.5	4901.03	0.456272	-1.13203	0.0686288	0.308347	casein kinase 1
PFIT_1225400	2006.65	4027.06	2189.44	1539.04	882.534	1237.06	1118.97	1099.39	1762.52	2440.55	1084.49	0.444362	-1.17019	0.0686739	0.308347	conserved Plasmodium protein, unknown function
PFIT_0602800	0	1.39489	5.5499	3.92279	22.91	11.5922	3.44299	5.92661	6.84243	2.7169	10.968	4.03695	2.01326	0.0687714	0.308451	conserved Plasmodium protein, unknown function
PFIT_1405400	33.4287	29.2927	26.362	22.2291	71.7184	116.75	57.8423	31.1147	48.5923	27.8282	69.3564	2.49231	1.31748	0.0688114	0.308451	mitochondrial ribosomal protein L16 precursor, putative
PFIT_1404700	8.35718	6.97446	11.0998	27.4595	40.8396	46.3689	28.2325	25.1881	24.315	13.4727	35.1573	2.60951	1.38378	0.0690184	0.309051	translocation associated membrane protein, putative
PFIT_1354300	81.7146	133.91	52.7241	52.3038	32.8709	32.2926	32.3641	38.5229	57.0879	80.1631	34.0127	0.424293	-1.23687	0.0690598	0.309051	RAP protein, putative
PFIT_1003800	277.644	273.399	493.942	336.052	705.231	1231.26	654.857	381.525	544.239	345.259	743.218	2.15264	1.10611	0.0691665	0.309084	conserved Plasmodium membrane protein, unknown function
PFIT_1038700	42.7145	18.1336	40.2368	2.61519	70.7223	96.8778	62.6625	38.5229	46.5607	25.925	67.1964	2.59195	1.37404	0.0691895	0.309084	Plasmodium exported protein (hyp6), unknown function
PFIT_0323500	3598.23	518.9	370.456	4133.31	420.349	255.857	385.615	984.558	1333.41	2155.22	511.595	0.237374	-2.07476	0.069239	0.309084	Rh5 interacting protein
PFIT_1123000	13.9286	2.78979	9.71233	11.7684	29.8827	96.0498	26.8553	17.7798	26.0958	9.54978	42.6419	4.46523	2.15873	0.0693925	0.309436	GPI transamidase component GPI16, putative
PFIT_0823400	2168.22	2095.13	5086.49	4079.7	1771.05	1050.75	2050.65	1068.27	2421.28	3357.38	1485.18	0.442362	-1.1767	0.0694325	0.309436	C-13 antigen
PFIT_0203800	716.86	1445.11	1035.06	610.647	528.923	494.325	339.479	361.523	691.49	951.918	431.063	0.452836	-1.14294	0.0697121	0.310291	aspartate aminotransferase
PFIT_1232100	9.28575	5.57957	8.32486	6.53798	30.8787	56.3051	11.7062	11.1124	17.4663	7.43204	27.5006	3.70028	1.88763	0.0697394	0.310291	cytochrome b5, putative
PFIT_0721200	169.929	150.648	166.497	194.832	34.8631	77.0055	81.2546	102.975	122.251	170.477	74.0245	0.434221	-1.2035	0.0698154	0.310374	tRNAHis guanylyltransferase, putative
PFIT_0414000	806.003	869.018	790.861	832.938	391.463	319.614	390.435	414.122	601.807	824.705	378.908	0.459447	-1.12203	0.069958	0.310505	coatomer subunit zeta, putative
PFIT_0105400	18.5715	11.1591	11.0998	26.1519	55.781	181.335	40.6273	34.8188	47.4431	16.7456	78.1406	4.66634	2.22229	0.0700928	0.310505	2-C-methyl-D-erythritol 4-phosphate cytidylyltransferase, putative
PFIT_0403200	77.0718	174.362	344.094	121.606	86.6597	36.4327	95.7152	28.8922	120.604	179.283	61.9249	0.345402	-1.53365	0.070107	0.310505	6-cysteine protein
PFIT_0315800	938.79	1319.57	1061.42	1043.46	410.388	311.334	604.589	609.7	787.406	1090.81	484.003	0.44371	-1.17231	0.0701312	0.310505	zinc finger protein, putative
PFIT_0713600	3.7143	1.39489	5.5499	1.3076	14.9413	59.6171	8.26318	11.1124	13.2376	2.99167	23.4835	7.84962	2.97262	0.07017	0.310505	mitochondrial ATP synthase F1, epsilon subunit, putative
PFIT_1307900	74.286	20.9234	11.0998	39.2279	183.28	789.927	110.176	146.684	171.95	36.3843	307.517	8.45191	3.07928	0.0702223	0.310505	conserved Plasmodium protein, unknown function
PFIT_0911800	15.7858	5.57957	22.1996	26.1519	45.8201	68.7253	22.0352	42.2271	31.0656	17.4292	44.7019	2.56477	1.35883	0.0702974	0.310505	conserved Plasmodium protein, unknown function
PFIT_0536800	1454.15	3199.88	2924.8	1223.91	901.46	722.03	933.051	1275.7	1579.37	2200.69	958.061	0.435346	-1.19976	0.0704081	0.310505	erythrocyte membrane protein 1 (PfEMP1), pseudogene
PFIT_0931600	52.9288	76.7191	133.198	135.99	17.9296	31.4646	53.0221	54.0803	69.4165	99.7089	39.1241	0.392384	-1.34966	0.0704108	0.310505	selenoprotein
PFIT_1457100	2.78573	1.39489	1.38748	6.53798	9.96089	14.0763	2.0658	31.8555	8.75807	3.02652	14.4896	4.78755	2.25929	0.0704203	0.310505	polyprenol reductase, putative
PFIT_1125100	313.859	234.342	334.382	291.594	780.933	671.521	945.446	185.947	469.753	293.544	645.962	2.20056	1.13787	0.0705581	0.310841	conserved Plasmodium protein, unknown function
PFIT_0216400	15.7858	5.57957	5.5499	6.53798	28.8866	30.6366	22.0352	23.7064	17.3397	8.36331	26.3162	3.14662	1.6538	0.0706116	0.310841	conserved Plasmodium membrane protein, unknown function
PFIT_0211500	3048.51	3538.84	5656.74	3758.03	1155.46	1261.07	2809.48	1717.98	2868.26	4000.53	1736	0.433942	-1.20443	0.0708611	0.311611	conserved Plasmodium protein, unknown function
PFIT_1352500	320.359	410.098	756.175	432.814	1131.56	1425.01	979.187	500.057	744.408	479.861	1008.95	2.10259	1.07217	0.0709021	0.311611	conserved Plasmodium protein, unknown function
PFIT_0208200	21.3572	40.4519	58.274	58.8418	109.57	125.858	125.325	30.3739	71.2565	44.7312	97.7817	2.18598	1.12828	0.0711455	0.312084	6-cysteine protein
PFIT_0926400	109.572	73.9293	56.8865	70.6101	227.108	266.621	134.965	116.31	132	77.7495	186.251	2.39553	1.26034	0.0711668	0.312084	protein kinase, putative
PFIT_1108900	241.43	66.9548	108.223	254.981	116.542	67.8973	68.8598	77.7867	125.334	167.897	82.7716	0.49299	-1.02037	0.0711831	0.312084	conserved Plasmodium protein, unknown function
PFIT_0717000	1.85715	9.76425	5.5499	5.23038	20.9179	21.5284	17.9036	7.40826	11.27	5.60042	16.9395	3.02469	1.59679	0.0712681	0.312197	conserved Plasmodium protein, unknown function
PFIT_1239200	17.6429	9.76425	15.2622	32.6899	34.8631	132.483	35.8071	45.1904	40.4628	18.8398	62.0858	3.29545	1.72048	0.0713247	0.312197	DNA gyrase subunit B
PFIT_1453400	18.5715	18.1336	40.2368	35.3051	71.7184	76.1774	85.3862	25.9289	46.4322	28.0617	64.8027	2.30929	1.20745	0.0714652	0.312559	aminomethyltransferase, putative
PFIT_1418000	4.64288	6.97446	5.5499	26.1519	24.9022	22.3564	20.658	44.4496	19.4607	10.8298	28.0915	2.59391	1.37513	0.0716066	0.312582	inner membrane complex protein 1l, putative
PFIT_0610200	38.0716	4.18468	29.137	32.6899	73.7106	327.066	98.4696	51.8578	81.8984	26.0208	137.776	5.29484	2.40459	0.071634	0.312582	conserved Plasmodium protein, unknown function
PFIT_1247500	691.789	1113.12	449.542	547.882	234.081	221.08	325.018	480.796	507.914	700.584	315.244	0.449973	-1.15209	0.0716443	0.312582	GPI mannosyltransferase 2, putative
PFIT_1477800	70.5717	103.222	47.1742	24.8443	25.8983	16.5603	35.8071	24.4473	43.5657	61.4531	25.6782	0.417851	-1.25894	0.0718	0.313008	lysophospholipase, putative
PFIT_1135500	1964.87	2272.28	3149.57	2395.51	1106.65	861.136	1442.61	986.039	1772.33	2445.56	1099.11	0.449432	-1.15383	0.0718787	0.313099	coatomer delta subunit, putative
PFIT_0606100	14.8572	8.36936	16.6497	20.9215	30.8787	92.7378	16.5264	42.9679	30.4886	15.1995	45.7777	3.0118	1.59063	0.0721364	0.313968	RING zinc finger protein, putative
PFIT_1350100	7.4286	12.554	24.9746	19.6139	44.824	12.4202	50.2677	140.757	39.105	16.1428	62.0672	3.84489	1.94294	0.072471	0.315084	transcription factor with AP2 domain(s)
PFIT_0807100	1419.79	1585.99	881.047	1199.06	382.498	312.99	738.178	889.732	926.162	1271.47	580.849	0.456831	-1.13027	0.072533	0.315084	conserved Plasmodium protein, unknown function
PFIT_0825600	163.429	294.322	206.734	118.991	93.6323	81.1455	139.097	28.1514	140.688	195.869	85.5065	0.436549	-1.19578	0.0725679	0.315084	conserved Plasmodium protein, unknown function
PFIT_1121200	2168.22	2488.49	2516.88	2798.25	1090.72	650.82	1252.56	1532.03	1812.25	2492.96	1131.53	0.45389	-1.13958	0.0726448	0.315124	alpha/beta hydrolase fold domain containing protein, putative
PFIT_1439000	481.002	698.841	709	534.806	297.83	228.532	405.584	151.128	438.341	605.913	270.769	0.446878	-1.16205	0.0727356	0.315124	trafficking protein particle complex subunit 5, putative
PFIT_0322300	3.7143	4.18468	2.77495	0	17.9296	19.0444	3.44299	5.92661	7.12719	2.66848	11.5859	4.34175	2.11828	0.0727524	0.315124	conserved Plasmodium protein, unknown function
PFIT_1311300	24.143	5.57957	11.0998	15.6911	60.7614	87.7697	4.13159	43.7087	31.6106	14.1284	49.0928	3.47477	1.79692	0.0728248	0.315185	conserved Plasmodium protein, unknown function
PFIT_1335500	3.7143	1.39489	1.38748	2.61519	19.9218	68.7253	8.95178	5.92661	14.0797	2.27797	25.8814	11.3616	3.5061	0.0730179	0.315767	conserved Plasmodium membrane protein, unknown function
PFIT_1403700	390.93	496.582	771.437	682.565	718.18	479.421	1965.26	1512.77	877.143	585.378	1168.91	1.99684	0.997719	0.0731447	0.316062	conserved Plasmodium protein, unknown function
PFIT_1016400	140.215	164.597	238.646	523.038	838.707	669.865	336.725	435.606	418.425	266.624	570.225	2.13869	1.09673	0.0732821	0.31636	early transcribed membrane protein 10.3
PFIT_1314400	100.286	69.7446	140.135	129.452	179.296	361.843	296.097	115.569	174.053	109.904	238.201	2.16735	1.11593	0.0733308	0.31636	conserved Plasmodium protein, unknown function
PFIT_1208400	1612.01	1817.55	1112.76	1672.41	628.532	558.911	770.542	929.736	1137.81	1553.68	721.93	0.464658	-1.10576	0.073642	0.317339	zinc finger protein, putative
PFIT_1358000	2498.8	4409.26	4022.29	1859.4	1392.53	1087.18	1399.23	1857.25	2315.74	3197.44	1434.05	0.4485	-1.15682	0.0736753	0.317339	GTP-binding protein, putative
PFIT_1230200	1049.29	1601.34	1456.85	1327.21	504.021	422.288	862.125	615.626	979.843	1358.67	601.015	0.442355	-1.17672	0.073827	0.317739	WD-repeat protein, putative
PFIT_0829100	7.4286	2.78979	4.16243	11.7684	22.91	18.2163	21.3466	18.5206	13.3928	6.53729	20.2484	3.09737	1.63104	0.0739766	0.318129	alpha/beta hydrolase, putative
PFIT_1106900	68.7146	65.56	56.8865	50.9962	126.503	197.068	108.11	122.236	99.5093	60.5393	138.479	2.28743	1.19373	0.0740438	0.318164	apicoplast ribosomal protein S15 precursor, putative
PFIT_0307600	540.431	188.311	273.333	455.043	696.266	2026.15	694.796	654.89	691.153	364.279	1018.03	2.79463	1.48266	0.074178	0.318243	conserved Plasmodium protein, unknown function
PFIT_1215600	322.216	383.595	285.82	356.974	106.581	102.674	193.496	198.541	243.737	337.151	150.323	0.445863	-1.16533	0.07418	0.318243	serpentine receptor, putative
PFIT_1240500	115.143	213.419	281.658	30.0747	82.6753	25.6685	44.7589	73.3418	108.342	160.074	56.6111	0.353657	-1.49958	0.0742817	0.318426	erythrocyte membrane protein 1, PfEMP1
PFIT_0713200	0.928575	0	0	5.23038	12.9492	8.28016	4.82019	6.66743	4.85949	1.53974	8.17923	5.31209	2.40928	0.0744229	0.318738	C-Myc-binding protein, putative
PFIT_1443900	25.0715	8.36936	18.0372	33.9975	72.7145	78.6615	7.57458	62.2294	38.3319	21.3689	55.295	2.58764	1.37164	0.0746107	0.318738	conserved Plasmodium protein, unknown function
PFIT_1412000	1756.86	417.073	178.984	2727.64	215.155	67.8973	116.373	691.191	771.398	1270.14	272.654	0.214664	-2.21985	0.074628	0.318738	conserved Plasmodium protein, unknown function
PFIT_0534000	60.3574	53.0059	52.7241	64.0722	159.374	465.345	64.0397	158.537	134.682	57.5399	211.824	3.68134	1.88023	0.0746522	0.318738	conserved Plasmodium protein, unknown function
PFIT_0527300	791.146	951.317	1674.68	846.014	1947.35	3226.78	2530.6	1080.12	1631	1065.79	2196.21	2.06064	1.04309	0.0747654	0.318738	mitochondrial processing peptidase alpha subunit, putative
PFIT_0811300	276.715	280.373	241.421	245.828	102.597	100.19	139.785	134.089	190.125	261.084	119.165	0.456425	-1.13155	0.0747925	0.318738	coatomer epsilon subunit, putative
PFIT_0603500	24.143	18.1336	18.0372	22.2291	79.6871	203.692	49.5791	26.6697	55.2713	20.6357	89.9069	4.35686	2.12329	0.0748016	0.318738	DNA helicase, putative
PFIT_0213200	14.8572	23.7132	63.8239	30.0747	81.6793	110.126	133.588	5.92661	57.9736	33.1172	82.83	2.50111	1.32257	0.074886	0.318738	conserved Plasmodium protein, unknown function
PFIT_0919700	11.1429	4.18468	15.2622	14.3835	41.8357	138.279	34.4299	17.039	34.5696	11.2433	57.8958	5.14934	2.36439	0.0748861	0.318738	dolichyl-diphosphooligosaccharide--protein glycosyltransferase, putative
PFIT_1010300	32.5001	32.0825	40.2368	31.3823	54.7849	157.323	57.1537	52.5986	57.2577	34.0504	80.465	2.36311	1.24069	0.0751889	0.31953	50S ribosomal protein L22, mitochondrial, putative
PFIT_0601900	793.932	959.686	493.942	635.491	201.21	222.736	327.084	572.658	525.842	720.763	330.922	0.459128	-1.12303	0.0751905	0.31953	conserved Plasmodium protein, unknown function
PFIT_0605100	690.86	771.376	521.691	533.499	237.069	145.731	353.94	421.53	459.462	629.356	289.567	0.460101	-1.11998	0.0752758	0.319641	ubiquitin-conjugating enzyme E2, putative
PFIT_0919600	21.3572	2.78979	20.8121	26.1519	54.7849	101.018	15.1492	40.7454	35.3511	17.7778	52.9243	2.977	1.57386	0.0754519	0.319973	sugar transporter, putative
PFIT_0708600	590.574	410.098	423.18	835.553	166.347	182.163	260.29	432.642	412.606	564.852	260.361	0.460937	-1.11736	0.0755109	0.319973	lysophospholipase, putative
PFIT_1131600	11.1429	0	27.7495	6.53798	34.8631	101.018	24.1009	22.2248	28.4546	11.3576	45.5517	4.01068	2.00385	0.0755318	0.319973	armadillo repeat protein PF16, putative
PFIT_1428700	137.429	153.438	160.947	91.5317	371.541	815.595	227.926	174.835	266.655	135.837	397.474	2.92612	1.54899	0.0757054	0.320457	DNA mismatch repair protein MSH2, putative
PFIT_1460400	1332.51	1221.93	581.353	1719.49	342.654	474.453	563.962	888.991	890.667	1213.82	567.515	0.467546	-1.09682	0.0758687	0.320896	conserved Plasmodium protein, unknown function
PFIT_0815200	75.2146	58.5855	84.636	71.9177	184.276	117.578	206.58	134.089	116.61	72.5885	160.631	2.2129	1.14594	0.076312	0.322341	sporozoite surface protein 3, putative
PFIT_0700700	5.57145	2.78979	5.5499	10.4608	0.996089	0	1.3772	1.48165	3.52836	6.09298	0.963734	0.158171	-2.66044	0.0764687	0.322341	rifin
PFIT_0617500	38.0716	37.6621	94.3484	37.9203	92.6362	255.029	112.242	60.7477	91.0821	52.0006	130.164	2.50312	1.32373	0.0764929	0.322341	rhomboid protease ROM10
PFIT_1455100	2515.51	3861.06	2740.27	2549.81	1353.68	965.466	1597.55	1430.53	2126.74	2916.66	1336.81	0.458335	-1.12553	0.076494	0.322341	conserved Plasmodium protein, unknown function
PFIT_1309300	11.1429	2.78979	8.32486	5.23038	28.8866	158.979	46.1361	9.63074	33.89	6.87198	60.9081	8.86325	3.14784	0.0765354	0.322341	conserved Plasmodium protein, unknown function
PFIT_1324800	16.7144	1.39489	9.71233	20.9215	25.8983	57.9611	20.658	30.3739	22.9543	12.1858	33.7228	2.76739	1.46853	0.0766016	0.322341	mitochondrial fission 1 protein, putative
PFIT_0835000	0	0	0	0	7.96871	4.96809	0.688598	0	1.70318	0	3.40635	#DIV/0!	#DIV/0!	0.0766285	0.322341	stevor
PFIT_0400300	1768.94	1950.06	3669.87	2391.59	5525.3	4772.68	6510.01	3184.07	3721.57	2445.12	4998.02	2.04408	1.03145	0.0766912	0.322354	rifin
PFIT_1410900	572.931	658.389	979.558	465.504	1102.67	1704.88	1592.73	1114.2	1023.86	669.096	1378.62	2.06042	1.04294	0.0768484	0.32247	cytidine diphosphate-diacylglycerol synthase
PFIT_bin08400	19.5001	4.18468	26.362	3.92279	4.98044	7.45214	2.0658	1.48165	8.7437	13.4924	3.99501	0.296093	-1.75588	0.0768649	0.32247	rifin
PFIT_1204900	7.4286	0	9.71233	15.6911	27.8905	85.2856	7.57458	29.633	22.902	8.20802	37.5959	4.58039	2.19547	0.0769275	0.32247	conserved Plasmodium protein, unknown function
PFIT_0824500	1321.36	2083.97	1778.74	1576.96	683.317	515.854	1134.12	693.413	1223.47	1690.26	756.676	0.447669	-1.1595	0.0769577	0.32247	clp1-related protein, putative
PFIT_0609900	6.50003	5.57957	15.2622	14.3835	39.8435	39.7448	20.658	11.8532	19.2281	10.4313	28.0249	2.6866	1.42578	0.077052	0.322614	SNARE associated Golgi protein, putative
PFIT_1471500	9.28575	8.36936	13.8748	18.3063	46.8162	33.9486	7.57458	42.9679	22.6429	12.4591	32.8268	2.63478	1.39768	0.0771318	0.322698	mitochondrial pyruvate carrier protein 2, putative
PFIT_0826800	252.573	386.385	793.636	245.828	852.652	1162.53	749.884	641.555	635.631	419.606	851.656	2.02966	1.02124	0.0772673	0.322779	dicarboxylate/tricarboxylate carrier
PFIT_0720200	734.503	997.348	684.026	524.346	311.776	372.607	330.527	357.819	539.119	735.056	343.182	0.466879	-1.09888	0.0772707	0.322779	conserved Plasmodium protein, unknown function
PFIT_1141800	81.7146	252.476	151.235	83.6861	86.6597	45.5409	35.1185	80.0092	102.055	142.278	61.8321	0.434587	-1.20228	0.0775167	0.323342	conserved Plasmodium protein, unknown function
PFIT_1137100	2288.01	3056.21	2157.53	2337.98	1033.94	941.454	1284.92	1297.93	1799.75	2459.93	1139.56	0.463249	-1.11014	0.0775253	0.323342	signal recognition particle subunit SRP72, putative
PFIT_1249200	24.143	47.4263	5.5499	6.53798	20.9179	47.1969	66.7941	61.4885	35.0068	20.9143	49.0993	2.34764	1.23121	0.0780418	0.325244	conserved Plasmodium membrane protein, unknown function
PFIT_0417000	61.286	46.0315	116.548	56.2266	121.523	94.3938	168.018	211.135	109.395	70.023	148.767	2.12455	1.08716	0.0781131	0.32529	conserved Plasmodium protein, unknown function
PFIT_1240200	10.2143	2.78979	9.71233	0	0	3.31206	0	0.740826	3.34617	5.67911	1.01322	0.178412	-2.48671	0.0783443	0.326002	rifin
PFIT_0718800	1018.65	1479.98	1343.08	860.398	516.97	373.435	468.247	800.092	857.606	1175.53	539.686	0.459102	-1.12311	0.0784537	0.326078	conserved Plasmodium protein, unknown function
PFIT_0624100	6.50003	0	1.38748	6.53798	18.9257	33.1206	3.44299	9.63074	9.94319	3.60637	16.28	4.51424	2.17448	0.0784836	0.326078	conserved Plasmodium protein, unknown function
PFIT_0922700	8601.39	10092	16300.1	11846.8	3140.67	2118.89	7759.82	7517.9	8422.2	11710.1	5134.32	0.438453	-1.18951	0.078577	0.326215	glutamine synthetase, putative
PFIT_1150500	6.50003	2.78979	5.5499	1.3076	0.996089	0	0	0.740826	2.23553	4.03683	0.434229	0.107567	-3.2167	0.0791036	0.327646	rifin
PFIT_1228400	60.3574	22.3183	37.4619	83.6861	131.484	264.965	43.3817	119.273	95.3659	50.9559	139.776	2.74307	1.45579	0.0791316	0.327646	conserved Plasmodium protein, unknown function
PFIT_1144500	1612.94	1327.94	1954.95	2174.53	814.8	609.42	1010.86	863.803	1296.16	1767.59	824.721	0.46658	-1.0998	0.0791522	0.327646	conserved Plasmodium protein, unknown function
PFIT_1011600	165.286	13.9489	40.2368	111.146	217.147	852.028	349.119	109.642	232.319	82.6544	381.984	4.62146	2.20835	0.0791643	0.327646	conserved Plasmodium protein, unknown function
PFIT_0706700	143.001	177.151	142.91	132.067	263.963	533.242	309.181	168.908	233.803	148.782	318.824	2.14289	1.09956	0.0792504	0.327751	RAP protein, putative
PFIT_1150300	7.4286	4.18468	6.93738	0	2.98827	0	0	0	2.69237	4.63767	0.747066	0.161087	-2.63409	0.0793671	0.327982	rifin
PFIT_1228200	43.643	4.18468	9.71233	24.8443	60.7614	182.991	39.9387	54.0803	52.5195	20.5961	84.443	4.09995	2.03561	0.079571	0.328573	RNA pseudouridylate synthase, putative
PFIT_0932200	30.643	25.1081	31.912	5.23038	65.7418	33.9486	147.36	35.5596	46.9379	23.2233	70.6525	3.04231	1.60517	0.0797099	0.328773	conserved Plasmodium protein, unknown function
PFIT_0402100	2397.58	3049.24	992.045	2417.74	629.528	717.89	853.862	1955.78	1626.71	2214.15	1039.26	0.469374	-1.09119	0.0797413	0.328773	conserved Plasmodium protein, unknown function
PFIT_0604800	1346.43	433.812	259.458	2024.16	168.339	129.17	238.255	660.076	657.463	1015.97	298.96	0.294262	-1.76483	0.0798969	0.329163	long chain polyunsaturated fatty acid elongation enzyme, putative
PFIT_0504600	80.7861	65.56	124.873	125.529	191.249	200.38	272.685	170.39	153.931	99.187	208.676	2.10386	1.07304	0.0801489	0.329949	2-oxoisovalerate dehydrogenase subunit beta, mitochondrial, putative
PFIT_1341400	26.0001	57.1906	43.0118	22.2291	107.578	261.653	84.6976	32.5963	79.3695	37.1079	121.631	3.27777	1.71271	0.0802357	0.330055	conserved Plasmodium membrane protein, unknown function
PFIT_0208900	365.859	117.171	234.483	358.281	178.3	138.279	86.7634	142.239	202.672	268.949	136.395	0.507142	-0.979538	0.0804928	0.33084	transporter, putative
PFIT_1415500	3702.23	5303.38	3718.44	3462.51	1999.15	1532.66	1985.92	2091.35	2974.45	4046.64	1902.27	0.470086	-1.089	0.0806576	0.33084	atypical protein kinase, ABC-1 family, putative
PFIT_0107100	36.2144	18.1336	48.5617	57.5342	94.6284	226.048	63.3511	60.0069	75.5598	40.111	111.009	2.76754	1.4686	0.0806694	0.33084	conserved Plasmodium protein, unknown function
PFIT_1328400	1040	951.317	1111.37	797.633	1815.87	1853.1	2795.02	1663.89	1503.53	975.081	2031.97	2.0839	1.05929	0.0807171	0.33084	myosin C
PFIT_0934000	77.0718	82.2987	167.885	176.525	323.729	654.132	196.939	140.757	227.417	125.945	328.889	2.61137	1.38481	0.0807497	0.33084	gamma-tubulin complex component, putative
PFIT_0532500	364.002	48.8212	23.5871	269.365	56.777	29.8086	35.1185	73.3418	112.603	176.444	48.7615	0.276357	-1.85539	0.0808068	0.33084	conserved Plasmodium protein, unknown function
PFIT_0112300	597.074	393.36	765.887	724.408	79.6871	38.9167	295.409	688.968	447.964	620.182	275.745	0.44462	-1.16936	0.0809042	0.33084	Plasmodium exported protein (hyp8), unknown function
PFIT_0320700	109.572	23.7132	40.2368	100.685	136.464	293.946	97.781	128.904	116.413	68.5517	164.274	2.39635	1.26084	0.080917	0.33084	signal peptidase complex subunit 2, putative
PFIT_0933900	3.7143	2.78979	5.5499	0	9.96089	67.0693	11.7062	12.594	14.173	3.0135	25.3326	8.40637	3.07148	0.0810752	0.331129	conserved Plasmodium protein, unknown function
PFIT_1246900	78.0003	25.1081	40.2368	27.4595	131.484	640.884	198.316	71.1193	151.576	42.7012	260.451	6.09938	2.60866	0.0811104	0.331129	conserved Plasmodium protein, unknown function
PFIT_0204100	65.0003	73.9293	73.5362	48.381	97.6167	293.118	154.246	68.156	109.248	65.2117	153.284	2.35056	1.233	0.0812715	0.331337	3'-5' exonuclease, putative
PFIT_1314300	82.6432	69.7446	94.3484	103.3	183.28	235.984	189.365	148.906	138.446	87.5091	189.384	2.16416	1.11381	0.0812841	0.331337	serine/threonine protein kinase
PFIT_1369300	27406.9	48132.2	42782.8	20246.8	10734.8	2561.88	16091.2	32236.3	25024.1	34642.2	15406	0.444719	-1.16903	0.0813823	0.331487	membrane associated histidine-rich protein
PFIT_1318900	6.50003	8.36936	8.32486	15.6911	43.8279	60.4451	6.88598	16.2982	20.7928	9.72135	31.8643	3.27777	1.71271	0.0814859	0.331659	protein phosphatase PP2A regulatory subunit A, putative
PFIT_1368200	663.931	912.26	1250.12	904.856	412.381	477.765	466.181	350.411	679.738	932.791	426.684	0.457428	-1.12838	0.081662	0.331886	conserved Plasmodium protein, unknown function
PFIT_0423300	545.074	940.158	399.593	108.53	163.359	34.7767	157	343.743	336.529	498.339	174.72	0.350604	-1.51208	0.0816648	0.331886	Plasmodium exported protein (hyp6), unknown function
PFIT_1236000	17.6429	11.1591	19.4247	40.5355	38.8475	70.3813	41.3159	57.0436	37.0438	22.1905	51.8971	2.3387	1.22571	0.0818214	0.332272	conserved Plasmodium protein, unknown function
PFIT_1301340	5075.59	6694.09	5558.23	5311.45	2562.94	1716.48	2991.96	3295.93	4150.83	5659.84	2641.83	0.466767	-1.09923	0.0821027	0.333159	gametocyte associated protein, pseudogene
PFIT_1202700	208.001	273.399	194.247	150.373	679.332	1516.1	300.918	311.888	454.282	206.505	702.059	3.39972	1.76541	0.0822088	0.333159	origin recognition complex subunit 1
PFIT_1253100	5.57145	1.39489	1.38748	15.6911	0	1.65603	0	0.740826	3.30523	6.01124	0.599214	0.0996823	-3.32652	0.0823172	0.333159	Plasmodium exported protein, unknown function
PFIT_1310500	42.7145	19.5285	67.9863	54.919	95.6245	173.055	99.1582	45.9312	74.8647	46.2871	103.442	2.2348	1.16014	0.0823558	0.333159	ATP synthase subunit gamma, mitochondrial
PFIT_1333400	130.001	193.89	129.035	70.6101	258.983	471.969	304.361	82.9725	205.228	130.884	279.571	2.13602	1.09493	0.0823798	0.333159	conserved Plasmodium protein, unknown function
PFIT_1125900	35.2859	9.76425	36.0744	58.8418	124.511	115.922	57.8423	34.8188	59.1326	34.9916	83.2736	2.37982	1.25085	0.0824556	0.333159	conserved Plasmodium protein, unknown function
PFIT_0929400	5106.24	5465.19	9044.96	6370.6	2963.36	2516.34	3555.92	2989.23	4751.48	6496.75	3006.21	0.462726	-1.11177	0.0824719	0.333159	RNA-binding protein, putative
PFIT_1023600	30.643	8.36936	20.8121	30.0747	70.7223	257.513	46.8247	57.7844	65.3429	22.4748	108.211	4.81477	2.26747	0.0826282	0.333447	conserved Plasmodium protein, unknown function
PFIT_1431000	5011.52	7803.03	3621.31	3442.9	2077.84	1591.45	2744.75	2932.19	3653.12	4969.69	2336.56	0.470162	-1.08877	0.0826666	0.333447	coatamer beta subunit, putative
PFIT_0702300	135.572	325.01	498.104	180.448	959.233	638.4	866.257	82.2317	460.657	284.784	636.53	2.23514	1.16036	0.0827722	0.333623	conserved Plasmodium protein, unknown function
PFIT_0507300	303.644	58.5855	47.1742	231.444	33.867	19.0444	28.9211	127.422	106.263	160.212	52.3136	0.326527	-1.61472	0.0828854	0.33383	conserved Plasmodium protein, unknown function
PFIT_1476800	49.2145	46.0315	31.912	27.4595	128.495	91.0817	111.553	31.8555	64.7004	38.6544	90.7464	2.34764	1.23121	0.0829784	0.333914	tubulin epsilon chain, putative
PFIT_bin04900	192.215	217.603	199.797	88.9165	514.978	178.851	402.83	400.046	274.405	174.633	374.176	2.14265	1.09939	0.0830298	0.333914	rifin
PFIT_1137000	5785.03	11295.8	5540.19	2732.87	2738.25	3028.05	2748.89	3376.68	4655.73	6338.48	2972.97	0.469035	-1.09223	0.0830981	0.333939	tudor staphylococcal nuclease
PFIT_1448000	28.7858	4.18468	11.0998	18.3063	76.6988	276.557	52.3335	31.8555	62.4777	15.5942	109.361	7.01296	2.81002	0.0832068	0.334127	heme detoxification protein
PFIT_0808100	269.287	19.5285	0	243.213	15.9374	18.2163	13.0834	51.8578	78.8904	133.007	24.7737	0.186259	-2.42462	0.0835721	0.335345	conserved Plasmodium protein, unknown function
PFIT_1333200	21.3572	4.18468	19.4247	16.9987	70.7223	155.667	30.2983	20.7431	42.4245	15.4913	69.3577	4.47719	2.16259	0.0837014	0.335614	conserved Plasmodium protein, unknown function
PFIT_0917900	86.3575	92.0629	116.548	117.684	55.781	38.0887	55.7765	34.8188	74.6396	103.163	46.1162	0.447023	-1.16158	0.0839062	0.335668	conserved Plasmodium protein, unknown function
PFIT_1429800	47.3573	12.554	70.7613	43.1506	124.511	404.9	128.079	50.3762	110.211	43.4558	176.967	4.07233	2.02586	0.0839596	0.335668	peptide chain release factor 1, putative
PFIT_1221700	191.287	574.696	266.395	124.222	141.445	92.7378	134.277	60.0069	198.133	289.15	107.116	0.370453	-1.43264	0.0839906	0.335668	conserved protein, unknown function
PFIT_1309000	42.7145	11.1591	58.274	39.2279	127.499	586.235	148.049	62.9702	134.516	37.8439	231.188	6.109	2.61094	0.0840145	0.335668	conserved Plasmodium protein, unknown function
PFIT_0627900	1.85715	0	2.77495	0	3.98435	9.10817	5.50879	8.88991	4.01542	1.15803	6.87281	5.93493	2.56923	0.0840259	0.335668	conserved protein, unknown function
PFIT_1438400	941.576	662.574	760.337	866.936	1738.17	2098.19	1628.54	1447.57	1267.99	807.856	1728.12	2.13914	1.09703	0.0842515	0.33632	ribonucleoside-diphosphate reductase, large subunit, putative
PFIT_1464300	134.643	20.9234	145.685	162.142	346.639	842.092	186.61	194.096	254.104	115.848	392.359	3.38683	1.75994	0.0843519	0.336473	replication factor C3, putative
PFIT_1127400	4054.16	6113.81	5003.24	4855.1	2372.68	2100.68	2900.38	1979.49	3672.44	5006.58	2338.31	0.467047	-1.09836	0.0844429	0.33652	conserved Plasmodium protein, unknown function
PFIT_0518300	52.9288	11.1591	33.2994	74.5329	84.6675	135.795	97.781	78.5275	71.0864	42.9801	99.1927	2.30788	1.20657	0.0845253	0.33652	SWIB/MDM2 domain-containing protein, putative
PFIT_1322200	325.001	390.57	842.198	381.818	1552.9	1217.18	1350.34	130.385	773.8	484.897	1062.7	2.19161	1.13199	0.0845509	0.33652	beta-hydroxyacyl-ACP dehydratase
PFIT_1364700	1268.43	1672.48	1835.63	1404.36	556.813	402.416	970.924	884.546	1124.45	1545.22	703.675	0.455387	-1.13484	0.0846315	0.336526	SNARE associated Golgi protein, putative
PFIT_1224900	1885.01	2795.36	682.638	980.696	520.954	741.902	707.879	992.707	1163.39	1585.93	740.861	0.467147	-1.09805	0.0847249	0.336526	conserved Plasmodium protein, unknown function
PFIT_0623800	0	4.18468	9.71233	9.15317	22.91	29.8086	3.44299	10.3716	11.1979	5.76254	16.6333	2.88645	1.5293	0.0847394	0.336526	conserved Plasmodium protein, unknown function
PFIT_0106200	9.28575	2.78979	6.93738	13.076	28.8866	63.7572	24.7895	3.70413	19.1533	8.02222	30.2844	3.77506	1.9165	0.0849326	0.33698	conserved Plasmodium membrane protein, unknown function
PFIT_1233000	54.786	32.0825	22.1996	71.9177	128.495	121.718	53.0221	119.273	75.4368	45.2465	105.627	2.33449	1.2231	0.0850268	0.33698	conserved Plasmodium protein, unknown function
PFIT_1358300	50.1431	82.2987	133.198	86.3013	159.374	312.99	96.4038	158.537	134.906	87.9852	181.826	2.06655	1.04723	0.0850411	0.33698	high mobility group protein B4, putative
PFIT_1036100	27293.6	37108.3	13740.2	22210.8	11555.6	8858.11	11963.7	16233.7	18620.5	25088.2	12152.8	0.484402	-1.04572	0.085272	0.337522	conserved Plasmodium protein, unknown function
PFIT_1022900	28.7858	30.6876	23.5871	20.9215	50.8005	80.3175	70.237	40.0046	43.1677	25.9955	60.3399	2.32117	1.21485	0.0854718	0.337522	HORMA domain protein, putative
PFIT_1008000	999.147	891.336	1069.74	989.85	290.858	210.316	755.393	564.509	721.394	987.519	455.269	0.461023	-1.11709	0.0854928	0.337522	conserved Plasmodium membrane protein, unknown function
PFIT_0306500	3.7143	4.18468	4.16243	15.6911	25.8983	49.6809	10.329	9.63074	15.4114	6.93814	23.8847	3.44253	1.78347	0.0855143	0.337522	conserved Plasmodium protein, unknown function
PFIT_1126000	20.4287	11.1591	16.6497	26.1519	44.824	111.782	27.5439	31.8555	36.2994	18.5974	54.0014	2.90371	1.5379	0.0856051	0.337522	vacuolar membrane protein-related, putative
PFIT_0709700	815.289	908.075	1298.68	1108.84	444.255	467.001	485.462	528.209	756.976	1032.72	481.232	0.465984	-1.10165	0.0856135	0.337522	conserved Plasmodium protein, unknown function
PFIT_0418800	20.4287	20.9234	20.8121	24.8443	79.6871	77.0055	37.8729	17.039	37.3266	21.7521	52.9011	2.432	1.28214	0.0856156	0.337522	holo-[acyl-carrier-protein] synthase, putative
PFIT_1141600	17.6429	2.78979	8.32486	16.9987	17.9296	81.1455	23.4123	31.1147	24.9198	11.4391	38.4005	3.35696	1.74716	0.0857229	0.337693	conserved Plasmodium protein, unknown function
PFIT_0825500	5059.81	7286.92	3615.76	4155.54	2000.15	1570.75	2651.79	3305.57	3705.78	5029.51	2382.06	0.473617	-1.07821	0.0858026	0.337693	protein transport protein SEC23
PFIT_0104000	8.35718	0	5.5499	7.84557	10.957	32.2926	17.215	9.63074	11.481	5.43816	17.5238	3.22238	1.68813	0.0859209	0.337693	conserved Plasmodium protein, unknown function
PFIT_1019300	80.7861	22.3183	29.137	81.0709	139.452	573.815	152.869	108.901	148.544	53.3281	243.759	4.57094	2.19249	0.0859416	0.337693	tRNA methyltransferase, putative
PFIT_0535400	9.28575	1.39489	2.77495	5.23038	15.9374	50.509	11.7062	10.3716	13.4013	4.6715	22.131	4.73746	2.24411	0.0859737	0.337693	mitochondrial ribosomal protein S16 precursor, putative
PFIT_0930700	1895.22	1675.27	917.122	1529.89	774.957	746.042	643.151	860.84	1130.31	1504.37	756.247	0.502699	-0.992233	0.0860344	0.337693	diacylglycerol kinase, putative
PFIT_1123400	21.3572	6.97446	31.912	43.1506	77.6949	150.699	50.2677	22.9656	50.6277	25.8486	75.4068	2.91725	1.54461	0.0864686	0.338906	conserved Plasmodium protein, unknown function
PFIT_1346000	1.85715	2.78979	0	10.4608	21.9139	12.4202	10.329	7.40826	8.39739	3.77692	13.0179	3.44668	1.78521	0.086469	0.338906	6-cysteine protein
PFIT_1246300	26.0001	4.18468	18.0372	32.6899	42.8318	94.3938	35.8071	28.8922	35.3546	20.228	50.4812	2.49562	1.3194	0.0866335	0.339293	delta-aminolevulinic acid synthetase
PFIT_1118100	123.501	136.699	191.472	219.676	65.7418	39.7448	105.356	85.9358	121.016	167.837	74.1945	0.442063	-1.17768	0.0867239	0.339293	conserved Plasmodium protein, unknown function
PFIT_0307500	55.7145	11.1591	55.499	37.9203	132.48	407.384	106.733	55.5619	107.806	40.0732	175.54	4.38047	2.13108	0.0867564	0.339293	conserved Plasmodium protein, unknown function
PFIT_0625100	158.786	263.635	123.485	160.834	54.7849	55.477	119.816	85.195	127.752	176.685	78.8183	0.446094	-1.16458	0.0870695	0.339818	conserved Plasmodium protein, unknown function
PFIT_1407400	37.143	6.97446	36.0744	40.5355	117.538	442.988	92.9608	52.5986	103.352	30.1818	176.522	5.8486	2.54809	0.0870871	0.339818	PPR repeat protein
PFIT_1363900	338.93	546.798	470.354	315.13	186.269	192.928	166.641	230.397	305.931	417.803	194.058	0.464473	-1.10633	0.0870925	0.339818	ferrochelatase
PFIT_1353200	23.2144	33.4774	31.912	10.4608	64.7458	67.8973	53.7107	41.4862	40.8631	24.7661	56.96	2.29991	1.20158	0.0871424	0.339818	conserved Plasmodium protein, unknown function
PFIT_1127900	575.717	644.44	801.961	627.646	281.893	136.623	318.132	492.649	484.883	662.441	307.324	0.463927	-1.10803	0.0872062	0.339821	protein phosphatase, putative
PFIT_1366700	14471.8	20065.5	15444	16700.6	6219.58	5764.65	8889.12	10323.4	12234.8	16670.5	7799.19	0.467844	-1.0959	0.0873967	0.340196	alanine--tRNA ligase
PFIT_1345100	51.0717	30.6876	62.4364	69.3026	94.6284	168.915	88.8292	114.087	84.9948	53.3746	116.615	2.18484	1.12753	0.0874286	0.340196	kinetochore protein SPC25, putative
PFIT_0607100	9.28575	5.57957	5.5499	5.23038	13.9452	19.0444	19.2808	24.4473	12.7954	6.4114	19.1794	2.99145	1.58085	0.0875628	0.340473	conserved Plasmodium protein, unknown function
PFIT_1012700	556.217	152.043	219.221	375.28	690.289	832.156	951.643	460.794	529.705	325.69	733.72	2.25282	1.17173	0.0877501	0.340608	conserved Plasmodium protein, unknown function
PFIT_1132200	30.643	4.18468	29.137	27.4595	61.7575	389.167	59.2195	92.6032	86.7715	22.856	150.687	6.59287	2.72091	0.0877704	0.340608	conserved Plasmodium protein, unknown function
PFIT_1324700	26.9287	0	16.6497	6.53798	64.7458	311.334	63.3511	25.1881	64.3419	12.5291	116.155	9.2708	3.21269	0.087973	0.340608	conserved Plasmodium protein, unknown function
PFIT_1314200	553.431	669.548	466.192	810.709	238.065	207.004	376.663	344.484	458.262	624.97	291.554	0.466509	-1.10002	0.0879897	0.340608	conserved Plasmodium protein, unknown function
PFIT_1472800	1.85715	2.78979	0	3.92279	19.9218	5.79611	4.82019	7.40826	5.81451	2.14243	9.48658	4.42795	2.14664	0.0880144	0.340608	conserved Plasmodium protein, unknown function
PFIT_1126200	888.647	1161.95	2221.35	1009.46	2630.67	3087.67	2889.36	1828.36	1964.68	1320.35	2609.01	1.976	0.982583	0.088086	0.340608	DNA-directed RNA polymerase
PFIT_0105500	83.5718	12.554	61.049	98.0696	178.3	298.914	55.0879	127.422	114.371	63.8111	164.931	2.58467	1.36998	0.0881291	0.340608	centrin-1
PFIT_0101300	20.4287	19.5285	41.6243	19.6139	59.7653	167.259	62.6625	22.9656	51.731	25.2988	78.1631	3.08959	1.62742	0.0881581	0.340608	conserved Plasmodium protein, unknown function
PFIT_1357300	1196.93	1834.28	1218.2	1234.37	616.579	635.916	788.445	550.434	1009.4	1370.95	647.843	0.472551	-1.08146	0.0881985	0.340608	conserved Plasmodium protein, unknown function
PFIT_1028500	29.7144	8.36936	20.8121	11.7684	39.8435	245.921	87.452	28.8922	59.0966	17.6661	100.527	5.69041	2.50853	0.0882286	0.340608	conserved Plasmodium protein, unknown function
PFIT_1358900	62.2146	29.2927	20.8121	27.4595	15.9374	11.5922	13.772	22.2248	25.4132	34.9447	15.8816	0.454477	-1.13772	0.0884055	0.341047	ADP-ribosylation factor, putative
PFIT_1140700	9.28575	12.554	9.71233	6.53798	33.867	15.7323	18.5922	33.3372	17.4523	9.52252	25.3822	2.66549	1.4144	0.0885434	0.341073	carbonic anhydrase
PFIT_0102900	263.715	181.336	319.12	292.901	580.72	770.055	446.212	431.901	410.745	264.268	557.222	2.10855	1.07625	0.0886356	0.341073	4-hydroxy-3-methylbut-2-enyl diphosphate reductase
PFIT_0812700	14.8572	27.8979	24.9746	6.53798	25.8983	61.2732	31.6755	51.117	30.5289	18.5669	42.491	2.28853	1.19442	0.0887463	0.341073	conserved Plasmodium protein, unknown function
PFIT_0320900	5458.17	3929.41	8931.18	8639.28	3807.05	2936.97	3073.21	3178.88	4994.27	6739.51	3249.03	0.482087	-1.05263	0.0887502	0.341073	histone H2A variant, putative
PFIT_1418800	282.287	57.1906	266.395	332.129	604.626	1233.74	225.172	474.869	434.552	234.501	634.603	2.70619	1.43626	0.088771	0.341073	DNA replication licensing factor MCM2
PFIT_0321900	2020.58	2478.72	1766.26	2247.76	926.362	801.519	1076.28	1268.29	1573.22	2128.33	1018.11	0.478363	-1.06382	0.0887914	0.341073	conserved Plasmodium protein, unknown function
PFIT_1359100	13.0001	0	13.8748	15.6911	36.8553	115.922	29.6097	14.8165	29.9712	10.6415	49.3009	4.6329	2.21191	0.0889081	0.341147	conserved Plasmodium protein, unknown function
PFIT_1463300	17.6429	4.18468	34.6869	23.5367	36.8553	125.858	34.4299	40.0046	39.6499	20.0128	59.287	2.96246	1.56679	0.0889372	0.341147	conserved Plasmodium protein, unknown function
PFIT_1341500	9.28575	0	9.71233	13.076	31.8748	194.584	34.4299	23.7064	39.5836	8.01851	71.1487	8.87306	3.14943	0.0893292	0.342408	tetratricopeptide repeat family protein, putative
PFIT_1215000	77.0718	16.7387	54.1116	99.3772	158.378	244.265	72.3028	93.3441	101.949	61.8248	142.072	2.29798	1.20037	0.0896016	0.342733	conserved Plasmodium protein, unknown function
PFIT_1314000	79.8575	59.9804	108.223	75.8405	42.8318	12.4202	59.2195	29.633	58.5008	80.9754	36.0261	0.444902	-1.16844	0.0896181	0.342733	ubiquitin-like protein, putative
PFIT_0605400	3478.44	4522.24	3496.44	3705.73	1184.35	958.014	1474.29	3515.96	2791.93	3800.71	1783.15	0.469163	-1.09184	0.0896315	0.342733	polypyrimidine tract binding protein, putative
PFIT_0622400	715.003	822.987	1179.35	812.017	333.69	473.625	475.133	368.19	647.5	882.34	412.66	0.467687	-1.09638	0.0896681	0.342733	superoxide dismutase [Fe]
PFIT_1414100	0.928575	1.39489	0	0	6.97262	8.28016	2.75439	2.9633	2.91174	0.580867	5.24262	9.02551	3.17401	0.0897977	0.342774	conserved Plasmodium protein, unknown function
PFIT_1455700	1202.51	1146.6	1054.48	1745.64	550.837	455.409	716.831	740.085	951.549	1287.31	615.79	0.478355	-1.06385	0.0898356	0.342774	nifU protein, putative
PFIT_0925300	2752.3	3658.8	1483.21	1990.16	1064.82	662.413	860.748	2233.59	1838.26	2471.12	1205.39	0.487792	-1.03566	0.0898694	0.342774	rRNA processing and telomere maintaining methyltransferase, putative
PFIT_1308500	3913.95	5363.36	2768.02	3837.79	1938.39	1500.36	1722.87	2558.81	2950.44	3970.78	1930.11	0.486078	-1.04074	0.0901665	0.343664	U4/U6 small nuclear ribonucleoprotein PRP3, putative
PFIT_1231500	20.4287	58.5855	49.9491	23.5367	11.9531	16.5603	26.1667	2.9633	26.2679	38.125	14.4109	0.37799	-1.40358	0.0902888	0.343677	conserved Plasmodium protein, unknown function
PFIT_1122900	13.9286	20.9234	37.4619	10.4608	26.8944	179.679	76.4344	30.3739	49.5196	20.6937	78.3455	3.78597	1.92066	0.0902971	0.343677	conserved Plasmodium protein, unknown function
PFIT_0207500	2920.37	3287.76	2584.87	2791.72	1249.09	1121.96	1561.05	1663.89	2147.59	2896.18	1399	0.483051	-1.04975	0.09054	0.344358	KRR1 small subunit processome component, putative
PFIT_1024300	22179	21931.9	39885.8	30816.1	12067.6	6531.39	17669.4	17083.4	21020.6	28703.2	13338	0.464686	-1.10567	0.090686	0.34461	conserved Plasmodium protein, unknown function
PFIT_0204800	796.718	990.374	1035.06	874.781	420.349	306.366	453.786	567.473	680.613	924.233	436.994	0.472818	-1.08064	0.0909111	0.34461	DNA-directed RNA polymerase II 16 kDa subunit, putative
PFIT_1105100	47.3573	66.9548	59.6615	40.5355	82.6753	158.979	128.768	81.4908	83.3028	53.6273	112.978	2.10673	1.07501	0.0909483	0.34461	conserved Plasmodium protein, unknown function
PFIT_1225000	1149.58	1587.39	797.799	898.318	392.459	374.263	543.304	807.5	818.826	1108.27	529.382	0.477665	-1.06593	0.0909604	0.34461	conserved Plasmodium protein, unknown function
PFIT_0530700	665.789	665.364	756.175	613.262	229.1	221.908	423.488	396.342	496.428	675.147	317.71	0.470578	-1.08749	0.0910092	0.34461	conserved Plasmodium protein, unknown function
PFIT_0515500	599.86	34.8723	45.7867	526.961	83.6714	49.6809	46.8247	124.459	189.014	301.87	76.159	0.252291	-1.98684	0.0910744	0.34461	conserved Plasmodium protein, unknown function
PFIT_0318700	94.7147	27.8979	26.362	151.681	48.8083	12.4202	21.3466	25.9289	51.145	75.1639	27.126	0.360891	-1.47036	0.091155	0.34461	trophozoite stage antigen
PFIT_0821000	768.86	85.0885	47.1742	673.412	76.6988	35.6047	72.9914	217.062	247.111	393.634	100.589	0.25554	-1.96838	0.0911751	0.34461	zinc finger protein, putative
PFIT_1424500	62.2146	71.1395	20.8121	23.5367	164.355	110.126	78.5002	63.711	74.2994	44.4257	104.173	2.34488	1.22951	0.0911809	0.34461	conserved Plasmodium protein, unknown function
PFIT_0911300	2549.87	269.214	66.5989	2195.45	220.136	125.858	135.654	694.895	782.21	1270.28	294.136	0.231551	-2.1106	0.0913993	0.344849	conserved Plasmodium protein, unknown function
PFIT_1467600	1.85715	2.78979	2.77495	0	9.96089	8.28016	8.26318	6.66743	5.07419	1.85547	8.29291	4.46944	2.16009	0.0914765	0.344849	conserved Plasmodium protein, unknown function
PFIT_0821700	665.789	818.802	1128.02	1263.14	314.764	223.564	674.138	540.803	703.627	968.936	438.317	0.452369	-1.14443	0.0914796	0.344849	U3 small nucleolar ribonucleoprotein protein, putative
PFIT_1110000	8.35718	11.1591	24.9746	16.9987	31.8748	64.5852	33.7413	13.3349	25.6282	15.3724	35.8841	2.33432	1.223	0.0914998	0.344849	pre-mRNA splicing factor, putative
PFIT_0306600	717.789	922.024	1488.76	865.628	450.232	385.855	560.519	457.83	731.08	998.551	463.609	0.464282	-1.10693	0.091802	0.345747	membrane magnesium transporter, putative
PFIT_1022100	4919.59	7546.37	5117.01	4073.16	2263.11	1907.75	3306.65	2786.99	3990.08	5414.03	2566.12	0.473976	-1.07711	0.0918894	0.345835	kelch protein, putative
PFIT_0730400	10880.1	1651.55	620.202	17983.4	716.188	370.123	849.042	3673.01	4592.95	7783.81	1402.09	0.180129	-2.4729	0.0920731	0.346285	erythrocyte binding antigen-175
PFIT_0712300	1299.08	1315.38	1527.61	1822.79	853.648	749.354	726.471	587.475	1110.23	1491.22	729.237	0.489022	-1.03203	0.092432	0.347028	conserved Plasmodium protein, unknown function
PFIT_0606200	6.50003	5.57957	4.16243	10.4608	27.8905	86.1136	8.95178	17.7798	20.9298	6.6757	35.1839	5.27045	2.39793	0.0924587	0.347028	uroporphyrinogen III decarboxylase
PFIT_1432400	2855.37	3828.98	1755.16	2807.41	1369.62	913.301	1258.07	1957.26	2093.15	2811.73	1374.56	0.488868	-1.03248	0.0925425	0.347028	conserved Plasmodium protein, unknown function
PFIT_0904900	7.4286	5.57957	18.0372	22.2291	31.8748	29.8086	37.8729	26.6697	22.4376	13.3186	31.5565	2.36935	1.24449	0.0925578	0.347028	bacterial histone-like protein
PFIT_1103100	52.9288	59.9804	84.636	83.6861	172.323	50.509	174.904	180.021	107.374	70.3078	144.439	2.05438	1.03871	0.0925921	0.347028	Plasmodium exported protein, unknown function
PFIT_1030600	187.572	26.503	16.6497	92.8393	227.108	143.247	321.575	115.569	141.383	80.891	201.875	2.49564	1.31941	0.0927761	0.347476	MORN repeat-containing protein 1
PFIT_0400500	2058.65	712.79	1852.28	1217.37	507.009	416.492	883.472	1123.09	1096.39	1460.27	732.516	0.501629	-0.995306	0.0928898	0.347562	Plasmodium exported protein (PHISTb), unknown function
PFIT_1007100	152.286	239.922	152.622	159.527	58.7692	70.3813	112.93	77.7867	128.028	176.089	79.9669	0.454127	-1.13883	0.0929475	0.347562	conserved Plasmodium protein, unknown function
PFIT_0925400	46.4288	25.1081	29.137	61.457	92.6362	290.633	68.8598	77.0459	86.4133	40.5327	132.294	3.26388	1.70659	0.0930235	0.347562	proline--tRNA ligase, putative
PFIT_1029600	1660.29	203.654	172.047	1520.73	309.784	152.355	234.812	412.64	583.29	889.182	277.398	0.311969	-1.68052	0.093062	0.347562	conserved Plasmodium protein, unknown function
PFIT_1018000	406.716	382.201	604.94	587.11	193.241	244.265	189.365	311.888	364.966	495.242	234.69	0.473889	-1.07738	0.0931504	0.347562	PHF5-like protein, putative
PFIT_1028300	226.572	13.9489	8.32486	207.908	37.8514	18.2163	6.88598	45.1904	70.6122	114.188	27.036	0.236767	-2.07846	0.0931928	0.347562	inner membrane complex protein 1m, putative
PFIT_1414500	31.5716	4.18468	31.912	54.919	75.7027	189.616	39.9387	60.0069	60.9814	30.6468	91.316	2.97963	1.57513	0.0932872	0.347562	FeS assembly ATPase SufC
PFIT_1018100	6840.82	9347.18	6863.84	6422.91	4236.36	3388.24	3544.9	3310.75	5494.38	7368.69	3620.07	0.491277	-1.02539	0.0933144	0.347562	conserved Plasmodium protein, unknown function
PFIT_0906500	438.288	562.142	420.405	482.503	180.292	211.144	224.483	288.922	351.022	475.834	226.21	0.475397	-1.07279	0.0934673	0.347892	Maf-like protein, putative
PFIT_0818400	40.8573	12.554	41.6243	57.5342	100.605	110.954	39.2501	96.3074	62.4608	38.1425	86.7791	2.27513	1.18595	0.0937471	0.348693	conserved Plasmodium protein, unknown function
PFIT_0605000	4342.95	5276.88	4066.69	4910.02	2091.79	1568.26	2408.03	2918.11	3447.84	4649.13	2246.55	0.483218	-1.04925	0.0940191	0.349066	RNA-binding protein, putative
PFIT_1201000	43.643	100.432	87.411	66.6874	36.8553	14.9043	32.3641	42.9679	53.1582	74.5434	31.7729	0.426233	-1.23028	0.0940703	0.349066	liver stage associated protein 1
PFIT_0107500	1975.08	149.254	142.91	3376.21	294.842	106.814	179.036	401.528	828.209	1410.86	245.555	0.174046	-2.52246	0.0941139	0.349066	photosensitized INA-labeled protein PHIL1, putative
PFIT_1303300	48.2859	8.36936	27.7495	60.1494	83.6714	149.871	48.8905	57.7844	60.5964	36.1385	85.0543	2.35356	1.23485	0.0941551	0.349066	DNA ligase I
PFIT_0601100	357.502	428.232	405.143	247.136	530.915	576.299	725.783	1041.6	539.076	359.503	718.65	1.99901	0.999284	0.0942284	0.349066	MYND finger protein, putative
PFIT_0902600	205.215	262.24	192.859	141.22	93.6323	52.165	129.457	101.493	147.285	200.384	94.1867	0.470032	-1.08917	0.0942356	0.349066	serine/threonine protein kinase, FIKK family
PFIT_1217200	1266.58	1919.37	2676.44	2128.77	832.73	644.196	1273.22	923.069	1458.05	1997.79	918.303	0.45966	-1.12136	0.094349	0.349192	conserved Plasmodium protein, unknown function
PFIT_1038500	6.50003	8.36936	11.0998	11.7684	5.97653	0	1.3772	2.9633	6.00682	9.43439	2.57926	0.273389	-1.87097	0.094399	0.349192	Plasmodium exported protein (PHISTa), unknown function, pseudogene
PFIT_1245300	25.0715	8.36936	30.5245	49.6886	59.7653	116.75	44.7589	37.0413	46.4962	28.4135	64.5789	2.27283	1.18449	0.0945705	0.349414	kinesin-13, putative
PFIT_1426200	43.643	72.5344	59.6615	19.6139	86.6597	128.342	127.391	66.6743	75.565	48.8632	102.267	2.09292	1.06552	0.0946179	0.349414	enoyl-CoA hydratase, putative
PFIT_1453500	13.9286	9.76425	11.0998	22.2291	28.8866	62.9292	34.4299	14.0757	24.6679	14.2555	35.0803	2.46084	1.29915	0.0946889	0.349414	DER1-like protein
PFIT_0512500	66.8574	78.114	48.5617	64.0722	22.91	9.10817	50.2677	29.633	46.1905	64.4013	27.9797	0.434459	-1.20271	0.0947191	0.349414	conserved Plasmodium protein, unknown function
PFIT_1413900	1459.72	2064.44	1938.3	1348.13	807.828	548.974	933.051	954.925	1256.92	1702.65	811.194	0.476431	-1.06966	0.0947826	0.349414	ubiquitin-conjugating enzyme, putative
PFIT_0533900	39.0002	25.1081	31.912	30.0747	63.7497	246.749	61.2853	64.4519	70.2913	31.5237	109.059	3.45958	1.7906	0.0951141	0.350397	conserved Plasmodium protein, unknown function
PFIT_0318200	17966.1	26603.4	31381.9	21568.8	13542.8	13049.5	13103.3	7243.05	18057.4	24380	11734.7	0.481323	-1.05492	0.0953366	0.350654	DNA-directed RNA polymerase II subunit RPB1
PFIT_0922900	828.289	1111.73	817.223	1134.99	338.67	451.269	334.659	735.64	719.059	973.059	465.059	0.477936	-1.06511	0.0953604	0.350654	conserved Plasmodium protein, unknown function
PFIT_1022200	930.433	645.835	566.09	822.477	348.631	174.711	483.396	473.388	555.62	741.209	370.032	0.499227	-1.00223	0.0953957	0.350654	phospholipid scramblase, putative
PFIT_0907700	195.001	53.0059	29.137	113.761	46.8162	32.2926	35.1185	59.2661	70.5497	97.7261	43.3733	0.443825	-1.17194	0.0955385	0.350654	conserved Plasmodium protein, unknown function
PFIT_1105800	3948.3	5124.84	9709.56	6280.38	2834.87	1542.59	4589.51	2556.59	4573.33	6265.77	2880.89	0.459782	-1.12098	0.0955632	0.350654	histone H4
PFIT_1009300	862.647	1276.33	944.871	976.774	424.334	370.951	584.62	545.989	748.314	1015.15	481.473	0.474286	-1.07617	0.0955738	0.350654	conserved Plasmodium membrane protein, unknown function
PFIT_0930100	1.85715	0	5.5499	2.61519	7.96871	25.6685	2.75439	8.14908	6.82036	2.50556	11.1352	4.44418	2.15192	0.0957551	0.350976	conserved Plasmodium protein, unknown function
PFIT_1121500	14.8572	13.9489	1.38748	5.23038	45.8201	120.89	13.772	19.2615	29.396	8.856	49.936	5.63866	2.49535	0.0957916	0.350976	conserved Plasmodium protein, unknown function
PFIT_1313100	24.143	39.057	37.4619	18.3063	65.7418	77.0055	74.3686	40.7454	47.1037	29.742	64.4653	2.16748	1.11602	0.0960132	0.351549	conserved Plasmodium protein, unknown function
PFIT_0208700	1051.15	1357.23	2151.98	1416.13	569.763	607.763	573.603	1049.75	1097.17	1494.12	700.22	0.46865	-1.09342	0.0961634	0.35186	conserved protein, unknown function
PFIT_0933500	1443.93	1719.9	671.538	1074.84	596.657	606.935	544.681	730.454	923.618	1227.55	619.682	0.50481	-0.986187	0.0964923	0.352825	mRNA processing protein, putative
PFIT_0413300	280.43	29.2927	47.1742	201.37	317.752	572.159	235.501	227.434	238.889	139.567	338.211	2.4233	1.27697	0.0966332	0.352904	GTP-binding protein, putative
PFIT_1304300	32.5001	5.57957	30.5245	41.8431	78.691	251.717	47.5133	57.0436	68.1765	27.6118	108.741	3.93821	1.97754	0.0966682	0.352904	conserved Plasmodium protein, unknown function
PFIT_0804700	1674.22	4208.39	2182.5	1167.68	6159.81	5032.68	4258.29	2787.73	3433.91	2308.2	4559.63	1.97541	0.982149	0.0967103	0.352904	conserved Plasmodium protein, unknown function
PFIT_0206100	16030	1943.09	2453.06	14969.4	3279.12	1888.7	2569.16	4556.82	5961.16	8848.87	3073.45	0.347327	-1.52563	0.0969242	0.35334	merozoite surface protein 2
PFIT_1145100	18.5715	30.6876	44.3992	19.6139	311.776	108.47	95.7152	9.63074	79.858	28.3181	131.398	4.64007	2.21415	0.0969871	0.35334	conserved Plasmodium protein, unknown function
PFIT_1351200	149.501	192.495	145.685	154.296	339.666	534.898	256.847	197.801	246.399	160.494	332.303	2.0705	1.04998	0.0971326	0.35334	conserved Plasmodium protein, unknown function
PFIT_1115500	3536.02	4091.22	3292.48	3181.38	1490.15	1409.28	1552.1	2465.47	2627.26	3525.27	1729.25	0.490529	-1.02759	0.0971399	0.35334	serine/threonine protein kinase, putative
PFIT_1409200	2379.94	2823.26	2841.55	3521.35	1170.4	587.891	1445.37	2289.89	2132.46	2891.53	1373.39	0.47497	-1.07409	0.0972101	0.35334	transcription factor with AP2 domain(s)
PFIT_0408300	47.3573	43.2417	59.6615	32.6899	73.7106	152.355	106.044	60.0069	71.8834	45.7376	98.0291	2.14329	1.09983	0.0972225	0.35334	peptide chain release factor 2, putative
PFIT_0214900	1638.01	2353.18	627.139	767.558	441.267	617.7	580.489	958.629	997.997	1346.47	649.521	0.482387	-1.05174	0.0977431	0.354889	conserved Plasmodium protein, unknown function
PFIT_1412900	1933.29	2011.44	1884.19	2887.17	923.374	658.272	1335.19	1281.63	1614.32	2179.02	1049.62	0.481692	-1.05382	0.0977803	0.354889	p1/s1 nuclease, putative
PFIT_0701000	1000.08	234.342	151.235	2926.4	62.7536	23.1844	70.9256	348.188	602.138	1078.01	126.263	0.117126	-3.09387	0.0979199	0.355157	Plasmodium exported protein (PHISTb), unknown function
PFIT_1030100	651.86	783.93	1090.56	874.781	329.705	397.448	514.383	363.005	625.708	850.282	401.135	0.471767	-1.08385	0.0980179	0.355274	RNA methyltransferase, putative
PFIT_0806500	117.929	186.916	199.797	82.3785	335.682	274.073	365.646	195.578	219.75	146.755	292.745	1.99479	0.996234	0.09813	0.355441	tubulin gamma chain
PFIT_1330600	126.286	13.9489	81.8611	122.914	197.226	440.504	137.72	128.163	156.078	86.2526	225.903	2.61909	1.38906	0.0983359	0.355715	signal peptidase 21 kDa subunit
PFIT_1233100	51.0717	13.9489	41.6243	23.5367	157.382	1040.82	159.755	88.8991	197.129	32.5454	361.713	11.1141	3.47432	0.0983883	0.355715	pentatricopeptide repeat protein, putative
PFIT_1037000	9.28575	15.3438	5.5499	7.84557	20.9179	38.0887	13.0834	26.6697	17.0981	9.50626	24.6899	2.59723	1.37697	0.0984059	0.355715	dynein intermediate chain, putative
PFIT_1121700	24.143	6.97446	19.4247	10.4608	28.8866	126.686	34.4299	34.078	35.6355	15.2507	56.0202	3.67329	1.87707	0.0986693	0.355715	heat shock factor-binding protein 1
PFIT_0109800	102.143	19.5285	61.049	69.3026	138.456	594.515	130.145	158.537	159.21	63.0058	255.413	4.05381	2.01928	0.0988096	0.355715	replication factor c protein, putative
PFIT_1471400	80.7861	103.222	92.9609	86.3013	60.7614	32.2926	54.3993	22.2248	66.6185	90.8176	42.4195	0.467085	-1.09824	0.0988818	0.355715	conserved Plasmodium protein, unknown function
PFIT_1121900	1830.22	3438.41	618.814	847.322	568.767	662.413	442.08	834.911	1155.37	1683.69	627.043	0.372421	-1.42499	0.0989179	0.355715	conserved Plasmodium protein, unknown function
PFIT_0602500	42.7145	76.7191	88.7985	65.3798	158.378	231.844	92.2722	79.2684	104.422	68.403	140.441	2.05314	1.03783	0.0989685	0.355715	conserved Plasmodium protein, unknown function
PFIT_1450700	171.786	196.68	194.247	167.372	291.854	407.384	461.361	300.034	273.84	182.521	365.158	2.00063	1.00046	0.0989691	0.355715	transcription factor with AP2 domain(s), putative
PFIT_0715100	9.28575	1.39489	6.93738	28.7671	33.867	35.6047	6.88598	41.4862	20.5286	11.5963	29.461	2.54055	1.34514	0.0990565	0.355715	conserved Plasmodium membrane protein, unknown function
PFIT_0535000	15.7858	16.7387	13.8748	11.7684	43.8279	52.993	26.8553	20.0023	25.2308	14.5419	35.9196	2.47008	1.30456	0.0991227	0.355715	CPW-WPC family protein
PFIT_0601500	1966.72	2819.08	1848.12	1777.02	858.628	892.601	1262.89	1057.9	1560.37	2102.74	1018	0.484133	-1.04652	0.0991571	0.355715	conserved Plasmodium protein, unknown function
PFIT_0712400	1310.22	1531.59	1155.77	1392.59	704.235	791.583	541.927	662.298	1011.28	1347.54	675.011	0.50092	-0.997348	0.0992058	0.355715	palmitoyltransferase, putative
PFIT_1458500	8536.39	11758.9	13269.8	12801.4	4951.56	5521.21	7536.71	4070.84	8555.85	11591.6	5520.08	0.476212	-1.07032	0.0992331	0.355715	conserved Plasmodium protein, unknown function
PFIT_0924500	3370.73	3870.83	2503.01	3858.71	1373.61	1615.46	1683.62	2040.23	2539.52	3400.82	1678.23	0.493478	-1.01894	0.0992719	0.355715	conserved Plasmodium protein, unknown function
PFIT_1355300	280.43	373.831	334.382	146.451	497.048	500.949	669.318	588.216	423.828	283.773	563.883	1.98709	0.990656	0.0993021	0.355715	mitochondrial import inner membrane translocase subunit TIM23, putative
PFIT_0534300	722.432	701.631	270.558	700.871	180.292	195.412	259.602	552.656	447.932	598.873	296.99	0.495916	-1.01183	0.0995247	0.355715	SNARE protein, putative
PFIT_1306800	175.501	107.407	220.609	253.673	426.326	649.992	307.804	186.688	291	189.297	392.702	2.07453	1.05278	0.0995982	0.355715	DNA-directed RNA polymerase alpha chain, putative
PFIT_0918300	1732.72	1962.61	3235.59	1438.35	885.523	1015.15	968.169	1158.65	1549.6	2092.32	1006.87	0.481223	-1.05522	0.0996116	0.355715	50S ribosomal protein L3, apicoplast, putative
PFIT_0505200	256.287	86.4833	144.298	311.208	366.561	606.107	422.111	304.479	312.192	199.569	424.815	2.12866	1.08995	0.0996215	0.355715	actin-like protein, putative
PFIT_0831300	17.6429	9.76425	15.2622	26.1519	30.8787	128.342	27.5439	42.2271	37.2267	17.2053	57.248	3.32734	1.73437	0.0996677	0.355715	mitochondrial inner membrane protein OXA1, putative
PFIT_0618500	39.0002	80.9038	38.8493	18.3063	46.8162	178.851	80.566	75.5642	69.8572	44.2649	95.4495	2.15632	1.10857	0.0997146	0.355715	conserved Plasmodium protein, unknown function
PFIT_1028600	917.433	1217.74	887.985	802.864	391.463	304.71	599.769	547.47	708.679	956.506	460.853	0.481809	-1.05347	0.0997312	0.355715	conserved Plasmodium protein, unknown function
PFIT_0727000	26.0001	18.1336	11.0998	39.2279	86.6597	216.94	16.5264	61.4885	59.5095	23.6153	95.4037	4.0399	2.01432	0.0997901	0.355715	conserved Plasmodium membrane protein, unknown function
PFIT_1301100	7.4286	4.18468	1.38748	11.7684	17.9296	10.7642	13.0834	30.3739	12.115	6.19228	18.0378	2.91294	1.54248	0.099891	0.355715	Plasmodium exported protein, unknown function
PFIT_1417300	87.2861	93.4578	180.372	99.3772	234.081	248.405	261.667	174.094	172.343	115.123	229.562	1.99405	0.995703	0.0999837	0.355715	conserved protein, unknown function
PFIT_0609600	476.359	659.784	740.912	610.647	391.463	308.022	338.79	174.094	462.509	621.926	303.092	0.487345	-1.03699	0.100078	0.355715	conserved Plasmodium protein, unknown function
PFIT_0401600	46.4288	29.2927	41.6243	81.0709	21.9139	20.7004	28.9211	16.2982	35.7813	49.6042	21.9584	0.442673	-1.17569	0.100107	0.355715	probable protein, unknown function
PFIT_0914600	1057.65	1481.38	976.783	823.785	580.72	561.395	710.634	291.145	810.436	1084.9	535.973	0.494031	-1.01733	0.100117	0.355715	conserved Plasmodium protein, unknown function
PFIT_1202800	835.718	1050.35	1040.61	804.171	450.232	251.717	446.212	657.853	692.108	932.713	451.503	0.484076	-1.0467	0.100412	0.356457	conserved Plasmodium protein, unknown function
PFIT_0422900	1552.58	5818.1	3821.11	1693.34	9455.87	2826.85	6788.89	5251.71	4651.06	3221.28	6080.83	1.88771	0.916634	0.100461	0.356457	serine/threonine protein kinase, FIKK family
PFIT_0316300	245.144	27.8979	144.298	295.517	334.686	972.09	215.531	429.679	333.105	178.214	487.997	2.73826	1.45326	0.100638	0.356457	inorganic pyrophosphatase, putative
PFIT_1349000	278.573	386.385	242.808	377.895	112.558	88.5977	218.286	182.984	236.011	321.415	150.606	0.468572	-1.09366	0.100646	0.356457	nucleolar preribosomal associated cytoplasmic ATPase, putative
PFIT_1251400	5799.88	319.43	195.634	5940.41	477.126	182.163	372.532	1591.29	1859.81	3063.84	655.779	0.214038	-2.22406	0.100656	0.356457	coronin
PFIT_0213800	5160.09	5292.22	5402.83	6294.76	2692.43	2346.6	2881.78	3032.94	4137.96	5537.48	2738.44	0.494528	-1.01588	0.100725	0.356466	conserved Plasmodium protein, unknown function
PFIT_0832000	2194.22	2742.36	3421.52	1682.88	1315.83	874.385	1687.07	986.039	1863.04	2510.24	1215.83	0.484348	-1.04588	0.100829	0.3566	conserved protein, unknown function
PFIT_0714100	4424.66	5964.56	3739.25	4292.84	1962.29	1670.94	2069.93	3343.35	3433.48	4605.33	2261.63	0.491089	-1.02594	0.100991	0.35679	RNA-binding protein, putative
PFIT_1366900	0.928575	0	0	3.92279	6.97262	12.4202	1.3772	5.92661	3.9435	1.21284	6.67416	5.50292	2.4602	0.101014	0.35679	conserved Plasmodium protein, unknown function
PFIT_1238800	65.9289	54.4008	74.9237	57.5342	138.456	432.224	117.062	91.8624	129.049	63.1969	194.901	3.08403	1.62482	0.101092	0.356807	mitochondrial ribosomal protein L23 precursor, putative
PFIT_0205300	1870.15	2086.76	989.271	1821.48	686.305	769.227	769.853	1169.76	1270.35	1691.92	848.787	0.501672	-0.995183	0.101164	0.356807	DNA repair protein RAD2, putative
PFIT_0607230	85.4289	160.413	101.286	70.6101	223.124	523.306	160.443	121.495	180.763	104.434	257.092	2.46176	1.29969	0.101218	0.356807	conserved Plasmodium protein, unknown function
PFIT_0812400	227.501	227.367	263.62	219.676	66.7379	86.9416	131.522	157.055	172.553	234.541	110.564	0.471406	-1.08496	0.101285	0.356812	histone acetyltransferase subunit NuA4, putative
PFIT_0814200	22124.2	28111.3	18724	29924.3	18702.6	10896.7	9101.89	11903.6	18686.1	24721	12651.2	0.511759	-0.966462	0.101418	0.357047	CCR4-associated factor 1
PFIT_1251900	83.5718	118.566	127.648	113.761	232.089	269.105	289.9	94.0849	166.091	110.887	221.295	1.99568	0.996884	0.101626	0.357548	tryptophan--tRNA ligase, putative
PFIT_0209600	119.786	125.54	159.56	64.0722	186.269	413.18	216.909	144.461	178.722	117.24	240.204	2.04883	1.0348	0.101875	0.358083	monocarboxylate transporter, putative
PFIT_1446700	339.859	410.098	807.511	574.034	229.1	176.367	353.251	230.397	390.077	532.876	247.279	0.464046	-1.10766	0.101911	0.358083	conserved Plasmodium protein, unknown function
PFIT_1250700	116.072	112.986	260.846	164.757	340.662	284.009	269.242	392.638	242.652	163.665	321.638	1.96522	0.97469	0.102519	0.359572	AP-3 complex subunit sigma, putative
PFIT_bin05900	4.64288	2.78979	16.6497	1.3076	0.996089	1.65603	0	0.740826	3.59786	6.34749	0.848236	0.133633	-2.90365	0.102606	0.359572	rifin
PFIT_1121400	36.2144	20.9234	22.1996	22.2291	125.507	384.199	26.8553	69.6376	88.4707	25.3916	151.55	5.96849	2.57737	0.102673	0.359572	conserved Plasmodium protein, unknown function
PFIT_0413500	1562.79	82.2987	70.7613	1990.16	120.527	54.649	130.834	434.865	555.861	926.503	185.219	0.199911	-2.32257	0.102718	0.359572	armadillo-domain containing rhoptry protein
PFIT_1439600	491.216	170.177	141.523	294.209	681.325	569.675	729.226	450.422	440.972	274.281	607.662	2.21547	1.14761	0.102853	0.359572	metacaspase-like protein
PFIT_1476300	24.143	5.57957	30.5245	30.0747	77.6949	205.348	48.2019	24.4473	55.7517	22.5804	88.923	3.93806	1.97748	0.10291	0.359572	conserved protein, unknown function
PFIT_0408900	1067.86	1408.84	800.574	851.245	340.662	470.313	617.673	590.438	768.451	1032.13	504.772	0.489058	-1.03192	0.102951	0.359572	protein phosphatase PPM1, putative
PFIT_1316700	0	5.57957	5.5499	5.23038	9.96089	26.4965	6.88598	5.18578	8.11113	4.08996	12.1323	2.96636	1.56869	0.103025	0.359572	conserved Plasmodium protein, unknown function
PFIT_1316900	66.8574	90.668	40.2368	47.0734	19.9218	26.4965	25.4781	39.2638	44.4995	61.2089	27.79	0.45402	-1.13917	0.103065	0.359572	conserved Plasmodium protein, unknown function
PFIT_1239600	1815.37	2516.39	1766.26	1987.54	857.632	598.655	1177.5	1286.81	1500.77	2021.39	980.151	0.48489	-1.04427	0.103123	0.359572	vacuolar protein sorting-associated protein 16, putative
PFIT_1117600	15106.1	14756.6	24217	20934.6	6282.33	2476.59	14736.7	11726.5	13779.5	18753.6	8805.54	0.46954	-1.09068	0.103314	0.359572	heat shock protein 101
PFIT_0817600	59.4288	36.2672	31.912	45.7658	3.98435	3.31206	26.8553	40.7454	31.0339	43.3435	18.7243	0.431998	-1.2109	0.103335	0.359572	conserved Plasmodium protein, unknown function
PFIT_0618200	106.786	68.3497	77.6987	81.0709	206.19	621.84	147.36	133.349	180.331	83.4764	277.185	3.32052	1.73141	0.103401	0.359572	conserved Plasmodium protein, unknown function
PFIT_1352900	244.215	396.15	1112.76	241.905	1147.49	1102.09	1039.1	472.647	719.544	498.756	940.331	1.88535	0.914833	0.103609	0.359572	reactive oxygen species modulator 1, putative
PFIT_0818200	39.9287	12.554	19.4247	22.2291	39.8435	235.984	66.7941	56.3028	61.6327	23.5341	99.7312	4.23772	2.08329	0.103617	0.359572	FAD-dependent monooxygenase, putative
PFIT_1244300	879.361	965.266	1263.99	710.024	1530.99	2262.14	2109.18	1560.18	1410.14	954.66	1865.62	1.95422	0.966596	0.103626	0.359572	N-alpha-acetyltransferase 15, NatA auxiliary subunit, putative
PFIT_0729200	15518.4	13548.6	24103.2	25503.3	5477.49	5029.37	11078.9	15678.1	14492.2	19668.4	9315.95	0.473651	-1.0781	0.10363	0.359572	transcription factor with AP2 domain(s)
PFIT_0110100	2.78573	5.57957	8.32486	5.23038	11.9531	12.4202	23.4123	11.8532	10.1949	5.48013	14.9097	2.72068	1.44397	0.103687	0.359572	conserved Plasmodium protein, unknown function
PFIT_0409600	4499.88	5852.97	12957.6	6519.67	2987.27	818.907	5621.72	4243.45	5437.69	7457.54	3417.84	0.458306	-1.12562	0.103706	0.359572	conserved Plasmodium protein, unknown function
PFIT_1232200	730.789	684.892	500.879	793.71	250.018	328.722	386.992	383.007	507.376	677.568	337.185	0.49764	-1.00682	0.103768	0.359572	conserved protein, unknown function
PFIT_1215500	0	0	0	0	2.98827	6.62413	1.3772	0.740826	1.4663	0	2.9326	#DIV/0!	#DIV/0!	0.103786	0.359572	conserved Plasmodium protein, unknown function
PFIT_1022400	20.4287	2.78979	34.6869	31.3823	56.777	129.998	27.5439	37.0413	42.581	22.3219	62.8402	2.81518	1.49323	0.103859	0.359572	PfMNL-3 mitoNEET-like iron-sulfur protein, putative
PFIT_1325100	56.6431	16.7387	44.3992	126.837	211.171	326.238	41.3159	114.087	117.179	61.1544	173.203	2.83222	1.50193	0.103867	0.359572	conserved Plasmodium protein, unknown function
PFIT_0806400	1196.93	1731.06	972.621	929.7	528.923	479.421	565.339	814.168	902.271	1207.58	596.963	0.494347	-1.0164	0.104378	0.361038	conserved Plasmodium protein, unknown function
PFIT_1251300	771.646	760.216	1037.83	770.174	330.701	205.348	551.567	520.801	618.536	834.967	402.104	0.481581	-1.05415	0.104425	0.361038	conserved Plasmodium protein, unknown function
PFIT_1345400	116.072	245.501	131.81	96.7621	55.781	72.0374	121.882	20.0023	107.481	147.536	67.4256	0.45701	-1.1297	0.104498	0.361059	nuclear import protein MOG1, putative
PFIT_0512900	67.786	167.387	270.558	73.2253	302.811	634.26	296.097	94.0849	238.276	144.739	331.813	2.29249	1.19692	0.104667	0.361413	conserved Plasmodium protein, unknown function
PFIT_0101200	689.003	224.578	260.846	2008.47	110.566	67.0693	141.163	289.663	473.919	795.723	152.115	0.191166	-2.3871	0.104757	0.361414	merozoite-associated tryptophan-rich antigen, putative
PFIT_0703300	366.787	255.265	174.822	273.287	363.572	603.623	583.932	658.594	409.985	267.541	552.43	2.06485	1.04604	0.104801	0.361414	phosphoinositide-binding protein, putative
PFIT_0534100	3172.01	3324.03	5025.44	4252.3	1794.95	1091.32	2442.46	2290.63	2924.14	3943.45	1904.84	0.48304	-1.04979	0.105103	0.361839	RING zinc finger protein, putative
PFIT_0814700	26.9287	26.503	12.4873	10.4608	37.8514	68.7253	35.1185	40.0046	32.2599	19.0949	45.4249	2.3789	1.2503	0.105136	0.361839	conserved Plasmodium protein, unknown function
PFIT_1361400	5483.24	5544.7	6644.62	5937.79	2496.2	2195.9	3245.36	3686.35	4404.27	5902.59	2905.95	0.492318	-1.02234	0.105139	0.361839	calpain
PFIT_1248600	14.8572	9.76425	13.8748	37.9203	47.8122	39.7448	22.7237	63.711	31.301	19.1041	43.4979	2.27689	1.18706	0.105193	0.361839	conserved Plasmodium protein, unknown function
PFIT_0308900	999.147	1478.59	915.734	859.09	401.424	545.662	528.844	611.181	792.459	1063.14	521.778	0.49079	-1.02682	0.105391	0.362289	dual specificity protein phosphatase
PFIT_1237800	1110.58	1411.63	1574.79	954.545	2112.7	2705.96	2588.44	2379.53	1854.77	1262.88	2446.66	1.93736	0.95409	0.105474	0.362345	calcyclin binding protein, putative
PFIT_1405900	2986.3	3184.54	4346.96	5588.66	1845.75	1379.47	2684.85	1867.62	2985.52	4026.62	1944.42	0.482893	-1.05023	0.105627	0.362606	conserved Plasmodium protein, unknown function
PFIT_1440900	126.286	139.489	129.035	117.684	247.03	383.371	283.703	127.422	194.253	128.124	260.381	2.03227	1.02309	0.105754	0.362606	leucine carboxyl methyltransferase, putative
PFIT_1305400	15.7858	1.39489	19.4247	20.9215	38.8475	76.1774	17.215	22.2248	26.4989	14.3817	38.6162	2.68509	1.42497	0.105776	0.362606	conserved Plasmodium protein, unknown function
PFIT_1208900	623.074	53.0059	113.773	366.127	442.263	814.767	771.919	587.475	471.551	288.995	654.106	2.26338	1.17848	0.105851	0.362606	zinc finger transcription factor, putative
PFIT_0317500	692.717	1050.35	860.235	665.566	548.845	594.515	404.207	107.42	615.482	817.218	413.747	0.506287	-0.981973	0.106001	0.362606	kinesin-5
PFIT_1323800	16.7144	16.7387	9.71233	18.3063	33.867	99.3619	17.215	33.3372	30.6566	15.3679	45.9453	2.98968	1.57999	0.106087	0.362606	conserved Plasmodium protein, unknown function
PFIT_1464500	1269.36	1908.21	1613.63	1323.29	726.149	741.902	1014.99	499.317	1137.11	1528.62	745.59	0.487753	-1.03578	0.106112	0.362606	DNA-directed RNA polymerase III subunit RPC4, putative
PFIT_0215400	18.5715	8.36936	15.2622	60.1494	112.558	70.3813	17.9036	57.0436	45.0299	25.5881	64.4716	2.51959	1.33319	0.106136	0.362606	DEAD/DEAH box helicase, putative
PFIT_0513500	39.0002	40.4519	30.5245	40.5355	62.7536	98.5339	59.2195	101.493	59.064	37.628	80.5	2.13936	1.09718	0.106155	0.362606	GTP-binding protein, putative
PFIT_0412500	256.287	212.024	288.595	135.99	361.58	993.619	216.22	479.314	367.954	223.224	512.683	2.29672	1.19958	0.106304	0.362886	chromosome associated protein, putative
PFIT_0824800	7.4286	4.18468	12.4873	3.92279	25.8983	73.6934	11.0176	12.594	18.9033	7.00584	30.8008	4.39645	2.13634	0.106373	0.362891	conserved Plasmodium protein, unknown function
PFIT_0616500	9.28575	12.554	38.8493	9.15317	1.99218	4.14008	8.26318	4.44496	11.0853	17.4606	4.7101	0.269756	-1.89027	0.106543	0.363136	erythrocyte membrane protein 1, PfEMP1
PFIT_1348400	7995.03	8270.32	10310.3	11349.9	4426.62	4020.02	5885.45	4339.02	7074.59	9481.4	4667.78	0.492308	-1.02237	0.106579	0.363136	glutamate--tRNA ligase, putative
PFIT_1110800	13.0001	43.2417	44.3992	26.1519	79.6871	94.3938	50.9563	35.5596	48.4237	31.6982	65.1492	2.0553	1.03935	0.106734	0.363433	conserved Plasmodium protein, unknown function
PFIT_0534400	40.8573	1.39489	36.0744	77.1481	92.6362	233.5	59.2195	63.711	75.5677	38.8687	112.267	2.88836	1.53025	0.106804	0.363444	phosphoenolpyruvate/phosphate translocator
PFIT_0506700	54.786	73.9293	98.5108	145.143	140.448	131.654	243.075	197.801	135.668	93.0923	178.245	1.91471	0.937125	0.107047	0.363926	GTPase-activating protein, putative
PFIT_0529800	28.7858	22.3183	20.8121	30.0747	56.777	325.41	91.5836	40.0046	76.9708	25.4977	128.444	5.03746	2.3327	0.107168	0.363926	RNA methyltransferase, putative
PFIT_0402000	79.8575	86.4833	47.1742	105.915	20.9179	25.6685	33.0527	67.4152	58.3106	79.8576	36.7636	0.460364	-1.11915	0.107191	0.363926	conserved Plasmodium protein, unknown function
PFIT_1328700	1073.43	1867.76	2025.72	889.165	903.452	802.347	520.58	672.67	1094.39	1464.02	724.762	0.49505	-1.01435	0.107382	0.363926	AMP deaminase, putative
PFIT_1332700	2083.72	3078.53	6752.85	2658.34	2389.62	1411.77	2069.93	1054.2	2687.37	3643.36	1731.38	0.475214	-1.07335	0.107443	0.363926	conserved protein, unknown function
PFIT_1412200	2781.08	2650.3	2903.99	3125.15	1295.91	956.358	1743.53	1703.16	2144.93	2865.13	1424.74	0.497269	-1.0079	0.107514	0.363926	rhomboid protease ROM8
PFIT_1405700	269.287	79.5089	141.523	421.046	64.7458	24.8405	137.031	155.573	161.694	227.841	95.5477	0.419361	-1.25373	0.107613	0.363926	conserved Plasmodium protein, unknown function
PFIT_0808500	1532.15	1933.32	2158.91	2515.81	1092.71	942.282	1319.35	642.296	1517.1	2035.05	999.16	0.490976	-1.02628	0.107651	0.363926	PAP2-like protein, putative
PFIT_1111400	79.8575	13.9489	51.3366	75.8405	117.538	325.41	97.781	84.4541	105.771	55.2459	156.296	2.8291	1.50034	0.107659	0.363926	mitochondrial ribosomal protein L11 precursor, putative
PFIT_1222600	21.3572	4.18468	15.2622	9.15317	34.8631	153.183	45.4475	16.2982	37.4686	12.4893	62.4479	5.0001	2.32196	0.107712	0.363926	conserved Plasmodium protein, unknown function
PFIT_1472400	52.0002	18.1336	19.4247	36.6127	54.7849	302.226	99.8468	57.7844	80.1016	31.5428	128.66	4.07892	2.02819	0.107721	0.363926	conserved Plasmodium protein, unknown function
PFIT_0419900	0	0	0	0	2.98827	3.31206	0.688598	4.44496	1.42924	0	2.85847	#DIV/0!	#DIV/0!	0.107814	0.363926	conserved Plasmodium protein, unknown function
PFIT_1473300	10303.5	13169.2	5501.34	7967.18	4204.49	3448.69	3478.11	7726.07	6974.82	9235.29	4714.34	0.51047	-0.970102	0.107823	0.363926	histone deacetylase, putative
PFIT_0418900	6381.17	7664.94	5574.88	7331.69	3052.02	2034.43	4784.38	3450.77	5034.28	6738.17	3330.4	0.494259	-1.01666	0.108083	0.364576	transcription factor with AP2 domain(s)
PFIT_1407900	58.5003	5.57957	20.8121	36.6127	46.8162	118.406	84.009	40.0046	51.3426	30.3762	72.309	2.38045	1.25124	0.108244	0.364768	radical SAM protein, putative
PFIT_1148500	723.36	966.661	1488.76	1036.92	473.142	376.747	693.419	465.239	778.032	1053.93	502.137	0.476444	-1.06962	0.108304	0.364768	conserved Plasmodium protein, unknown function
PFIT_0401100	84305.4	120436	97073.4	78450.5	50042.5	39319.2	48208.1	52088.2	71240.5	95066.4	47414.5	0.498751	-1.00361	0.10836	0.364768	Plasmodium exported protein, unknown function
PFIT_1117100	1103.15	1397.68	1800.94	999.003	579.724	368.467	658.989	963.074	983.879	1325.19	642.563	0.484882	-1.04429	0.108468	0.364768	peptidyl-prolyl cis-trans isomerase
PFIT_0528100	315.716	389.175	738.137	498.194	161.366	71.2093	331.904	328.186	354.236	485.305	223.167	0.459847	-1.12077	0.108492	0.364768	conserved Plasmodium membrane protein, unknown function
PFIT_1035300	3516.52	160.413	120.71	2585.12	243.046	77.8335	159.066	933.441	974.518	1595.69	353.346	0.221438	-2.17502	0.108563	0.364768	probable protein, unknown function
PFIT_0104200	91.0004	90.668	152.622	116.376	226.112	478.593	152.869	125.2	179.18	112.667	245.693	2.18071	1.1248	0.108613	0.364768	asparagine-rich antigen Pfa35-2
PFIT_1438600	165.286	200.865	187.309	98.0696	227.108	645.852	229.303	242.25	249.505	162.882	336.128	2.06363	1.04518	0.108879	0.365412	pantothenate kinase, putative
PFIT_1458800	845.932	1297.25	699.288	801.556	301.815	309.678	647.283	503.021	675.728	911.007	440.449	0.483475	-1.04849	0.109047	0.365412	conserved Plasmodium protein, unknown function
PFIT_0619000	13.0001	1.39489	13.8748	18.3063	35.8592	70.3813	13.0834	18.5206	23.0526	11.644	34.4611	2.95956	1.56538	0.109067	0.365412	conserved Plasmodium protein, unknown function
PFIT_0827100	64.0717	25.1081	59.6615	71.9177	152.402	614.388	118.439	107.42	151.676	55.1897	248.162	4.49652	2.16881	0.109075	0.365412	conserved Plasmodium protein, unknown function
PFIT_1440700	762.36	129.725	106.836	1042.15	62.7536	69.5533	86.7634	353.374	326.69	510.269	143.111	0.280462	-1.83412	0.109229	0.3657	CCAAT-binding transcription factor, putative
PFIT_0834800	92219.6	161092	251566	87565.7	108978	24751	63274.6	92212.1	110207	148111	72304	0.488175	-1.03453	0.109419	0.36611	histidine-rich protein II
PFIT_1107300	315.716	595.619	592.452	315.13	783.922	1364.57	763.656	562.287	661.669	454.729	868.609	1.91017	0.933698	0.109686	0.366671	conserved Plasmodium protein, unknown function
PFIT_1336200	204.287	308.271	323.282	124.222	396.443	526.618	594.26	327.445	350.604	240.015	461.192	1.92151	0.94224	0.109723	0.366671	endopeptidase, putative
PFIT_0605200	24.143	37.6621	26.362	40.5355	12.9492	8.28016	15.8378	15.5573	22.6659	32.1756	13.1561	0.408884	-1.29024	0.109805	0.36672	conserved Plasmodium protein, unknown function
PFIT_0934400	1386.36	1556.7	1250.12	1297.13	530.915	649.164	555.01	1024.56	1031.25	1372.58	689.913	0.50264	-0.992402	0.109939	0.366828	conserved Plasmodium protein, unknown function
PFIT_0210200	4163.73	5046.72	6844.42	6374.53	2823.91	3015.63	2708.26	2556.59	4191.72	5607.35	2776.1	0.495082	-1.01426	0.109974	0.366828	conserved Plasmodium protein, unknown function
PFIT_1117900	65.9289	2.78979	104.061	135.99	164.355	409.868	123.259	106.679	139.116	77.1923	201.04	2.60441	1.38095	0.110192	0.366871	deubiquinating/deneddylating enzyme
PFIT_0910100	2510.87	3543.03	2949.77	2405.98	1249.09	1437.44	1519.05	1452.76	2133.5	2852.41	1414.58	0.495926	-1.0118	0.110197	0.366871	helicase with Zn-finger motif, putative
PFIT_0930500	20359	1318.17	1301.45	23319.7	3528.15	1947.49	1318.67	5351.73	7305.54	11574.6	3036.51	0.262343	-1.93047	0.110216	0.366871	merozoite surface protein 1
PFIT_1440300	596.145	889.942	1603.92	1064.38	529.919	594.515	519.892	359.301	769.752	1038.6	500.907	0.482291	-1.05202	0.110258	0.366871	DEAD/DEAH box helicase, putative
PFIT_0308200	367.716	33.4774	20.8121	339.975	40.8396	24.8405	31.6755	111.865	121.4	190.495	52.3051	0.274574	-1.86473	0.110623	0.367858	conserved Plasmodium protein, unknown function
PFIT_1421300	284.144	301.297	213.671	278.518	105.585	84.4576	157	183.725	201.05	269.408	132.692	0.492533	-1.02171	0.110738	0.368013	zinc finger protein, putative
PFIT_0708400	12.0715	4.18468	16.6497	22.2291	23.9061	95.2218	21.3466	30.3739	28.2479	13.7837	42.7121	3.09873	1.63168	0.110856	0.368178	conserved Plasmodium protein, unknown function
PFIT_1465100	3051.3	3106.43	1262.6	3284.68	911.421	940.626	766.41	2864.77	2023.53	2676.25	1370.81	0.512212	-0.965188	0.111097	0.368611	YL1 nuclear protein, putative
PFIT_1473400	1274.93	1428.37	1619.18	1304.98	893.491	690.565	809.103	468.202	1061.1	1406.87	715.34	0.508463	-0.975784	0.111217	0.368611	conserved Plasmodium membrane protein, unknown function
PFIT_1300800	3406.94	330.59	199.797	4780.57	267.948	127.514	481.33	1049.01	1330.46	2179.47	481.45	0.220902	-2.17852	0.11131	0.368611	erythrocyte binding antigen-140
PFIT_1028700	117.001	100.432	110.998	54.919	231.093	874.385	261.667	106.679	232.147	95.8375	368.456	3.84459	1.94283	0.111333	0.368611	conserved Plasmodium protein, unknown function
PFIT_1202900	482.859	560.747	1028.12	673.412	422.342	206.176	329.15	387.452	511.282	686.284	336.28	0.490001	-1.02914	0.111348	0.368611	signal recognition particle subunit SRP14
PFIT_1437200	3051.3	3965.68	10904.2	2931.63	11532.7	8191.56	12743.9	6109.59	7428.82	5213.2	9644.44	1.85001	0.887529	0.111406	0.368611	glucose-6-phosphate isomerase
PFIT_1009500	376.073	322.22	352.419	584.495	195.233	321.27	143.228	175.576	308.814	408.802	208.827	0.510827	-0.969094	0.111464	0.368611	ribosomal protein L43, mitochondrial, putative
PFIT_1359900	195.929	68.3497	303.857	307.285	314.764	856.996	264.422	394.119	338.215	218.855	457.575	2.09077	1.06403	0.111549	0.368667	polyadenylate-binding protein, putative
PFIT_0604200	39.0002	13.9489	49.9491	64.0722	133.476	245.093	45.4475	54.8211	80.7259	41.7426	119.709	2.8678	1.51994	0.111702	0.368945	serine/threonine protein kinase
PFIT_1143400	1732.72	3226.39	3309.13	2079.08	1299.9	832.984	1406.12	1452.76	1917.38	2586.83	1247.94	0.48242	-1.05164	0.111833	0.369151	methyltransferase, putative
PFIT_1464900	5.57145	5.57957	1.38748	1.3076	4.98044	19.0444	13.772	8.88991	7.5666	3.46152	11.6717	3.37183	1.75353	0.11205	0.369333	mitochondrial ribosomal protein S6-2 precursor, putative
PFIT_1020300	80.7861	125.54	69.3738	101.992	169.335	337.83	131.522	122.236	142.327	94.4232	190.231	2.01466	1.01054	0.112078	0.369333	dihydrolipoamide acyltransferase component E2
PFIT_1226000	4817.45	4653.36	6619.65	8045.63	2841.84	2494.81	3112.47	3549.3	4516.81	6034.02	2999.6	0.497115	-1.00835	0.112093	0.369333	haloacid dehalogenase-like hydrolase, putative
PFIT_0808300	149.501	147.859	110.998	164.757	254.999	201.208	367.023	311.888	213.529	143.279	283.779	1.98061	0.985946	0.112198	0.369454	acetyltransferase, putative
PFIT_0113200	0	0	0	0	2.98827	3.31206	4.82019	0	1.39006	0	2.78013	#DIV/0!	#DIV/0!	0.112341	0.369698	erythrocyte membrane protein 1 (PfEMP1), exon 2, pseudogene
PFIT_0405400	32.5001	11.1591	34.6869	49.6886	69.7262	196.24	30.2983	72.6009	62.1125	32.0087	92.2163	2.88098	1.52656	0.112434	0.369778	conserved Plasmodium protein, unknown function
PFIT_0519900	6046.88	8740.4	10091.1	5272.22	4938.61	2624.81	4718.28	2778.84	5651.39	7537.65	3765.13	0.49951	-1.00141	0.112632	0.370203	conserved Plasmodium protein, unknown function
PFIT_1319200	3896.3	3961.5	5125.34	5294.45	1285.95	806.487	2505.12	4233.08	3388.53	4569.4	2207.66	0.48314	-1.04949	0.112806	0.370551	rhoptry protein 2, putative
PFIT_1421500	4.64288	4.18468	6.93738	2.61519	17.9296	14.9043	13.772	8.88991	9.23449	4.59503	13.8739	3.01933	1.59423	0.112913	0.37063	conserved Plasmodium membrane protein, unknown function
PFIT_1427700	2164.51	2349	1798.17	1970.55	857.632	625.152	1404.05	1268.29	1554.67	2070.56	1038.78	0.501693	-0.995125	0.113071	0.37063	phosphoenolpyruvate carboxylase
PFIT_1467300	126.286	401.729	348.257	307.285	571.755	851.2	495.102	285.218	423.354	295.889	550.819	1.86157	0.896521	0.11312	0.37063	conserved Plasmodium protein, unknown function
PFIT_0628700	1666.79	3015.76	2847.1	1872.48	1143.51	968.778	1477.73	977.89	1746.25	2350.53	1141.98	0.485838	-1.04145	0.113286	0.37063	cullin-like protein, putative
PFIT_0508300	429.002	610.963	1615.02	519.115	1850.73	1453.17	1884.01	697.117	1132.39	793.526	1471.26	1.85407	0.890699	0.113321	0.37063	triose phosphate transporter
PFIT_1346200	3.7143	0	2.77495	14.3835	12.9492	71.2093	10.329	17.039	16.5499	5.2182	27.8816	5.34315	2.41769	0.113323	0.37063	WD repeat-containing protein 92, putative
PFIT_0205600	781.861	1326.54	617.427	855.167	2175.46	1865.52	989.516	2000.23	1326.47	895.249	1757.68	1.96334	0.973311	0.113341	0.37063	pentafunctional AROM polypeptide, putative, pseudogene
PFIT_1212100	2349.3	3477.47	6003.61	3088.54	2006.12	1109.54	2520.96	1540.92	2762.06	3729.73	1794.39	0.481103	-1.05558	0.11338	0.37063	glycerol-3-phosphate 1-O-acyltransferase
PFIT_1318700	2.78573	2.78979	4.16243	1.3076	5.97653	17.3883	10.329	5.18578	6.24064	2.76138	9.7199	3.51994	1.81555	0.113486	0.370753	conserved Plasmodium protein, unknown function
PFIT_0719600	131.858	138.094	323.282	142.528	326.717	503.434	336.036	245.213	268.395	183.94	352.85	1.91828	0.939816	0.113716	0.371113	conserved Plasmodium protein, unknown function
PFIT_1311500	5.57145	1.39489	6.93738	11.7684	25.8983	138.279	17.215	17.039	28.0129	6.41802	49.6077	7.72944	2.95036	0.113734	0.371113	mitochondrial ribosomal protein S35 precursor, putative
PFIT_1015200	4.64288	0	6.93738	5.23038	20.9179	63.7572	8.26318	6.66743	14.552	4.20266	24.9014	5.92516	2.56685	0.114025	0.371684	tubulin binding cofactor c, putative
PFIT_0303400	45.5002	11.1591	24.9746	67.995	104.589	280.697	35.1185	87.4175	82.1814	37.4072	126.956	3.39388	1.76294	0.114046	0.371684	spindle pole body protein, putative
PFIT_1010000	3.7143	2.78979	0	2.61519	9.96089	2.48405	7.57458	16.2982	5.67962	2.27982	9.07942	3.98252	1.99368	0.114148	0.371747	ankyrin-repeat protein, putative
PFIT_1141200	17.6429	18.1336	22.1996	30.0747	62.7536	244.265	30.9869	51.8578	59.7392	22.0127	97.4657	4.4277	2.14656	0.114204	0.371747	myosin F, putative
PFIT_1138200	36.2144	4.18468	34.6869	33.9975	97.6167	170.571	26.8553	40.7454	55.609	27.2709	83.9472	3.07827	1.62212	0.114303	0.371846	apicoplast ribosomal protein S14p/S29e precursor, putative
PFIT_0302600	10.2143	12.554	18.0372	11.7684	18.9257	33.1206	26.1667	40.7454	21.4415	13.1435	29.7396	2.26269	1.17804	0.114434	0.371993	CDGSH iron-sulfur domain-containing protein, putative
PFIT_1471700	498.645	711.395	725.65	377.895	955.249	1613.8	1221.57	638.592	842.85	578.396	1107.3	1.91444	0.936921	0.114512	0.371993	RAP protein, putative
PFIT_1143700	13.9286	2.78979	16.6497	16.9987	43.8279	144.075	23.4123	21.484	35.3957	12.5917	58.1997	4.62206	2.20854	0.114618	0.371993	alpha/beta hydrolase, putative
PFIT_1245400	14.8572	4.18468	8.32486	10.4608	49.8044	192.928	30.9869	11.1124	40.3324	9.45688	71.2078	7.52974	2.9126	0.114705	0.371993	conserved Plasmodium membrane protein, unknown function
PFIT_1026100	7126.82	1858	543.891	6947.25	1589.76	704.641	856.616	3099.62	2840.82	4118.99	1562.66	0.379379	-1.39829	0.114772	0.371993	conserved Plasmodium protein, unknown function
PFIT_1338100	102.143	26.503	180.372	186.986	452.224	682.285	150.803	113.346	236.833	124.001	349.665	2.81985	1.49562	0.114787	0.371993	serine/threonine protein kinase, putative
PFIT_1354800	5469.31	6246.33	5869.02	5484.05	2404.56	2652.13	4186.68	2306.93	4327.38	5767.18	2887.58	0.500691	-0.998007	0.114831	0.371993	NLI interacting factor-like phosphatase, putative
PFIT_1308000	83.5718	57.1906	110.998	122.914	229.1	330.378	100.535	110.383	143.134	93.6686	192.599	2.05618	1.03996	0.114987	0.371996	tyrosine recombinase
PFIT_1400500	2.78573	2.78979	6.93738	0	0	0	0	0.740826	1.65671	3.12822	0.185206	0.059205	-4.07814	0.115046	0.371996	rifin
PFIT_1365000	416.93	559.352	1008.7	387.048	390.467	211.144	397.321	164.463	441.928	593.006	290.849	0.490465	-1.02778	0.115121	0.371996	conserved Plasmodium protein, unknown function
PFIT_0906800	8437.97	7987.16	12592.7	13762.4	3567.99	2056.79	8520.72	6460	7923.22	10695.1	5151.37	0.481659	-1.05392	0.115168	0.371996	zinc finger protein, putative
PFIT_1453200	1746.65	284.558	344.094	1588.73	580.72	223.564	280.26	633.406	710.248	991.008	429.487	0.433384	-1.20628	0.115176	0.371996	rhoptry neck protein 2
PFIT_1231600	2528.51	4049.37	6812.51	4287.61	1900.54	834.64	3282.55	2300.26	3249.5	4419.5	2079.5	0.470528	-1.08765	0.115283	0.372118	asparagine-rich protein, putative
PFIT_0105300	64.0717	25.1081	94.3484	98.0696	146.425	192.1	128.079	106.679	106.86	70.3995	143.321	2.03582	1.02561	0.11562	0.372982	ras-related protein Rab-5C
PFIT_1421900	87.2861	22.3183	83.2486	112.453	144.433	262.481	130.834	100.752	117.976	76.3265	159.625	2.09134	1.06443	0.115804	0.373355	mannose-1-phosphate guanyltransferase, putative
PFIT_0306300	108.643	57.1906	131.81	177.833	268.944	342.798	137.031	215.58	179.979	118.869	241.088	2.02818	1.02019	0.115977	0.373688	FAD-dependent glycerol-3-phosphate dehydrogenase, putative
PFIT_1323700	24.143	12.554	26.362	49.6886	78.691	266.621	39.2501	57.7844	69.3868	28.1869	110.587	3.92333	1.97208	0.116156	0.374042	DEAD box helicase, putative
PFIT_0618100	4856.45	6148.69	3273.06	4469.36	2137.61	1916.03	2867.32	2649.93	3539.81	4686.89	2392.72	0.510514	-0.969977	0.116305	0.3743	conserved Plasmodium protein, unknown function
PFIT_0310000	97.5004	139.489	86.0235	77.1481	40.8396	36.4327	81.9432	29.633	73.6262	100.04	47.2121	0.471931	-1.08335	0.116429	0.374475	calcium-dependent protein kinase 3
PFIT_1141400	3637.23	5028.59	2013.23	2551.12	1256.07	1396.86	1713.92	2390.65	2498.46	3307.54	1689.37	0.510764	-0.96927	0.116639	0.374533	conserved Plasmodium protein, unknown function
PFIT_1410200	35.2859	8.36936	8.32486	20.9215	37.8514	163.119	22.0352	64.4519	45.0449	18.2254	71.8644	3.94309	1.97933	0.116639	0.374533	conserved Plasmodium protein, unknown function
PFIT_1119400	1934.22	2382.48	1917.49	2041.16	1075.78	786.615	1273.22	1056.42	1558.42	2068.84	1048.01	0.506568	-0.981172	0.116656	0.374533	histone acetyltransferase
PFIT_0910800	251.644	207.839	113.773	194.832	71.7184	52.993	122.571	142.979	144.794	192.022	97.5653	0.508095	-0.976831	0.116733	0.374559	SNARE protein, putative
PFIT_1319400	85.4289	58.5855	112.386	95.4545	176.308	382.543	165.264	65.1927	142.645	87.9636	197.327	2.24328	1.16561	0.116968	0.374862	TBC domain protein, putative
PFIT_0919300	253.501	22.3183	5.5499	249.751	26.8944	15.7323	15.1492	78.5275	83.4279	132.78	34.0758	0.256634	-1.96222	0.117033	0.374862	PPPDE peptidase, putative
PFIT_0834500	774.432	92.0629	130.423	810.709	207.186	71.2093	143.228	251.881	310.141	451.907	168.376	0.372591	-1.42434	0.117036	0.374862	cytoadherence linked asexual protein 8
PFIT_1004700	1092.93	1662.71	607.715	962.39	573.747	574.643	512.317	572.658	819.889	1081.44	558.341	0.516296	-0.953731	0.117282	0.375366	conserved protein, unknown function
PFIT_0906300	48.2859	4.18468	65.2114	58.8418	77.6949	241.781	81.2546	62.9702	80.028	44.1309	115.925	2.62684	1.39333	0.117332	0.375366	vacuolar protein sorting-associated protein 46, putative
PFIT_1017000	705.717	69.7446	36.0744	944.084	75.7027	45.5409	71.6142	232.619	272.637	438.905	106.369	0.242351	-2.04483	0.117711	0.376353	conserved Plasmodium protein, unknown function
PFIT_1140000	1918.44	4798.43	5155.86	2772.1	6513.42	3400.66	11495.5	4599.79	5081.77	3661.21	6502.33	1.77601	0.828638	0.117932	0.376838	transcription factor with AP2 domain(s)
PFIT_1143800	1753.15	86.4833	59.6615	2105.23	167.343	125.858	156.312	474.129	616.021	1001.13	230.91	0.23065	-2.11623	0.118127	0.377238	transcription factor with AP2 domain(s)
PFIT_1210800	694.574	862.044	656.276	1106.23	376.521	407.384	513.006	366.709	622.842	829.78	415.905	0.501223	-0.996475	0.118242	0.377381	conserved Plasmodium protein, unknown function
PFIT_1225500	5670.81	8486.53	8265.2	6014.94	2921.53	3076.08	3942.91	4129.36	5313.42	7109.37	3517.47	0.494766	-1.01518	0.118349	0.377501	ubiquitin-activating enzyme E1
PFIT_1439200	7533.53	12025.4	4785.41	4636.73	2939.46	2795.38	3936.03	5050.21	5462.76	7245.26	3680.27	0.507955	-0.977226	0.118599	0.377974	eukaryotic translation initiation factor eIF2A, putative
PFIT_0316400	65.9289	5.57957	87.411	86.3013	184.276	839.608	154.246	110.383	191.717	61.3052	322.128	5.2545	2.39355	0.118653	0.377974	conserved Plasmodium protein, unknown function
PFIT_1307300	16.7144	19.5285	30.5245	18.3063	51.7966	91.9097	33.7413	14.8165	34.6672	21.2684	48.066	2.25997	1.17631	0.118708	0.377974	CCAAT-binding transcription factor, putative
PFIT_1150800	270.215	594.224	770.049	209.215	174.315	73.6934	420.734	71.8601	323.038	460.926	185.151	0.401693	-1.31584	0.118982	0.378507	rifin
PFIT_1023800	25.0715	1.39489	33.2994	18.3063	47.8122	168.087	29.6097	42.2271	45.7261	19.518	71.9341	3.68551	1.88187	0.119016	0.378507	conserved Plasmodium protein, unknown function
PFIT_0730600	25.0715	40.4519	51.3366	18.3063	52.7927	128.342	64.7283	28.8922	51.2402	33.7916	68.6889	2.03272	1.02341	0.119122	0.378623	Plasmodium exported protein (hyp9), unknown function
PFIT_1141000	4.64288	2.78979	5.5499	3.92279	4.98044	9.10817	22.7237	12.594	8.28897	4.22634	12.3516	2.92253	1.54722	0.119273	0.378746	P-loop containing nucleoside triphosphate hydrolase, putative
PFIT_0531200	675.074	136.699	715.938	1060.46	1314.84	2964.3	791.888	991.225	1081.3	647.043	1515.56	2.34229	1.22792	0.119326	0.378746	DNA replication licensing factor MCM3, putative
PFIT_1231200	363.073	179.941	177.597	464.196	108.574	162.291	230.68	112.606	224.87	296.202	153.538	0.518355	-0.947988	0.119371	0.378746	amino acid transporter, putative
PFIT_0101000	1550.72	75.3242	36.0744	1557.35	92.6362	38.0887	93.6494	499.317	492.895	804.866	180.923	0.224786	-2.15338	0.119593	0.379225	erythrocyte binding antigen-181
PFIT_bin06900	1.85715	0	0	0	3.98435	0.828016	6.88598	6.66743	2.52787	0.464288	4.59145	9.88923	3.30586	0.119784	0.379392	A_ITvar60 - erythrocyte membrane protein 1, PfEMP1, putative
PFIT_1415400	579.431	146.464	412.08	700.871	999.077	1343.04	736.112	691.931	701.126	459.712	942.54	2.05029	1.03583	0.119867	0.379392	serine/threonine protein phosphatase PP1
PFIT_1229900	88.2147	22.3183	66.5989	71.9177	196.229	1341.39	226.549	147.424	270.08	62.2624	477.897	7.67553	2.94027	0.11992	0.379392	vacuolar transporter chaperone, putative, pseudogene
PFIT_1243800	3665.09	3340.77	2319.86	3693.96	1971.26	1347.18	1678.8	1919.48	2492.05	3254.92	1729.18	0.531252	-0.912532	0.119926	0.379392	translation initiation factor SUI1, putative
PFIT_0111800	13.0001	19.5285	23.5871	24.8443	60.7614	20.7004	19.2808	104.456	35.7699	20.24	51.2997	2.53457	1.34174	0.120227	0.379777	Plasmodium exported protein, unknown function
PFIT_0619400	1261.01	1439.53	1136.34	1022.54	583.708	577.127	731.98	608.218	920.056	1214.85	625.258	0.514678	-0.958259	0.120266	0.379777	cleavage stimulation factor subunit 1, putative
PFIT_0807700	1847.87	2114.66	2508.56	1990.16	1038.92	837.124	1365.49	1020.12	1590.36	2115.31	1065.41	0.503668	-0.989456	0.120303	0.379777	GTPase-activating protein, putative
PFIT_0103100	44.5716	40.4519	36.0744	15.6911	36.8553	115.094	54.3993	84.4541	53.449	34.1973	72.7007	2.12592	1.08809	0.12033	0.379777	conserved Plasmodium protein, unknown function
PFIT_0831700	1349.22	111.591	62.4364	1843.71	172.323	67.0693	118.439	437.828	520.327	841.739	198.915	0.236314	-2.08122	0.120485	0.379809	GPI-anchored micronemal antigen
PFIT_1438700	246.072	165.992	228.934	326.899	55.781	133.311	153.557	137.794	181.042	241.974	120.111	0.496378	-1.01049	0.12053	0.379809	conserved Plasmodium membrane protein, unknown function
PFIT_1216400	1494.08	1937.51	1642.77	839.476	2270.09	2391.31	7538.78	1867.62	2497.7	1478.46	3516.95	2.37879	1.25023	0.120551	0.379809	perforin-like protein 2
PFIT_1464400	25.0715	8.36936	16.6497	20.9215	44.824	242.609	48.8905	37.7821	55.6397	17.753	93.5263	5.26819	2.39731	0.120681	0.37986	DNA polymerase alpha subunit, putative
PFIT_0101500	12.0715	11.1591	8.32486	13.076	30.8787	51.337	14.4606	14.0757	19.4229	11.1579	27.688	2.48148	1.3112	0.120738	0.37986	vacuolar protein sorting-associated protein VTA1, putative
PFIT_1328100	959.218	1198.21	1640	808.094	5181.65	2488.19	2487.91	605.996	1921.16	1151.38	2690.94	2.33714	1.22474	0.120778	0.37986	transcriptional regulatory protein sir2a
PFIT_1476700	1911.94	2558.23	2257.42	2073.85	1051.87	879.353	1411.63	1088.27	1654.07	2200.36	1107.78	0.503454	-0.990067	0.121151	0.380809	bromodomain protein, putative
PFIT_1364800	1068.79	889.942	1678.85	1216.06	451.228	381.715	862.125	709.711	907.303	1213.41	601.195	0.495459	-1.01316	0.121639	0.382021	conserved Plasmodium protein, unknown function
PFIT_0317200	417.859	99.0374	172.047	351.743	491.072	1293.36	355.317	469.684	456.265	260.172	652.358	2.50741	1.3262	0.121678	0.382021	cdc2-related protein kinase 4
PFIT_0614000	471.716	484.028	650.726	563.574	216.151	213.628	299.54	351.892	406.407	542.511	270.303	0.498244	-1.00508	0.121843	0.382319	conserved Plasmodium protein, unknown function
PFIT_0927200	3.7143	1.39489	15.2622	20.9215	27.8905	77.0055	11.7062	18.5206	22.052	10.3232	33.7807	3.2723	1.7103	0.122205	0.38323	conserved Plasmodium protein, unknown function
PFIT_0614500	151.358	43.2417	199.797	224.906	359.588	495.981	142.54	254.103	233.939	154.826	313.053	2.02197	1.01576	0.122368	0.383304	cdc2-related protein kinase 5
PFIT_1145900	1247.08	59.9804	65.2114	1140.22	181.288	81.9736	101.224	332.631	401.201	628.123	174.279	0.27746	-1.84965	0.122413	0.383304	serine/threonine protein kinase, putative
PFIT_0422000	1729.94	262.24	190.084	1754.79	263.963	156.495	267.865	682.301	663.46	984.263	342.656	0.348134	-1.52228	0.122497	0.383304	cysteine-rich protective antigen
PFIT_1321500	102.143	69.7446	87.411	147.758	201.21	975.402	218.286	190.392	249.043	101.764	396.323	3.89451	1.96144	0.122536	0.383304	translation initiation factor EIF-2B subunit related
PFIT_1252600	1082.72	140.884	109.611	1348.13	141.445	47.1969	92.2722	488.204	431.308	670.336	192.279	0.28684	-1.80168	0.122584	0.383304	reticulocyte binding protein homologue 3, pseudogene
PFIT_0209500	225.644	147.859	194.247	159.527	417.361	1649.41	362.891	301.516	432.306	181.819	682.794	3.75535	1.90895	0.122706	0.383466	conserved Plasmodium protein, unknown function
PFIT_0714800	73.3575	86.4833	102.673	54.919	118.535	311.334	189.365	49.6353	123.288	79.3583	167.217	2.10712	1.07527	0.122823	0.383569	conserved Plasmodium protein, unknown function
PFIT_1343800	21.3572	4.18468	24.9746	48.381	71.7184	74.5214	19.9694	51.8578	39.6206	24.7244	54.5167	2.20498	1.14077	0.122884	0.383569	lipoyl synthase
PFIT_1139200	7465.75	7535.21	10296.5	10034.5	3616.8	2753.98	5831.74	5463.59	6624.75	8832.98	4416.53	0.500004	-0.999987	0.122953	0.383569	protein phosphatase 2C
PFIT_0600700	392.787	281.768	1316.71	307.285	1274	425.6	1058.38	1585.37	830.237	574.639	1085.84	1.8896	0.918078	0.123207	0.383946	conserved Plasmodium protein, unknown function
PFIT_1317800	6.50003	0	13.8748	28.7671	30.8787	51.337	11.7062	21.484	20.5685	12.2855	28.8515	2.34842	1.23169	0.123269	0.383946	conserved Plasmodium protein, unknown function
PFIT_1367800	23.2144	11.1591	15.2622	30.0747	47.8122	157.323	19.2808	49.6353	44.2202	19.9276	68.5128	3.43808	1.78161	0.123287	0.383946	DNA repair endonuclease, putative
PFIT_1014900	95.6433	33.4774	72.1488	64.0722	202.206	653.304	149.426	77.7867	168.508	66.3354	270.681	4.08049	2.02874	0.123382	0.384021	conserved Plasmodium protein, unknown function
PFIT_1203100	179.215	92.0629	86.0235	105.915	228.104	725.342	166.641	217.803	225.138	115.804	334.472	2.88826	1.5302	0.123619	0.384086	transporter, putative
PFIT_0316500	38.0716	13.9489	13.8748	43.1506	54.7849	194.584	48.2019	49.6353	57.0315	27.2615	86.8014	3.18403	1.67086	0.123651	0.384086	kinetochore protein NUF2, putative
PFIT_1133500	59.4288	33.4774	151.235	71.9177	156.386	177.195	167.329	109.642	115.826	79.0147	152.638	1.93177	0.949923	0.123662	0.384086	mitochondrial ribosomal protein L2 precursor
PFIT_1207000	20.4287	13.9489	8.32486	18.3063	6.97262	7.45214	3.44299	6.66743	10.693	15.2522	6.1338	0.402158	-1.31416	0.123687	0.384086	conserved Plasmodium protein, unknown function
PFIT_1020700	64.0717	18.1336	43.0118	94.1469	165.351	491.841	65.4169	109.642	131.452	54.841	208.063	3.79393	1.92369	0.123856	0.384339	conserved Plasmodium protein, unknown function
PFIT_1033600	6.50003	1.39489	8.32486	9.15317	13.9452	31.4646	12.3948	11.1124	11.7862	6.34324	17.2292	2.71616	1.44157	0.124031	0.384339	apicoplast ribosomal protein L27 precursor, putative
PFIT_0627100	13148.6	13499.8	19177.7	18086.7	8378.1	6214.26	8795.47	9178.83	12059.9	15978.2	8141.66	0.509549	-0.972708	0.124068	0.384339	eukaryotic translation initiation factor 2-alpha kinase
PFIT_0830500	74.286	92.0629	73.5362	71.9177	221.132	683.113	124.636	108.161	181.106	77.9507	284.26	3.64667	1.86658	0.124101	0.384339	conserved Plasmodium protein, unknown function
PFIT_1122300	6.50003	5.57957	12.4873	14.3835	66.7379	87.7697	11.0176	2.22248	25.8373	9.73761	41.9369	4.3067	2.10658	0.124125	0.384339	conserved Plasmodium protein, unknown function
PFIT_0723900	2171.01	2533.13	5175.29	5729.88	11843.5	6917.24	7047.81	3564.85	5622.84	3902.33	7343.35	1.88179	0.912104	0.124296	0.384649	18S ribosomal RNA
PFIT_1218400	9.28575	8.36936	6.93738	2.61519	13.9452	24.8405	20.658	13.3349	12.4983	6.80192	18.1946	2.67493	1.4195	0.124541	0.384714	conserved Plasmodium protein, unknown function
PFIT_0109700	2.78573	0	2.77495	2.61519	3.98435	16.5603	3.44299	8.88991	5.13168	2.04397	8.21939	4.02129	2.00766	0.124638	0.384714	conserved Plasmodium protein, unknown function
PFIT_1028900	18.5715	65.56	24.9746	9.15317	3.98435	9.10817	18.5922	0.740826	18.8356	29.5648	8.10638	0.27419	-1.86675	0.124641	0.384714	conserved Plasmodium protein, unknown function
PFIT_1134100	4036.52	312.456	270.558	6029.32	605.622	240.125	278.882	1394.98	1646.06	2662.21	629.901	0.236608	-2.07943	0.124651	0.384714	apical membrane antigen 1
PFIT_1347400	237.715	231.552	160.947	249.751	102.597	129.17	101.224	122.977	166.992	219.991	113.992	0.518167	-0.948512	0.124716	0.384714	step II splicing factor, putative
PFIT_1317500	49.2145	61.3753	106.836	41.8431	126.503	172.227	116.373	89.6399	95.5015	64.8171	126.186	1.9468	0.961104	0.124763	0.384714	conserved Plasmodium protein, unknown function
PFIT_0932600	652.789	128.33	109.611	567.496	206.19	178.023	55.7765	234.842	266.632	364.556	168.708	0.462776	-1.11161	0.124817	0.384714	protein MAM3, putative
PFIT_1211900	25.0715	30.6876	23.5871	18.3063	62.7536	211.972	30.9869	48.1537	56.4399	24.4132	88.4666	3.62373	1.85747	0.124905	0.384769	conserved Plasmodium protein, unknown function
PFIT_0504900	21.3572	9.76425	12.4873	20.9215	53.7888	48.8529	15.1492	37.0413	27.4203	16.1326	38.708	2.39937	1.26266	0.125327	0.385848	conserved protein, unknown function
PFIT_1359700	900.718	988.979	836.648	1199.06	310.78	469.485	506.12	700.821	739.077	981.353	496.801	0.506242	-0.982102	0.125477	0.385987	E3 SUMO-protein ligase PIAS, putative
PFIT_0407100	49.2145	9.76425	59.6615	71.9177	149.413	264.137	39.2501	71.8601	89.4023	47.6395	131.165	2.75329	1.46115	0.125515	0.385987	flap endonuclease 1
PFIT_1451300	4049.52	3664.38	8194.43	5276.15	2217.29	1262.72	4145.36	2806.99	3952.11	5296.12	2608.09	0.492453	-1.02194	0.125724	0.386407	signal recognition particle subunit SRP54
PFIT_0607800	33.4287	8.36936	24.9746	45.7658	53.7888	109.298	58.5309	24.4473	44.8254	28.1346	61.5162	2.1865	1.12862	0.125894	0.386529	conserved Plasmodium protein, unknown function
PFIT_1013600	984.29	43.2417	15.2622	560.958	34.8631	24.8405	33.0527	243.732	242.53	400.938	84.122	0.209813	-2.25282	0.126047	0.386529	conserved Plasmodium protein, unknown function
PFIT_0511300	194.072	126.935	197.022	230.137	365.564	445.472	415.913	237.805	276.615	187.041	366.189	1.9578	0.96923	0.126067	0.386529	stearoyl-CoA desaturase
PFIT_0906100	1948.15	1675.27	2856.81	2732.87	858.628	631.776	1658.15	1443.87	1725.69	2303.28	1148.1	0.498466	-1.00443	0.126098	0.386529	beta subunit of coatomer complex, putative
PFIT_1318100	199.644	273.399	270.558	206.6	189.257	136.623	124.636	42.9679	180.461	237.55	123.371	0.519347	-0.94523	0.126158	0.386529	conserved Plasmodium protein, unknown function
PFIT_bin08950	2.78573	0	0	3.92279	13.9452	2.48405	6.19739	8.14908	4.68553	1.67713	7.69394	4.58757	2.19773	0.126193	0.386529	erythrocyte membrane protein 1, EMP1, exon 2
PFIT_0604500	24.143	13.9489	5.5499	23.5367	46.8162	40.5728	20.658	51.117	28.2928	16.7946	39.791	2.36927	1.24444	0.126864	0.388363	nucleoside diphosphate kinase, putative
PFIT_1348500	640.717	778.35	542.503	380.51	252.01	258.341	444.835	248.917	443.273	585.52	301.026	0.514117	-0.959831	0.127044	0.388451	tyrosine kinase-like protein
PFIT_0907300	118.858	119.961	159.56	163.449	242.05	687.253	232.746	151.128	234.376	140.457	328.294	2.33733	1.22486	0.127061	0.388451	conserved Plasmodium protein, unknown function
PFIT_0322400	105.858	122.751	155.397	132.067	225.116	392.479	251.338	121.495	188.313	129.018	247.607	1.91917	0.94048	0.127108	0.388451	diacylglycerol O-acyltransferase
PFIT_0622800	70.5717	85.0885	154.01	58.8418	239.061	282.353	137.031	63.711	136.334	92.128	180.539	1.95966	0.970601	0.127443	0.389254	ribonuclease H2 subunit A, putative
PFIT_1408800	6839.89	8111.3	14934.8	12912.5	4814.1	3338.56	6979.63	5976.24	7988.38	10699.6	5277.13	0.493207	-1.01973	0.127742	0.389944	plasmepsin IV
PFIT_0923100	1267.51	1297.25	1895.29	1618.8	636.501	651.648	1180.26	587.475	1141.84	1519.71	763.97	0.502707	-0.99221	0.127988	0.390474	DNA-directed RNA polymerase II subunit RPB3, putative
PFIT_1347900	4.64288	4.18468	0	2.61519	14.9413	7.45214	2.75439	16.2982	6.6111	2.86069	10.3615	3.62204	1.8568	0.128081	0.390529	WD repeat-containing protein 16, putative
PFIT_0610000	2.78573	0	1.38748	1.3076	4.98044	10.7642	5.50879	5.92661	4.0826	1.3702	6.79501	4.95914	2.31009	0.128177	0.390529	succinate dehydrogenase subunit 3, putative
PFIT_0700400	7.4286	6.97446	5.5499	0	0.996089	0	0.688598	2.22248	2.98252	4.98824	0.976791	0.195819	-2.35241	0.128256	0.390529	rifin
PFIT_1100900	2700.3	3739.71	2935.9	3126.46	1970.26	586.235	1211.93	2705.5	2372.04	3125.59	1618.48	0.517816	-0.949488	0.128318	0.390529	exported protein family 4
PFIT_1350900	3029.01	513.32	240.033	3233.68	508.005	286.493	464.115	1176.43	1181.39	1754.01	608.761	0.347068	-1.52671	0.128367	0.390529	inner membrane complex protein 1f, putative
PFIT_1105500	186.644	345.933	747.85	217.061	620.563	720.374	643.84	683.041	520.663	374.372	666.954	1.78153	0.833116	0.12849	0.390616	RNA polymerase subunit, putative
PFIT_0220100	379.787	371.041	481.454	719.177	184.276	106.814	296.097	378.562	364.651	487.865	241.437	0.494886	-1.01483	0.128541	0.390616	Plasmodium exported protein (hyp9), unknown function
PFIT_0313600	42.7145	8.36936	47.1742	61.457	121.523	324.582	55.7765	57.0436	89.83	39.9287	139.731	3.49951	1.80715	0.128742	0.390984	conserved Plasmodium protein, unknown function
PFIT_0811100	2855.37	305.481	252.521	3625.96	418.357	245.921	369.089	1038.64	1138.92	1759.83	518.001	0.294347	-1.76441	0.128807	0.390984	plasmepsin X
PFIT_1235500	17.6429	5.57957	12.4873	24.8443	45.8201	71.2093	24.1009	11.1124	26.5996	15.1385	38.0607	2.51416	1.33008	0.12894	0.391168	conserved Plasmodium protein, unknown function
PFIT_1460300	75.2146	41.8468	88.7985	53.6114	108.574	510.886	195.562	62.2294	142.09	64.8678	219.313	3.38092	1.75741	0.129032	0.391227	GTP-binding protein, putative
PFIT_1148300	22.2858	15.3438	27.7495	31.3823	40.8396	149.871	30.9869	47.4129	45.734	24.1904	67.2776	2.78117	1.47569	0.129365	0.392018	mitochondrial ATP synthase delta subunit, putative
PFIT_0209800	93.7861	142.279	106.836	67.995	152.402	378.403	147.36	118.532	150.949	102.724	199.174	1.93893	0.955258	0.1295	0.392206	conserved Plasmodium protein, unknown function
PFIT_0533400	21.3572	19.5285	26.362	39.2279	52.7927	69.5533	61.9739	35.5596	40.7944	26.6189	54.9699	2.06507	1.04619	0.129671	0.392504	sugar transporter, putative
PFIT_1035200	1580.44	1637.6	2192.21	551.805	561.794	173.055	1439.86	811.945	1118.59	1490.51	746.663	0.500944	-0.99728	0.129748	0.392516	probable protein, unknown function
PFIT_1038100	5.57145	5.57957	0	6.53798	10.957	18.2163	7.57458	16.2982	8.84188	4.42225	13.2615	2.99882	1.58439	0.12994	0.392876	lysophospholipase, putative
PFIT_1421700	17397.8	18229.9	24346	28057.1	8298.41	7410.74	17264.5	11067.2	16509	22007.7	11010.2	0.50029	-0.999164	0.130026	0.392917	surface protein P113
PFIT_0423800	0	0	1.38748	0	3.98435	2.48405	2.75439	5.18578	1.97451	0.346869	3.60214	10.3847	3.37639	0.130158	0.393001	stevor, pseudogene
PFIT_1222500	2.78573	0	0	2.61519	10.957	8.28016	2.0658	6.66743	4.17141	1.35023	6.99259	5.17882	2.37262	0.13022	0.393001	conserved Plasmodium protein, unknown function
PFIT_0321500	479.145	25.1081	33.2994	417.123	58.7692	35.6047	36.4957	151.128	154.584	238.669	70.4995	0.295386	-1.75932	0.130327	0.393001	protein kinase, putative
PFIT_1463000	76.1432	107.407	66.5989	135.99	494.06	198.724	129.457	128.163	167.068	96.5347	237.601	2.4613	1.29942	0.130351	0.393001	conserved Plasmodium protein, unknown function
PFIT_1468700	446.645	1081.04	750.625	489.041	1224.19	1102.09	944.757	1731.31	971.213	691.838	1250.59	1.80763	0.8541	0.130494	0.393001	conserved Plasmodium protein, unknown function
PFIT_1035400	774.432	37.6621	38.8493	955.852	76.6988	14.9043	28.2325	306.702	279.167	451.699	106.634	0.236074	-2.08269	0.1305	0.393001	merozoite surface protein
PFIT_1301300	1768.94	1175.89	3070.48	3283.37	6165.79	5416.05	3316.29	2825.51	3377.79	2324.67	4430.91	1.90604	0.930576	0.130563	0.393001	gamete antigen 27/25
PFIT_1244600	436.43	410.098	530.016	479.887	919.39	1117.82	678.958	832.688	675.661	464.108	887.214	1.91165	0.934822	0.130653	0.393053	conserved Plasmodium protein, unknown function
PFIT_1451600	2158.01	3947.55	2589.03	1953.55	1489.15	1309.92	1477.73	1197.17	2015.26	2662.03	1368.5	0.514079	-0.959938	0.130992	0.393852	zinc finger protein, putative
PFIT_1446800	6529.74	7425.01	6523.91	5538.97	3375.74	2543.66	4796.78	2854.4	4948.53	6504.41	3392.65	0.521592	-0.939007	0.131133	0.394056	RNA-binding protein, putative
PFIT_0834950	0.928575	1.39489	0	0	18.9257	4.14008	2.75439	1.48165	3.70316	0.580867	6.82545	11.7505	3.55464	0.131351	0.394423	Plasmodium exported protein, unknown function, pseudogene
PFIT_0824400	824.575	1125.68	1354.18	1217.37	528.923	489.357	787.757	463.757	848.949	1130.45	567.448	0.501967	-0.994336	0.131401	0.394423	ribosomal RNA small subunit methyltransferase NEP1, putative
PFIT_1128400	34.3573	30.6876	44.3992	99.3772	152.402	126.686	55.7765	84.4541	78.5175	52.2054	104.83	2.00802	1.00578	0.131746	0.395201	protein disulfide isomerase, putative
PFIT_0212100	66.8574	110.197	109.611	66.6874	103.593	170.571	222.417	154.833	125.596	88.338	162.854	1.84353	0.88247	0.131828	0.395201	SRR1-like protein
PFIT_1304800	11.1429	5.57957	20.8121	32.6899	33.867	91.9097	22.7237	26.6697	30.6743	17.5561	43.7926	2.49443	1.31871	0.131938	0.395201	membrane integral peptidase, M50 family, putative
PFIT_0321800	70.5717	39.057	22.1996	88.9165	169.335	156.495	28.2325	121.495	87.0379	55.1862	118.889	2.15433	1.10724	0.132016	0.395201	microtubule and actin binding protein, putative
PFIT_1424300	1725.29	103.222	94.3484	1804.48	243.046	130.826	165.952	532.654	599.978	931.836	268.12	0.287732	-1.7972	0.132121	0.395201	serine/threonine protein phosphatase 7
PFIT_1126700	2260.15	502.161	413.468	1984.93	519.958	460.377	543.993	943.071	953.514	1290.18	616.85	0.478112	-1.06458	0.132234	0.395201	kelch protein, putative
PFIT_1465000	997.29	65.56	95.7359	1034.31	239.061	86.9416	99.1582	299.294	364.669	548.223	181.114	0.330365	-1.59787	0.132243	0.395201	conserved Plasmodium membrane protein, unknown function
PFIT_0702900	906.29	1210.77	857.46	721.793	327.713	403.244	548.124	613.404	698.599	924.077	473.121	0.511993	-0.965804	0.132246	0.395201	conserved Plasmodium membrane protein, unknown function
PFIT_0804500	953.647	1689.21	871.335	576.65	1781.01	2960.16	1311.78	1657.23	1475.13	1022.71	1927.54	1.88474	0.914363	0.132325	0.395216	sentrin-specific protease 2, putative
PFIT_1337600	18.5715	22.3183	24.9746	23.5367	61.7575	75.3494	24.1009	31.1147	35.2155	22.3503	48.0806	2.15123	1.10516	0.132477	0.395344	conserved Plasmodium protein, unknown function
PFIT_0821900	5571.45	7330.16	5845.44	5569.05	2695.42	2628.12	4281.71	2905.52	4603.36	6079.02	3127.69	0.514505	-0.958742	0.132514	0.395344	conserved Plasmodium protein, unknown function
PFIT_1029200	94.7147	18.1336	61.049	65.3798	127.499	486.873	119.128	100.011	134.099	59.8193	208.378	3.48346	1.80052	0.132733	0.395739	RAP protein, putative
PFIT_1204500	233.072	30.6876	15.2622	283.748	31.8748	25.6685	22.7237	91.1216	91.7699	140.693	42.8472	0.304544	-1.71528	0.132812	0.395739	probable protein, unknown function
PFIT_1337100	311.073	338.959	374.619	389.663	167.343	206.176	167.329	188.911	268.009	353.578	182.44	0.515981	-0.954611	0.132866	0.395739	conserved Plasmodium protein, unknown function
PFIT_1022500	182.929	54.4008	33.2994	285.056	25.8983	41.4008	52.3335	84.4541	94.9715	138.921	51.0217	0.36727	-1.44509	0.133265	0.396707	conserved Plasmodium membrane protein, unknown function
PFIT_0903000	184.787	80.9038	314.957	207.908	460.193	859.48	289.211	167.427	320.608	197.139	444.078	2.25262	1.1716	0.133528	0.397083	serine repeat antigen 9
PFIT_1025800	52.9288	50.2161	73.5362	60.1494	132.48	705.469	132.211	107.42	164.301	59.2076	269.395	4.55	2.18587	0.133538	0.397083	conserved Plasmodium protein, unknown function
PFIT_0726600	50.1431	75.3242	47.1742	39.2279	58.7692	137.451	97.0924	117.05	77.779	52.9673	102.591	1.93687	0.953725	0.13364	0.397167	conserved Plasmodium protein, unknown function
PFIT_0712100	5211.17	4591.99	5215.52	6311.76	2780.08	2215.77	3020.88	3253.71	4075.11	5332.61	2817.61	0.528374	-0.92037	0.133765	0.397319	histone H2B variant
PFIT_1208500	832.004	881.572	1483.21	1603.11	1946.36	3240.85	2376.35	1222.36	1698.23	1199.97	2196.48	1.83044	0.87219	0.133865	0.397397	protein phosphatase, putative
PFIT_1421200	346.359	61.3753	77.6987	299.439	56.777	62.1012	68.1712	167.427	142.419	196.218	88.619	0.451636	-1.14677	0.133985	0.397537	tetratricopeptide repeat family protein, putative
PFIT_1363600	68.7146	44.6366	88.7985	74.5329	136.464	308.022	114.307	58.5252	111.75	69.1706	154.33	2.23114	1.15778	0.134189	0.397671	aldehyde reductase, putative
PFIT_1309900	2619.51	246.896	113.773	3421.98	257.987	130.826	196.251	1049.75	1004.62	1600.54	408.704	0.255354	-1.96943	0.134247	0.397671	RNA-binding protein, putative
PFIT_1241900	99.3576	41.8468	162.335	108.53	293.846	967.95	163.198	148.906	248.246	103.017	393.475	3.8195	1.93338	0.134326	0.397671	replication factor C subunit 4, putative
PFIT_0215600	361.216	449.155	459.255	359.589	165.351	152.355	242.387	264.475	306.723	407.304	206.142	0.506113	-0.982468	0.134362	0.397671	conserved Plasmodium protein, unknown function
PFIT_1023900	10.2143	2.78979	5.5499	5.23038	13.9452	23.1844	8.26318	22.2248	11.4253	5.9461	16.9044	2.84294	1.50738	0.134463	0.397671	conserved Plasmodium protein, unknown function
PFIT_0914400	1586.01	2178.82	1610.86	1478.89	902.456	1007.7	911.016	786.016	1307.72	1713.64	901.796	0.526244	-0.926195	0.134573	0.397671	met-10+ like protein, putative
PFIT_0812300	163.429	40.4519	48.5617	79.7633	191.249	753.494	206.58	124.459	200.998	83.0515	318.945	3.84033	1.94123	0.134606	0.397671	conserved Plasmodium protein, unknown function
PFIT_1126600	2084.65	171.572	108.223	1797.94	203.202	118.406	130.145	771.941	673.261	1040.6	305.923	0.293988	-1.76617	0.134712	0.397671	kelch protein, putative
PFIT_0309400	14674.3	22718.6	34353.9	16756.8	13231	8921.87	13433.9	9349.22	16680	22125.9	11234	0.507731	-0.977865	0.134764	0.397671	asparagine synthetase, putative
PFIT_0511600	8546.61	15373.1	7201	7394.45	6346.08	5858.21	3618.58	4762.77	7387.6	9628.79	5146.41	0.534481	-0.903788	0.134767	0.397671	RNA pseudouridylate synthase, putative
PFIT_1361100	93.7861	96.2476	120.71	74.5329	184.276	262.481	203.137	95.5665	141.342	96.3193	186.365	1.93487	0.952235	0.134958	0.397946	14-3-3 protein
PFIT_1474300	781.861	973.635	3049.67	1788.79	3253.23	2488.19	2840.47	3079.61	2281.93	1648.49	2915.37	1.76851	0.822536	0.135008	0.397946	DnaJ protein, putative
PFIT_1243900	1358.51	147.859	59.6615	945.391	244.042	158.979	109.487	351.151	421.885	627.854	215.915	0.343893	-1.53997	0.135105	0.398014	ubiquitin-conjugating enzyme E2, putative
PFIT_0411100	2.78573	4.18468	1.38748	0	0	0	0	0	1.04474	2.08947	0	0	#DIV/0!	0.135295	0.398183	Plasmodium RNA of unknown function RUF6-14
PFIT_1210000	1034.43	1327.94	707.613	1009.46	487.087	487.701	542.616	635.629	779.06	1019.86	538.258	0.527776	-0.922003	0.135435	0.398183	general transcription factor 3C polypeptide 5, putative
PFIT_1431500	1137.5	1161.95	1334.75	1474.97	475.134	914.957	526.089	756.383	972.717	1277.29	668.141	0.523092	-0.934864	0.135486	0.398183	acid phosphatase, putative
PFIT_1114000	491.216	637.466	575.803	402.739	311.776	255.857	382.172	148.906	400.742	526.806	274.678	0.521402	-0.939532	0.135589	0.398183	conserved Plasmodium protein, unknown function
PFIT_0602900	2.78573	1.39489	4.16243	5.23038	6.97262	58.7891	13.772	5.92661	12.3792	3.39336	21.3651	6.29615	2.65447	0.135685	0.398183	conserved Plasmodium protein, unknown function
PFIT_0713800	5.57145	0	8.32486	10.4608	12.9492	27.3245	13.0834	11.1124	11.1033	6.08927	16.1174	2.64685	1.40427	0.135687	0.398183	conserved Plasmodium protein, unknown function
PFIT_0906900	488.431	652.81	659.051	526.961	176.308	152.355	381.484	445.977	435.422	581.813	289.031	0.496776	-1.00933	0.135727	0.398183	leucine-rich repeat protein
PFIT_0518100	365.859	647.23	274.72	308.592	154.394	85.2856	244.452	318.555	299.886	399.1	200.672	0.50281	-0.991914	0.135752	0.398183	conserved protein, unknown function
PFIT_0828100	7.4286	2.78979	6.93738	22.2291	12.9492	36.4327	15.8378	26.6697	16.4093	9.84622	22.9723	2.33311	1.22226	0.135916	0.39826	translation initiation factor IF-3
PFIT_1475000	1496.86	1651.55	1596.99	1711.64	736.109	541.522	1135.5	923.069	1224.16	1614.26	834.05	0.516676	-0.952668	0.135926	0.39826	conserved Plasmodium protein, unknown function
PFIT_1363800	1909.15	2344.81	1843.96	1469.74	853.648	755.15	1315.22	1021.6	1439.16	1891.91	986.405	0.521379	-0.939595	0.136019	0.398315	DNA-directed RNA polymerase II, putative
PFIT_0424300	2.78573	4.18468	0	1.3076	0	0	0	0	1.03475	2.0695	0	0	#DIV/0!	0.136301	0.398532	rifin
PFIT_0933100	10.2143	1.39489	19.4247	22.2291	21.9139	99.3619	30.2983	18.5206	27.9197	13.3158	42.5237	3.19349	1.67513	0.136473	0.398532	apicoplast ribosomal protein S6, putative
PFIT_0507400	117.001	11.1591	9.71233	224.906	15.9374	5.79611	11.7062	42.2271	54.8056	90.6946	18.9167	0.208576	-2.26136	0.136546	0.398532	conserved Plasmodium protein, unknown function
PFIT_0731900	1802.36	140.884	45.7867	823.785	193.241	177.195	109.487	275.587	446.041	703.205	188.878	0.268595	-1.89649	0.136673	0.398532	erythrocyte binding like protein 1, pseudogene
PFIT_1106500	2666.87	4741.24	4191.57	3206.22	1991.18	1757.88	1923.26	1923.18	2800.17	3701.47	1898.87	0.513005	-0.962956	0.136679	0.398532	tRNA-splicing ligase RtcB, putative
PFIT_0805700	3.7143	1.39489	9.71233	24.8443	25.8983	44.7128	11.0176	14.0757	16.9213	9.91646	23.9261	2.41277	1.27069	0.136709	0.398532	conserved Plasmodium protein, unknown function
PFIT_1449700	318.501	80.9038	54.1116	179.141	405.408	1608.83	187.299	468.202	412.8	158.164	667.436	4.21989	2.0772	0.136831	0.398532	conserved Plasmodium protein, unknown function
PFIT_1334800	166.215	213.419	88.7985	101.992	45.8201	66.2413	95.0266	83.7133	107.653	142.606	72.7003	0.509798	-0.972003	0.136843	0.398532	conserved Plasmodium protein, unknown function
PFIT_1433700	1255.43	1998.88	1312.55	1199.06	678.336	499.293	581.866	1222.36	1093.47	1441.48	745.465	0.517151	-0.951342	0.136852	0.398532	RNA methyltransferase, putative
PFIT_1406600	303.644	210.629	221.996	227.522	410.388	1679.22	327.773	503.021	485.524	240.948	730.099	3.03012	1.59937	0.136915	0.398532	ribonucleotide reductase small subunit
PFIT_bin08800	18.5715	1.39489	8.32486	19.6139	60.7614	38.9167	6.19739	26.6697	22.5563	11.9763	33.1363	2.76682	1.46823	0.136948	0.398532	rifin
PFIT_1127700	90.0718	174.362	159.56	111.146	207.186	91.0817	242.387	420.048	186.98	133.785	240.176	1.79524	0.844178	0.137018	0.398532	RNA-binding protein, putative
PFIT_1450100	3.7143	0	5.5499	5.23038	5.97653	35.6047	11.7062	5.18578	9.12097	3.62365	14.6183	4.03414	2.01226	0.137069	0.398532	conserved Plasmodium protein, unknown function
PFIT_1131400	1604.58	2509.41	2039.59	1392.59	788.902	658.272	1077.66	1323.86	1424.36	1886.54	962.172	0.510019	-0.971378	0.137127	0.398532	conserved Plasmodium protein, unknown function
PFIT_1357700	104.929	53.0059	87.411	125.529	239.061	221.08	142.54	144.461	139.752	92.7188	186.786	2.01454	1.01045	0.137317	0.398871	zinc finger protein, putative
PFIT_1032900	962.933	1470.22	978.171	1159.84	479.119	409.04	813.235	625.998	862.319	1142.79	581.848	0.509147	-0.973846	0.137437	0.399005	WD repeat-containing protein 70, putative
PFIT_1304500	3791.37	6631.32	4405.24	2816.56	2174.46	2526.28	2470	2009.86	3353.14	4411.12	2295.15	0.52031	-0.942557	0.137588	0.399175	conserved Plasmodium protein, unknown function
PFIT_1019600	0.928575	1.39489	0	6.53798	11.9531	2.48405	3.44299	14.0757	5.10215	2.21536	7.98895	3.60616	1.85046	0.137731	0.399175	flagellar outer arm dynein-associated protein, putative
PFIT_0527900	213.572	323.615	133.198	146.451	119.531	125.03	151.492	32.5963	155.686	204.209	107.162	0.524768	-0.930249	0.137749	0.399175	conserved Plasmodium membrane protein, unknown function
PFIT_1111900	136.501	33.4774	198.409	152.989	404.412	1446.54	249.273	168.908	348.814	130.344	567.284	4.35221	2.12175	0.137792	0.399175	replication factor C subunit 5, putative
PFIT_1430400	22.2858	58.5855	99.8983	79.7633	152.402	105.986	80.566	139.275	92.3452	65.1332	119.557	1.83558	0.876236	0.137969	0.399409	transcription factor with AP2 domain(s), putative
PFIT_1216900	4220.38	5879.47	2931.74	4135.92	1946.36	1617.94	2175.97	3293.71	3275.19	4291.88	2258.5	0.526226	-0.926247	0.138021	0.399409	snoRNA-associated small subunit rRNA processing protein, putative
PFIT_0713700	71.5003	6.97446	119.323	91.5317	210.175	710.437	117.75	105.938	179.204	72.3324	286.075	3.95501	1.98368	0.138421	0.400013	GTP-binding translation elongation factor tu family protein, putative
PFIT_0537400	83.5718	107.407	120.71	370.049	20.9179	9.93619	59.2195	128.163	112.497	170.435	54.5591	0.320117	-1.64333	0.138473	0.400013	rifin
PFIT_0530000	2886.94	147.859	133.198	4014.32	302.811	111.782	234.812	1057.9	1111.2	1795.58	426.826	0.237709	-2.07273	0.138525	0.400013	inner membrane complex protein 1g, putative
PFIT_1312700	74.286	6.97446	2.77495	43.1506	13.9452	10.7642	2.0658	14.8165	21.0972	31.7965	10.3979	0.327015	-1.61257	0.138526	0.400013	conserved Plasmodium membrane protein, unknown function
PFIT_1222000	3194.3	3289.16	7885.03	3865.25	8452.81	10027.3	7995.32	6468.89	6397.25	4558.43	8236.07	1.80678	0.853418	0.138683	0.400046	endoplasmin, putative
PFIT_0714500	267.43	450.55	323.282	260.211	154.394	140.763	64.7283	309.665	246.378	325.368	167.387	0.514455	-0.958883	0.138686	0.400046	transcription initiation factor IIA subunit 1, putative
PFIT_0709600	1385.43	1891.47	1387.48	1682.88	846.675	596.171	904.13	969.741	1208	1586.82	829.179	0.522543	-0.936378	0.138793	0.400143	conserved Plasmodium protein, unknown function
PFIT_0809600	2389.22	3770.39	1959.12	1880.32	863.609	925.722	1236.03	2141.73	1895.77	2499.76	1291.77	0.516758	-0.95244	0.138938	0.400345	conserved Plasmodium membrane protein, unknown function
PFIT_0721600	7116.6	11966.8	3876.61	4900.87	3820	3904.92	2866.64	4413.84	5358.28	6965.22	3751.35	0.538583	-0.892758	0.139144	0.400711	conserved Plasmodium protein, unknown function
PFIT_1223100	22250.5	24725.9	21571.1	27701.4	13917.3	10713.7	12672.3	14062.4	18451.8	24062.2	12841.4	0.533676	-0.905965	0.139213	0.400711	phospholipid-transporting ATPase, putative
PFIT_0708000	161.572	58.5855	263.62	196.139	413.377	1210.56	250.65	220.025	346.816	169.979	523.653	3.08068	1.62325	0.139552	0.400839	Cg1 protein
PFIT_0531600	1318.58	1461.85	1048.93	1214.76	477.126	359.359	899.998	890.473	958.884	1261.03	656.739	0.520796	-0.941208	0.139559	0.400839	conserved Plasmodium protein, unknown function
PFIT_1035700	1291.65	86.4833	30.5245	814.632	85.6636	48.0249	77.123	377.821	351.49	555.822	147.158	0.264758	-1.91726	0.13957	0.400839	probable protein, unknown function
PFIT_0933000	26.9287	4.18468	22.1996	14.3835	37.8514	104.33	30.2983	21.484	32.7075	16.9241	48.4909	2.86519	1.51863	0.139619	0.400839	palmitoyltransferase, putative
PFIT_0934700	5.57145	6.97446	5.5499	11.7684	16.9335	25.6685	15.8378	14.8165	12.8901	7.46604	18.3141	2.45298	1.29454	0.139629	0.400839	conserved Plasmodium protein, unknown function
PFIT_1457800	6.50003	6.97446	8.32486	6.53798	15.9374	29.8086	16.5264	8.88991	12.4374	7.08433	17.7906	2.51126	1.32841	0.139826	0.401019	mitochondrial ribosomal protein L28 precursor, putative
PFIT_1316300	494.931	104.617	420.405	534.806	950.268	2831.81	588.752	559.324	810.615	388.69	1232.54	3.17101	1.66494	0.139905	0.401019	DNA replication licensing factor MCM4
PFIT_0503700	1179.29	237.132	133.198	1582.19	321.737	213.628	229.303	418.567	539.381	782.953	295.809	0.377812	-1.40426	0.140199	0.401019	myosin B
PFIT_0504500	4.64288	5.57957	5.5499	5.23038	15.9374	14.0763	8.95178	17.7798	9.7185	5.25068	14.1863	2.7018	1.43392	0.140227	0.401019	conserved Plasmodium protein, unknown function
PFIT_1466100	133.715	69.7446	135.973	147.758	374.529	369.295	176.281	70.3785	184.709	121.798	247.621	2.03305	1.02365	0.140332	0.401019	conserved Plasmodium protein, unknown function
PFIT_1003200	5075.59	299.902	240.033	5540.28	531.911	279.869	423.488	1849.84	1780.12	2788.95	771.278	0.276547	-1.8544	0.140354	0.401019	inner membrane complex protein 1c, putative
PFIT_0803800	19114.7	16727.6	23502.5	29915.2	11280.7	6650.62	14407.5	14283.9	16985.3	22315	11655.7	0.522326	-0.936979	0.140367	0.401019	Plasmodium exported protein (PHISTc), unknown function
PFIT_1219100	55.7145	111.591	176.209	9.15317	45.8201	24.0125	30.9869	27.4106	60.1123	88.1671	32.0575	0.363599	-1.45958	0.140386	0.401019	erythrocyte membrane protein 1 (PfEMP1), pseudogene
PFIT_0529300	9997.04	7864.4	9753.96	16658.8	4647.75	5088.16	6886.67	6679.29	8447	11068.5	5825.47	0.526308	-0.92602	0.140507	0.401019	acyl-CoA synthetase
PFIT_1113400	41.7859	12.554	40.2368	28.7671	80.6832	198.724	47.5133	34.8188	60.6354	30.836	90.4348	2.93277	1.55226	0.140508	0.401019	DNA helicase, putative
PFIT_0828400	4993.88	5799.96	5277.96	5110.08	2266.1	2450.1	3350.72	3038.13	4035.87	5295.47	2776.26	0.524271	-0.931615	0.140556	0.401019	protein KRI1, putative
PFIT_1406200	12.0715	15.3438	12.4873	9.15317	1.99218	4.96809	2.75439	7.40826	8.27233	12.2639	4.28073	0.34905	-1.51849	0.140583	0.401019	trafficking protein particle complex subunit 1, putative
PFIT_0907800	1070.65	1652.95	1208.49	999.003	398.435	592.859	716.831	814.168	931.673	1232.77	630.573	0.511508	-0.967171	0.140692	0.401116	translation initiation factor SUI1, putative
PFIT_0729300	716.86	40.4519	19.4247	814.632	100.605	44.7128	53.7107	234.842	253.155	397.842	108.468	0.27264	-1.87493	0.141182	0.402128	conserved Plasmodium protein, unknown function
PFIT_1334100	218.215	281.768	355.194	257.596	185.272	154.839	54.3993	192.615	212.487	278.193	146.781	0.527623	-0.92242	0.141195	0.402128	MSP7-like protein
PFIT_0917100	306.43	278.979	392.656	320.361	432.302	1945.01	918.59	239.287	604.202	324.606	883.797	2.72267	1.44502	0.141614	0.403106	conserved Plasmodium protein, unknown function
PFIT_0616900	969.433	32.0825	20.8121	643.337	128.495	40.5728	69.5484	215.58	264.983	416.416	113.549	0.272682	-1.87471	0.141824	0.403492	conserved Plasmodium membrane protein, unknown function
PFIT_1132700	11.1429	2.78979	5.5499	5.23038	10.957	32.2926	15.1492	10.3716	11.6854	6.17824	17.1926	2.78276	1.47652	0.141982	0.40356	conserved Plasmodium protein, unknown function
PFIT_1036600	55.7145	47.4263	8.32486	27.4595	93.6323	179.679	58.5309	30.3739	62.6427	34.7313	90.5541	2.60728	1.38254	0.141997	0.40356	conserved Plasmodium protein, unknown function
PFIT_1338200	7.4286	6.97446	5.5499	2.61519	33.867	12.4202	13.772	4.44496	10.884	5.64204	16.126	2.85819	1.5151	0.142425	0.404383	probable protein, unknown function
PFIT_1341800	7115.67	806.248	663.214	14820.3	993.1	576.299	780.871	2595.11	3543.85	5851.36	1236.35	0.211292	-2.24269	0.142437	0.404383	myosin A
PFIT_1459200	3249.09	3683.91	4367.78	4022.16	2404.56	1482.15	2569.85	1644.63	2928.02	3830.73	2025.3	0.528697	-0.919487	0.14259	0.404411	cysteine proteinase falcipain 1
PFIT_0321300	60.3574	11.1591	20.8121	22.2291	53.7888	109.298	32.3641	69.6376	47.4558	28.6395	66.2722	2.31402	1.2104	0.142597	0.404411	N-acetylglucosamine-1-phosphate transferase, putative
PFIT_0919400	199.644	41.8468	16.6497	281.133	41.8357	27.3245	15.1492	96.3074	89.9862	134.818	45.1542	0.334926	-1.57808	0.142775	0.40442	thioredoxin-like protein 1, putative
PFIT_1241500	3.7143	2.78979	5.5499	3.92279	7.96871	19.0444	11.7062	7.40826	7.76303	3.99419	11.5319	2.88716	1.52965	0.14284	0.40442	conserved Plasmodium protein, unknown function
PFIT_0616100	2910.16	3283.58	4337.25	4261.45	2272.08	1708.2	2419.05	1394.23	2823.25	3698.11	1948.39	0.526861	-0.924506	0.142894	0.40442	AP-2 complex subunit alpha, putative
PFIT_1427500	15.7858	9.76425	9.71233	16.9987	37.8514	60.4451	13.0834	14.8165	22.3072	13.0653	31.5491	2.41473	1.27186	0.1429	0.40442	ABC transporter G family member 2
PFIT_1016500	238.644	79.5089	288.595	237.982	495.056	2388	559.831	251.14	567.344	211.183	923.506	4.37302	2.12863	0.143269	0.405252	DNA polymerase delta catalytic subunit
PFIT_1442800	28.7858	40.4519	86.0235	75.8405	98.6128	137.451	121.882	66.6743	81.9652	57.7754	106.155	1.83737	0.877643	0.143717	0.405623	acid cluster protein 33 homologue, putative
PFIT_1474500	487.502	37.6621	19.4247	364.819	62.7536	27.3245	37.1843	155.573	149.03	227.352	70.709	0.311011	-1.68496	0.14373	0.405623	conserved Plasmodium protein, unknown function
PFIT_1305900	2.78573	8.36936	6.93738	10.4608	13.9452	74.5214	11.0176	15.5573	17.9493	7.13831	28.7604	4.02902	2.01043	0.143849	0.405623	conserved Plasmodium protein, unknown function
PFIT_0516900	164.358	86.4833	163.722	271.98	338.67	476.109	141.163	367.45	251.242	171.636	330.848	1.92762	0.946817	0.143861	0.405623	transcription factor with AP2 domain(s)
PFIT_0521000	334.287	576.091	541.116	364.819	723.16	1408.45	782.936	380.044	638.863	454.078	823.649	1.81389	0.859089	0.143865	0.405623	conserved Plasmodium protein, unknown function
PFIT_0822700	28.7858	30.6876	34.6869	35.3051	68.7301	120.062	28.9211	46.672	49.2314	32.3664	66.0964	2.04213	1.03008	0.144011	0.405623	conserved Plasmodium protein, unknown function
PFIT_1109900	11.1429	30.6876	19.4247	16.9987	92.6362	109.298	25.4781	3.70413	38.6713	19.5635	57.7791	2.95342	1.56239	0.144064	0.405623	conserved Plasmodium protein, unknown function
PFIT_1221300	14.8572	4.18468	4.16243	15.6911	29.8827	176.367	33.0527	14.8165	36.6268	9.72386	63.5298	6.53339	2.70783	0.144082	0.405623	protein TSSC1, putative
PFIT_1470300	358.43	13.9489	23.5871	253.673	40.8396	17.3883	30.2983	106.679	105.606	162.41	48.8013	0.300482	-1.73465	0.144095	0.405623	shewanella-like protein phosphatase 1, putative
PFIT_1349100	13.0001	9.76425	4.16243	13.076	9.96089	45.5409	24.1009	15.5573	16.8953	10.0007	23.79	2.37884	1.25026	0.144151	0.405623	conserved Plasmodium protein, unknown function
PFIT_1322100	14.8572	27.8979	59.6615	13.076	137.46	47.1969	88.1406	11.1124	49.9253	28.8731	70.9775	2.45826	1.29764	0.144294	0.405734	conserved Plasmodium protein, unknown function
PFIT_1470500	164.358	170.177	292.757	156.911	291.854	168.915	544.681	394.86	273.064	196.051	350.078	1.78565	0.836447	0.144508	0.405734	nucleoside transporter 3, putative
PFIT_0306000	793.932	1004.32	731.2	931.008	311.776	432.224	600.458	455.608	657.566	865.116	450.016	0.520181	-0.942915	0.144637	0.405734	conserved Plasmodium protein, unknown function
PFIT_1408000	39.9287	4.18468	18.0372	28.7671	62.7536	273.245	69.5484	23.7064	65.0214	22.7294	107.313	4.72134	2.2392	0.144702	0.405734	LCCL domain-containing protein
PFIT_0804600	4227.8	4882.12	4890.85	5682.81	2113.7	1864.69	3545.59	2714.39	3740.25	4920.9	2559.59	0.520147	-0.943007	0.144754	0.405734	mannose-6-phosphate isomerase, putative
PFIT_1334300	3430.16	138.094	131.81	3411.52	401.424	149.043	189.365	1225.33	1134.59	1777.89	491.289	0.276332	-1.85553	0.144765	0.405734	merozoite surface protein 7
PFIT_0307800	105.858	145.069	131.81	41.8431	161.366	518.338	91.5836	226.693	177.82	106.145	249.495	2.35051	1.23298	0.144781	0.405734	conserved Plasmodium protein, unknown function
PFIT_1315700	1178.36	1513.46	1426.33	1754.79	608.61	631.776	840.779	961.592	1114.46	1468.23	760.689	0.518098	-0.948704	0.144812	0.405734	pre-mRNA-processing factor 40, putative
PFIT_0919800	152.286	231.552	299.695	141.22	248.026	398.276	400.076	419.307	286.305	206.188	366.421	1.77712	0.82954	0.144867	0.405734	pyridoxal 5'-phosphate dependent enzyme class III, putative
PFIT_1201200	2235.08	2782.81	1374.99	1408.28	924.37	843.748	1165.8	1288.3	1502.92	1950.29	1055.55	0.541229	-0.88569	0.145026	0.405911	XPA binding protein 1, putative
PFIT_0600500	80.7861	118.566	185.922	98.0696	235.077	307.194	156.312	190.392	171.54	120.836	222.244	1.83922	0.879094	0.145081	0.405911	Plasmodium exported protein (PHISTa), unknown function, pseudogene
PFIT_1424800	2101.37	3784.34	1852.28	1601.8	1202.28	943.11	1553.48	1199.4	1779.76	2334.95	1224.57	0.524451	-0.93112	0.145181	0.405959	vacuolar protein sorting-associated protein 3, putative
PFIT_1349500	845.932	1072.67	552.216	988.542	482.107	484.389	467.558	434.865	666.035	864.841	467.23	0.54025	-0.888302	0.145248	0.405959	conserved Plasmodium protein, unknown function
PFIT_1345200	122.572	150.648	88.7985	58.8418	377.518	194.584	300.229	31.8555	165.631	105.215	226.046	2.14842	1.10328	0.145426	0.405996	dynactin subunit 2, putative
PFIT_0818900	4268.66	5275.48	5727.5	4576.58	2789.05	1941.7	3342.46	2390.65	3789.01	4962.06	2615.96	0.527193	-0.923597	0.145522	0.405996	ribosome assembly protein RRB1, putative
PFIT_1203000	26.9287	5.57957	20.8121	48.381	58.7692	248.405	47.5133	42.9679	62.4196	25.4254	99.4138	3.91002	1.96718	0.145543	0.405996	conserved Plasmodium protein, unknown function
PFIT_1033400	557.145	658.389	1244.57	954.545	455.212	326.238	510.251	455.608	645.244	853.661	436.828	0.511711	-0.9666	0.145585	0.405996	Sec1 family protein, putative
PFIT_1212400	259.073	234.342	459.255	257.596	849.664	723.686	598.392	108.901	436.364	302.566	570.161	1.88442	0.914117	0.145638	0.405996	iron-sulfur subunit of succinate dehydrogenase
PFIT_1406400	50.1431	48.8212	40.2368	31.3823	73.7106	364.327	107.421	51.117	95.8949	42.6459	149.144	3.49727	1.80623	0.145739	0.406062	DNA mismatch repair protein, putative
PFIT_1472700	2.78573	1.39489	2.77495	9.15317	28.8866	13.2483	1.3772	10.3716	8.74904	4.02718	13.4709	3.34499	1.742	0.145812	0.406062	conserved Plasmodium protein, unknown function
PFIT_0619300	130.001	5.57957	4.16243	79.7633	16.9335	9.93619	4.13159	31.8555	35.2953	54.8765	15.7142	0.286356	-1.80412	0.145918	0.406147	merozoite surface protein 10
PFIT_0309200	2668.73	3861.06	5423.64	3531.81	1587.77	894.257	2766.79	2537.33	2908.92	3871.31	1946.53	0.50281	-0.991914	0.146161	0.406521	N2227-like protein, putative
PFIT_1222400	1828.37	90.668	66.5989	1710.33	199.218	82.8016	131.522	640.074	593.698	923.992	263.404	0.285072	-1.8106	0.146208	0.406521	glideosome-associated protein 45
PFIT_0415200	30.643	11.1591	13.8748	13.076	38.8475	184.647	24.7895	46.672	45.4637	17.1882	73.7391	4.2901	2.10101	0.146278	0.406521	prohibitin-like protein, putative
PFIT_1024100	18.5715	11.1591	22.1996	23.5367	43.8279	223.564	26.1667	46.672	51.9622	18.8667	85.0577	4.50834	2.1726	0.146605	0.407219	RAP protein, putative
PFIT_1005800	4477.59	4589.2	11177.5	6084.24	4093.92	3670.59	3708.79	2349.9	5018.97	6582.13	3455.8	0.525028	-0.929535	0.146709	0.407298	DNA/RNA-binding protein Alba 3
PFIT_1418600	3391.16	4442.73	2650.08	4027.39	1757.1	1449.86	1904.66	2624.01	2780.87	3627.84	1933.91	0.533074	-0.907593	0.146903	0.407628	conserved Plasmodium protein, unknown function
PFIT_0415800	76.1432	16.7387	77.6987	111.146	183.28	494.325	69.5484	120.014	143.612	70.4315	216.792	3.07805	1.62202	0.147094	0.407766	bifunctional dihydrofolate reductase-thymidylate synthase
PFIT_1438800	2.78573	0	0	0	1.99218	18.2163	4.82019	2.22248	3.75461	0.696432	6.8128	9.78244	3.29019	0.147104	0.407766	conserved Plasmodium protein, unknown function
PFIT_1146500	675.074	1037.8	394.043	317.746	248.026	327.066	394.567	324.482	464.851	606.166	323.535	0.53374	-0.90579	0.147198	0.407817	conserved Plasmodium protein, unknown function
PFIT_0723600	1327.86	100.432	69.3738	1743.02	109.57	38.0887	69.5484	612.663	508.82	810.173	207.467	0.256078	-1.96535	0.147313	0.407822	conserved Plasmodium protein, unknown function
PFIT_1243000	8835.4	11823.1	12624.6	9374.15	4949.56	2746.53	6924.55	7482.34	8095.04	10664.3	5525.74	0.518152	-0.948552	0.147355	0.407822	rab specific GDP dissociation inhibitor
PFIT_0405900	498.645	503.556	438.442	580.572	228.104	225.22	351.874	265.216	386.454	505.304	267.604	0.529589	-0.917055	0.147426	0.407822	transcription factor, putative
PFIT_1452000	34.3573	43.2417	59.6615	33.9975	106.581	144.903	61.2853	25.1881	63.6519	42.8145	84.4894	1.97338	0.980671	0.147532	0.407878	conserved Plasmodium protein, unknown function
PFIT_1365500	140.215	85.0885	212.284	134.682	322.733	943.11	271.308	116.31	278.216	143.067	413.365	2.8893	1.53072	0.147598	0.407878	nucleoside diphosphate kinase
PFIT_1102200	2.78573	9.76425	5.5499	2.61519	1.99218	0	2.0658	0	3.09663	5.17877	1.01449	0.195895	-2.35185	0.147675	0.407882	erythrocyte membrane protein 1 (PfEMP1), exon 2
PFIT_1366400	1971.37	2509.41	1771.81	1610.96	828.746	985.339	1345.52	1020.86	1505.5	1965.89	1045.12	0.531626	-0.911516	0.147853	0.408166	conserved Plasmodium protein, unknown function
PFIT_0410400	33.4287	12.554	33.2994	57.5342	93.6323	200.38	34.4299	45.1904	63.8061	34.2041	93.4081	2.7309	1.44938	0.148126	0.408709	conserved Plasmodium protein, unknown function
PFIT_1411400	6541.81	252.476	224.771	6208.46	936.323	375.091	417.979	2126.17	2135.39	3306.88	963.891	0.29148	-1.77853	0.148229	0.408785	rhoptry-associated protein 1
PFIT_0628200	585.931	57.1906	101.286	674.719	152.402	76.1774	143.228	190.392	247.666	354.782	140.55	0.396159	-1.33585	0.148392	0.408952	phosphatidylcholine-sterol acyltransferase, putative
PFIT_1015800	4398.66	2563.81	3503.38	1587.42	8480.7	46320.9	6909.4	5737.7	9937.74	3013.32	16862.2	5.59588	2.48436	0.148441	0.408952	glycophorin binding protein
PFIT_1117000	357.502	361.277	875.497	447.198	210.175	99.3619	423.488	284.477	382.372	510.368	254.375	0.498415	-1.00458	0.148724	0.409519	SNO glutamine amidotransferase family protein, pyridoxine biosynthesis protein PDX2
PFIT_1414400	22.2858	1.39489	23.5871	32.6899	48.8083	214.456	35.8071	36.3005	51.9162	19.9894	83.843	4.19437	2.06845	0.148856	0.409519	30S ribosomal protein S9, putative
PFIT_0508500	797.646	258.055	395.431	791.095	227.108	184.647	153.557	671.188	434.841	560.557	309.125	0.551461	-0.858669	0.14895	0.409519	guanidine nucleotide exchange factor
PFIT_1107400	92.8575	217.603	112.386	77.1481	119.531	514.198	170.084	222.248	190.757	124.999	256.515	2.05214	1.03713	0.14895	0.409519	DEAD/DEAH box helicase, putative
PFIT_0219600	3597.3	3781.55	6661.27	4526.89	11830.5	8895.37	9216.2	3906.37	6551.94	4641.76	8462.12	1.82304	0.866349	0.149218	0.410047	Plasmodium exported protein, unknown function
PFIT_0407000	17.6429	4.18468	13.8748	14.3835	17.9296	92.7378	25.4781	22.9656	26.1496	12.5215	39.7778	3.17676	1.66756	0.149319	0.410114	conserved Plasmodium protein, unknown function
PFIT_0100300	4.64288	1.39489	0	1.3076	0	0	0	0	0.918171	1.83634	0	0	#DIV/0!	0.149402	0.410133	stevor
PFIT_0935400	452.216	592.829	244.196	192.217	163.359	285.665	213.466	150.388	286.792	370.364	203.219	0.548701	-0.865909	0.149534	0.410288	conserved Plasmodium protein, unknown function
PFIT_1309500	127.215	111.591	138.748	219.676	71.7184	63.7572	79.8774	93.3441	113.241	149.307	77.1743	0.516881	-0.952095	0.149688	0.410301	zinc finger protein, putative
PFIT_1235400	146.715	51.611	197.022	207.908	411.385	1837.37	302.983	217.803	421.599	150.814	692.384	4.59099	2.1988	0.149728	0.410301	ATP synthase subunit beta, mitochondrial
PFIT_1214600	40.8573	6.97446	19.4247	60.1494	121.523	151.527	20.658	45.9312	58.3806	31.8515	84.9097	2.6658	1.41457	0.149767	0.410301	thioredoxin peroxidase 2
PFIT_0722600	184.787	251.081	135.973	206.6	83.6714	75.3494	116.373	128.904	147.842	194.61	101.074	0.519369	-0.945168	0.150406	0.411721	mitochondrial import inner membrane translocase subunit TIM14, putative
PFIT_1218800	4628.02	5773.46	6257.52	5117.93	2351.76	2323.41	3725.32	3008.49	4148.24	5444.23	2852.25	0.523903	-0.932629	0.150522	0.411721	clathrin heavy chain, putative
PFIT_1203400	26879.5	27503.1	30478.7	33993.6	18000.3	15477.3	15134.7	16127.8	22949.4	29713.7	16185	0.544699	-0.87647	0.150558	0.411721	nucleosome assembly protein
PFIT_1139300	494.002	634.676	421.793	686.488	199.218	303.882	263.733	411.158	426.869	559.24	294.498	0.526604	-0.92521	0.150689	0.411721	beta-catenin-like protein 1, putative
PFIT_0929200	713.146	935.973	704.838	759.713	378.514	471.141	425.554	391.897	597.597	778.417	416.776	0.535415	-0.901271	0.150728	0.411721	transcription initiation factor TFIID subunit 7, putative
PFIT_1452100	25.0715	16.7387	62.4364	19.6139	130.488	298.086	42.0045	18.5206	76.6199	30.9652	122.275	3.94878	1.98141	0.1508	0.411721	acetyl-CoA acetyltransferase, putative
PFIT_0213900	9.28575	16.7387	37.4619	22.2291	10.957	4.14008	15.1492	3.70413	14.9582	21.4289	8.48759	0.396082	-1.33613	0.150819	0.411721	conserved Plasmodium protein, unknown function
PFIT_0217900	541.359	637.466	1053.09	740.099	329.705	270.761	436.571	491.168	562.528	743.005	382.051	0.514198	-0.959605	0.150937	0.411834	small nuclear ribonucleoprotein Sm D2, putative
PFIT_1006900	255.358	16.7387	2.77495	116.376	32.8709	14.0763	8.26318	48.8945	61.9191	97.812	26.0262	0.266084	-1.91005	0.151021	0.411854	RING zinc finger protein, putative
PFIT_1013800	239.572	51.611	152.622	291.594	318.748	994.447	225.172	334.853	326.077	183.85	468.305	2.54721	1.34892	0.151213	0.411885	conserved protein, unknown function
PFIT_1244200	86.3575	37.6621	67.9863	92.8393	110.566	347.767	129.457	78.5275	118.895	71.2113	166.579	2.33922	1.22603	0.15127	0.411885	glucose inhibited division protein a homologue, putative
PFIT_0107600	598.003	71.1395	26.362	758.405	74.7066	56.3051	77.8116	234.842	237.197	363.477	110.916	0.305153	-1.71239	0.151333	0.411885	LCCL domain-containing protein
PFIT_0620800	3546.23	5826.47	2425.31	2134	1675.42	1772.78	2307.49	1735.76	2677.93	3483	1872.86	0.537715	-0.895085	0.151337	0.411885	signal recognition particle subunit SRP68, putative
PFIT_0212900	302.716	401.729	554.99	392.279	203.202	250.889	207.268	200.023	314.137	412.928	215.345	0.521508	-0.939239	0.151568	0.412304	conserved Plasmodium protein, unknown function
PFIT_0805400	1002.86	234.342	156.785	683.872	205.194	138.279	95.7152	521.541	379.824	519.465	240.182	0.462365	-1.1129	0.151748	0.412403	adenylyl cyclase beta
PFIT_0323600	858.932	813.222	574.415	729.638	254.999	280.697	398.01	673.411	572.916	744.052	401.779	0.539988	-0.889001	0.151757	0.412403	survival motor neuron-like protein
PFIT_1444000	18.5715	44.6366	31.912	18.3063	6.97262	11.5922	15.8378	13.3349	20.1455	28.3566	11.9344	0.420868	-1.24856	0.151983	0.412809	conserved Plasmodium protein, unknown function
PFIT_0515200	66.8574	62.7702	104.061	50.9962	121.523	188.788	147.36	78.5275	102.61	71.1711	134.049	1.88348	0.913402	0.15216	0.412835	rhomboid protease ROM9
PFIT_1439900	106.786	48.8212	80.4736	75.8405	128.495	375.091	116.373	102.975	129.357	77.9804	180.734	2.31768	1.21268	0.152244	0.412835	DNA primase small subunit
PFIT_0914700	377.002	465.894	617.427	487.733	231.093	219.424	265.799	298.553	370.366	487.014	253.717	0.520965	-0.940742	0.152309	0.412835	zinc binding protein, putative
PFIT_0701800	202.429	167.387	170.66	188.294	74.7066	67.0693	112.242	131.867	139.332	182.192	96.4711	0.529501	-0.917294	0.152404	0.412835	centrin, putative
PFIT_1246600	2994.66	309.666	198.409	3707.03	466.169	284.837	379.418	1176.43	1189.58	1802.44	576.714	0.319963	-1.64402	0.152467	0.412835	myosin A tail domain interacting protein
PFIT_0822200	4.64288	1.39489	5.5499	19.6139	8.9648	44.7128	17.215	12.594	14.336	7.8004	20.8717	2.67572	1.41993	0.152482	0.412835	conserved Plasmodium protein, unknown function
PFIT_1104900	806.003	1057.33	713.163	897.01	460.193	442.988	526.778	437.828	667.662	868.376	466.947	0.537724	-0.895062	0.152528	0.412835	syntaxin, Qa-SNARE family
PFIT_0835600	39.0002	13.9489	19.4247	16.9987	12.9492	3.31206	15.1492	11.8532	16.5795	22.3431	10.8159	0.484082	-1.04668	0.152695	0.413081	erythrocyte membrane protein 1, PfEMP1
PFIT_1402500	7354.32	10210.6	12187.6	6888.41	4822.06	1405.14	6447.35	6362.21	6959.71	9160.23	4759.19	0.519549	-0.944668	0.152867	0.413143	Plasmodium exported protein (PHISTb), unknown function
PFIT_0405300	24.143	6.97446	26.362	30.0747	69.7262	72.0374	19.9694	28.8922	34.7724	21.8885	47.6563	2.17723	1.12249	0.152871	0.413143	conserved Plasmodium protein, unknown function
[truncated: 3,603 more rows]
