# Supplementary material for: Stringent Selection of Knobby Plasmodium falciparum-Infected Erythrocytes during Cytoadhesion at Febrile Temperature
Source: Microorganisms. 2020 Jan 25;8(2):174. doi: 10.3390/microorganisms8020174 (PMC7074740; doi:10.3390/microorganisms8020174)
Supplement: Supplementary file 1 [file microorganisms-08-00174-s001.zip › microorganisms-675149 supp - final check/Supplementary Table S4.xlsx]

## Sheet: Sheet1
Supplementary Table S4:	Comparison of transcriptomes of ring-stage non-enriched parasites (IT4NE) and parasites enriched for cytoadhesion at 40°C on HEBC-5i cells (IT4CSAEC40°).
	IT4NE				IT4CSAEC40°
	sample 1	sample 2	sample 3	sample 4	sample 1	sample 2	sample 3	sample 4	baseMean	baseMeanA	baseMeanB	foldChange	log2FoldChange	pval	padj	name
PFIT_0201300	64.5962	75.2519	45.9019	34.6806	149028	94163	112784	130661	60857.2	55.1077	121659	2207.66	11.1083	4.65783e-48	2.51663e-44	knob-associated histidine-rich protein
PFIT_0201100	4.61402	2.78711	2.62297	2.56893	13147	9907.66	12139.7	11100.6	5788.44	3.14826	11573.7	3676.24	11.844	1.27323e-47	3.43964e-44	knob associated heat shock protein 40
PFIT_1200200	44.2946	65.497	104.919	65.5077	110302	93929.2	73508.2	70630.8	43581.3	70.0545	87092.6	1243.21	10.2799	5.01935e-44	9.03986e-41	erythrocyte membrane protein 1, PfEMP1
PFIT_0200900	6.45962	0	0	0	4334.3	2398.85	3130.05	2787.85	1582.19	1.61491	3162.76	1958.48	10.9355	1.27367e-39	1.72041e-36	PHISTb domain-containing RESA-like protein 1
PFIT_0201000	3.69121	11.1484	0	1.28447	3589.96	4324.67	3384.56	4951.15	2033.31	4.03103	4062.59	1007.83	9.97703	3.97198e-39	4.29212e-36	DnaJ protein, putative
PFIT_0424300	2.76841	4.18066	0	1.28447	2346.55	1753.8	1974.33	1713.31	974.528	2.05838	1947	945.886	9.88552	5.79516e-36	5.21855e-33	rifin
PFIT_0811900	17492.7	28542.8	39101.9	23400.4	231.888	362.726	515.695	282.87	13741.4	27134.4	348.295	0.0128359	-6.28367	3.3549e-23	2.5895e-20	erythrocyte membrane protein 1, PfEMP1
PFIT_0201700	513.079	746.945	242.624	187.532	31195.1	41499.4	37041.6	17124.5	16068.8	422.545	31715.1	75.0574	6.22992	4.30999e-23	2.91086e-20	conserved Plasmodium protein, unknown function
PFIT_0732300	22.1473	22.2969	31.4756	39.8184	10329	4817.34	7298.16	4222.62	3347.86	28.9345	6666.79	230.409	7.84806	7.24616e-21	4.35011e-18	Plasmodium exported protein (PHISTa), unknown function
PFIT_1300500	51.677	93.3681	52.4593	15.4136	1858.92	1333.11	1188.27	1219.37	726.574	53.2295	1399.92	26.2997	4.71697	1.56911e-15	8.47788e-13	Plasmodium exported protein (PHISTa-like), unknown function, pseudogene
PFIT_1147400	0	0	0	0	34.3537	73.854	63.4188	57.5643	28.6489	0	57.2977	#DIV/0!	#DIV/0!	1.05861e-14	5.1997e-12	conserved Plasmodium protein, unknown function
PFIT_1147500	0.922803	0	0	0	63.9361	38.3293	37.5506	67.4678	26.0258	0.230701	51.821	224.624	7.81137	5.74355e-13	2.58603e-10	conserved Plasmodium membrane protein, unknown function
PFIT_0201200	6.45962	5.57422	1.31148	8.99126	35330.9	12069.1	12673.7	9186.77	8660.35	5.58414	17315.1	3100.76	11.5984	2.14048e-12	8.89617e-10	erythrocyte membrane protein 3
PFIT_0835200	62.7506	50.1679	125.902	101.473	7021.52	8526.87	19274.3	7726.61	5361.2	85.0734	10637.3	125.037	6.96621	2.72996e-11	1.05357e-08	Plasmodium exported protein (PHISTa-like), unknown function
PFIT_0802900	11464.9	13673.6	14873.5	6803.81	1327.39	848.854	781.887	873.368	6330.91	11704	957.875	0.081842	-3.61101	8.26249e-11	2.97615e-08	Plasmodium exported protein (PHISTa), unknown function
PFIT_0711200	49.8314	22.2969	60.3282	24.4048	0	0	0.834457	0	19.712	39.2153	0.208614	0.00531971	-7.55444	1.01364e-10	3.42294e-08	Pfmc-2TM Maurer's cleft two transmembrane protein
PFIT_0730200	206.708	327.485	1072.79	89.9126	6886.97	3441.22	4898.26	4060.45	2622.98	424.225	4821.73	11.366	3.50665	1.38621e-10	4.40572e-08	Plasmodium exported protein (PHISTb), unknown function
PFIT_0803700	599.822	405.524	346.231	698.749	53.4391	54.222	30.0405	48.2797	279.539	512.582	46.4953	0.0907081	-3.46262	6.27357e-10	1.88312e-07	Plasmodium exported protein (hyp7), unknown function, pseudogene
PFIT_0834000	15.6877	65.497	64.2627	15.4136	562.065	499.216	309.584	364.574	237.037	40.2152	433.86	10.7884	3.43141	8.11234e-10	2.17504e-07	surface-associated interspersed protein 8.1 (SURFIN 8.1)
PFIT_0711100	56.291	79.4326	57.7052	62.9388	3.81708	0.934861	0	6.80868	33.491	64.0919	2.89016	0.0450939	-4.47092	8.16561e-10	2.17504e-07	rifin
PFIT_1447300	76.5927	111.484	141.64	64.2233	559.202	1318.15	1004.69	1190.28	558.283	98.4851	1018.08	10.3374	3.3698	8.50626e-10	2.17504e-07	conserved Plasmodium protein, unknown function
PFIT_0220600	30.4525	52.9551	32.7871	5.13786	262.424	273.914	463.958	369.526	186.394	30.3331	342.456	11.2898	3.49695	9.17284e-10	2.17504e-07	Plasmodium exported protein (hyp15), unknown function
PFIT_0200800	0	0	0	0	595.465	175.754	385.519	115.748	159.061	0	318.121	#DIV/0!	#DIV/0!	9.25892e-10	2.17504e-07	Plasmodium exported protein (hyp9), unknown function
PFIT_0419300	167.027	432.002	216.395	294.142	7.63416	19.6321	26.7026	12.9984	147.067	277.392	16.7418	0.0603545	-4.0504	3.5446e-09	7.97978e-07	erythrocyte membrane protein 1, PfEMP1
PFIT_0931800	4.61402	6.96777	15.7378	16.698	170.814	79.4632	100.969	164.646	69.9889	11.0044	128.973	11.7201	3.55092	3.95564e-09	8.54893e-07	asparagine-rich antigen, putative
PFIT_1144900	42.449	47.3808	26.2297	29.5427	318.726	513.239	201.104	453.087	203.97	36.4005	371.539	10.207	3.35148	4.26953e-09	8.87241e-07	conserved Plasmodium protein, unknown function
PFIT_1478700	5.53682	4.18066	13.1148	0	100.198	100.03	83.4457	60.6592	45.8957	5.70808	86.0834	15.081	3.91466	4.65651e-09	9.3182e-07	surface-associated interspersed protein 14.1 (SURFIN 14.1), pseudogene
PFIT_1027500	12.9192	12.542	27.5411	19.267	156.5	183.233	210.283	213.545	104.479	18.0673	190.89	10.5655	3.40129	5.80398e-09	1.11996e-06	protoporphyrinogen oxidase
PFIT_1000600	164.259	57.1357	124.591	30.8272	1106.95	774.065	1071.44	634.445	495.465	94.2032	896.727	9.51907	3.25082	1.62444e-08	2.94956e-06	Plasmodium exported protein (hyp12), unknown function
PFIT_0112400	61.8278	121.239	66.8856	64.2233	376.937	1292.91	1270.04	1093.72	543.474	78.544	1008.4	12.8387	3.68243	1.67643e-08	2.94956e-06	exported protein family 1
PFIT_0833900	39.6805	47.3808	114.099	39.8184	774.867	322.527	568.265	429.566	292.026	60.2447	523.806	8.69465	3.12013	1.7296e-08	2.94956e-06	Plasmodium exported protein (PHISTb), unknown function
PFIT_0803400	11.9964	18.1162	17.0493	12.8447	125.964	150.513	185.25	148.553	83.7857	15.0016	152.57	10.1702	3.34628	1.74692e-08	2.94956e-06	surface-associated interspersed protein 8.3 (SURFIN 8.3)
PFIT_1433000	38.7577	19.5098	44.5904	21.8359	169.86	344.964	340.459	321.246	162.653	31.1735	294.132	9.43534	3.23807	1.85204e-08	3.0323e-06	apyrase, putative
PFIT_0833700	56.291	101.729	48.5249	65.5077	965.721	559.047	443.931	500.748	342.688	68.0133	617.362	9.07708	3.18223	1.92583e-08	3.06038e-06	surface-associated interspersed protein 8.2 (SURFIN 8.2)
PFIT_1316400	122.733	83.6132	264.92	118.171	2661.46	1248.97	1961.81	1094.34	944.503	147.359	1741.65	11.8191	3.56304	2.36927e-08	3.65747e-06	transcription factor with AP2 domain(s)
PFIT_0301600	192.866	78.039	241.313	156.705	2042.14	867.551	1511.2	1161.81	781.453	167.231	1395.68	8.34581	3.06105	3.56134e-08	5.34497e-06	Plasmodium exported protein, unknown function
PFIT_1149600	11.0736	4.18066	18.3608	7.70679	370.257	355.247	912.062	340.434	252.415	10.3305	494.5	47.8681	5.58099	5.4491e-08	7.95717e-06	Plasmodium exported protein, unknown function
PFIT_0423100	661.65	776.21	700.332	359.65	5733.26	4704.22	3950.32	4329.7	2651.92	624.46	4679.38	7.49347	2.90563	8.53961e-08	1.2142e-05	Plasmodium exported protein (PHISTa), unknown function
PFIT_0815200	74.7471	58.5293	80.0005	70.6456	502.9	588.028	489.826	614.638	309.914	70.9806	548.848	7.73237	2.95091	9.40749e-08	1.3033e-05	sporozoite surface protein 3, putative
PFIT_1145500	39.6805	30.6582	28.8526	19.267	184.174	376.749	165.223	253.778	137.298	29.6146	244.981	8.27231	3.04829	1.51471e-07	2.046e-05	conserved Plasmodium protein, unknown function
PFIT_1206500	31.3753	37.626	43.2789	26.9738	149.82	270.175	302.908	321.865	148.003	34.8135	261.192	7.50261	2.90739	1.81665e-07	2.394e-05	conserved Plasmodium protein, unknown function
PFIT_1474800	122.733	284.285	229.509	461.123	2399.04	1033.02	2309.78	1615.51	1056.87	274.413	1839.34	6.70282	2.74477	1.92463e-07	2.4759e-05	nucleoporin NUP116/NSP116, putative
PFIT_0732400	1.84561	11.1484	18.3608	37.2495	78.2502	140.229	186.084	130.603	75.4713	17.1511	133.792	7.80077	2.96362	2.12402e-07	2.66885e-05	Plasmodium exported protein (PHISTb), unknown function
PFIT_1200400	2121.53	2069.43	2449.85	1432.18	16491.7	16709.7	9980.94	13081.3	8042.08	2018.25	14065.9	6.96938	2.80103	2.2075e-07	2.71071e-05	acyl-CoA synthetase
PFIT_1356000	358.048	288.466	777.709	318.547	1884.68	3066.34	3232.69	3205.03	1641.44	435.693	2847.19	6.53485	2.70816	3.25802e-07	3.9118e-05	protein kinase 5
PFIT_0110800	48.9086	40.4131	81.3119	56.5165	504.809	279.524	496.502	331.768	229.969	56.7875	403.151	7.09929	2.82767	3.36419e-07	3.95146e-05	multidrug resistance-associated protein 1
PFIT_1200700	1772.71	620.132	1669.52	354.512	4572.86	7941.65	10705.3	7699.38	4417	1104.22	7729.79	7.00024	2.80741	3.55685e-07	4.08887e-05	Plasmodium exported protein (PHISTb), unknown function
PFIT_1026400	8.30523	12.542	14.4263	11.5602	84.93	141.164	83.4457	89.1318	55.6882	11.7084	99.6679	8.51249	3.08958	3.92086e-07	4.41342e-05	conserved Plasmodium protein, unknown function
PFIT_0516200	219.627	267.562	372.461	267.169	1230.05	2346.5	1413.57	2128.02	1030.62	281.705	1779.54	6.31703	2.65925	4.92424e-07	5.42973e-05	cation-transporting ATPase 1
PFIT_1029100	2.76841	2.78711	3.93445	1.28447	24.811	134.62	80.9424	91.6077	42.8444	2.69361	82.9953	30.8119	4.94542	5.97624e-07	6.42332e-05	conserved Plasmodium protein, unknown function
PFIT_1434400	6.45962	11.1484	9.18038	5.13786	50.5763	96.2907	70.9289	70.5627	40.0356	7.98157	72.0896	9.03201	3.17505	6.0631e-07	6.42332e-05	conserved Plasmodium protein, unknown function
PFIT_bin10000	35.9893	62.7099	35.41	11.5602	301.549	242.129	184.415	262.444	142.026	36.4174	247.634	6.79989	2.76551	7.59348e-07	7.88992e-05	rifin
PFIT_0105900	9.22803	15.3291	39.3445	30.8272	112.604	155.187	138.52	224.686	90.7158	23.6822	157.749	6.66109	2.73576	8.04323e-07	8.19954e-05	conserved Plasmodium protein, unknown function
PFIT_1200800	194.712	52.9551	175.739	61.6543	2321.74	1059.2	2205.47	852.942	865.551	121.265	1609.84	13.2754	3.73068	9.57235e-07	9.57767e-05	RESA-like protein with PHIST and DnaJ domains
PFIT_0811800	83.9751	170.014	95.7382	32.1116	0	4.67431	5.00674	0	48.94	95.4596	2.42026	0.0253538	-5.30166	1.02361e-06	0.000100556	Plasmodium RNA of unknown function RUF6
PFIT_1144800	22.1473	22.2969	38.033	38.534	188.945	188.842	181.077	220.973	112.606	30.2528	194.959	6.44435	2.68803	1.53912e-06	0.000148497	mitochondrial large subunit ribosomal protein, putative
PFIT_1300600	2292.24	3999.5	5349.54	1718.61	28389.5	15647.7	15485.9	15029.2	10989	3339.97	18638.1	5.58031	2.48034	2.36046e-06	0.000223747	Plasmodium exported protein (hyp12), unknown function
PFIT_0826400	47.9858	57.1357	175.739	86.0592	398.885	568.396	564.928	534.791	304.24	91.7298	516.75	5.63339	2.494	2.43078e-06	0.00022644	inner membrane complex protein 1i, putative
PFIT_bin04600	116.273	174.194	119.345	10.2757	0.95427	1.86972	5.00674	0	53.4899	105.022	1.95768	0.0186407	-5.7454	2.50944e-06	0.000229805	rifin
PFIT_0704500	71.9787	65.497	94.4268	59.0854	667.035	373.01	421.401	305.772	257.276	72.747	441.804	6.07316	2.60245	2.67482e-06	0.000237219	RNA helicase, putative
PFIT_0420200	95.0488	224.362	407.871	199.092	1037.29	1122.77	1656.4	1158.09	737.616	231.594	1243.64	5.36992	2.4249	2.67821e-06	0.000237219	steroid dehydrogenase, putative
PFIT_1402200	32.2981	19.5098	72.1316	38.534	441.827	188.842	349.638	195.595	167.297	40.6183	293.975	7.2375	2.85549	2.79185e-06	0.000243296	aminopeptidase, putative
PFIT_0732200	57.2138	83.6132	32.7871	10.2757	222.345	332.811	277.874	264.92	160.23	45.9725	274.487	5.97069	2.5779	3.8831e-06	0.000330941	Plasmodium exported protein, unknown function
PFIT_0927800	45.2174	30.6582	52.4593	79.6368	175.586	243.064	435.587	335.482	174.711	51.9929	297.43	5.72058	2.51616	3.92009e-06	0.000330941	serine/threonine protein phosphatase 4, putative
PFIT_1007300	664.418	305.188	953.448	525.346	2931.52	3032.69	5121.07	2582.97	2014.58	612.1	3417.06	5.58252	2.48092	4.17454e-06	0.00033943	transcription factor with AP2 domain(s)
PFIT_0422200	145.803	110.091	152.132	88.6281	1252	2667.16	5176.97	2276.58	1483.67	124.163	2843.18	22.8987	4.51719	4.22117e-06	0.00033943	Plasmodium exported protein (PHISTc), unknown function
PFIT_0536100	1043.69	1546.85	2107.55	500.941	10697.4	4462.09	7004.44	5732.29	4136.9	1299.76	6974.05	5.36565	2.42375	4.23224e-06	0.00033943	lysine-rich membrane-associated PHISTb protein
PFIT_0424100	0	0	0	0	4.77135	19.6321	11.6824	14.8553	6.36764	0	12.7353	#DIV/0!	#DIV/0!	4.27193e-06	0.00033943	rifin
PFIT_0615000	44.2946	19.5098	34.0986	32.1116	268.15	139.294	242.827	171.455	118.968	32.5036	205.432	6.32027	2.65999	4.42744e-06	0.000346688	pyridoxal kinase
PFIT_0800940	5.53682	4.18066	3.93445	3.8534	32.4452	44.8733	46.7296	40.8521	22.8007	4.37633	41.2251	9.42	3.23573	6.09332e-06	0.000470317	surface-associated interspersed protein 1.3 (SURFIN 1.3)
PFIT_0503600	78.4383	27.8711	39.3445	66.7922	486.678	208.474	327.942	252.54	186.01	53.1115	318.908	6.00451	2.58605	6.3834e-06	0.0004814	protein kinase, putative
PFIT_bin05840	7.38243	11.1484	17.0493	5.13786	0	0	0	0	5.08975	10.1795	0	0	#DIV/0!	6.4151e-06	0.0004814	rifin
PFIT_0314600	11.0736	15.3291	31.4756	43.6718	108.787	242.129	463.124	346.005	157.699	25.3875	290.011	11.4234	3.51392	7.36728e-06	0.00054528	zinc finger protein, putative
PFIT_1006600	89.5119	124.026	167.87	115.602	1052.56	464.626	714.296	475.37	400.483	124.252	676.713	5.44627	2.44527	7.79331e-06	0.000569017	conserved membrane protein, unknown function
PFIT_0828800	0	1.39355	3.93445	2.56893	26.7196	18.6972	29.206	24.1399	13.3324	1.97423	24.6907	12.5065	3.6446	8.16511e-06	0.000584606	conserved Plasmodium protein, unknown function
PFIT_1026300	32.2981	25.084	38.033	14.1291	113.558	229.041	154.375	153.505	95.0028	27.3861	162.62	5.93805	2.56999	8.22322e-06	0.000584606	biotin--acetyl-CoA-carboxylase, putative
PFIT_0820200	94.126	47.3808	119.345	95.0504	762.462	303.83	583.286	381.286	298.346	88.9755	507.716	5.70624	2.51254	8.67898e-06	0.000608994	asparagine-rich antigen
PFIT_0409700	10.1508	11.1484	11.8033	21.8359	92.5642	55.1568	90.1214	104.606	49.6734	13.7346	85.6121	6.2333	2.64	8.87814e-06	0.000614982	conserved Plasmodium protein, unknown function
PFIT_1443800	27.6841	30.6582	24.9182	14.1291	139.323	135.555	191.091	114.51	84.7335	24.3474	145.12	5.96038	2.5754	9.08771e-06	0.000615539	TRAP-like protein
PFIT_1456100	1.84561	5.57422	1.31148	1.28447	18.1311	35.5247	40.054	19.8071	15.4416	2.50394	28.3792	11.3338	3.50256	9.11404e-06	0.000615539	conserved Plasmodium protein, unknown function
PFIT_1032600	383.886	264.775	708.201	390.477	1754.9	1632.27	3342	2077.89	1319.3	436.835	2201.76	5.04027	2.3335	9.31304e-06	0.000617326	early transcribed membrane protein 10.2
PFIT_0113000	76.5927	61.3164	112.788	26.9738	562.065	215.018	391.361	339.815	223.241	69.4176	377.065	5.43183	2.44144	9.369e-06	0.000617326	exported protein family 3
PFIT_1106000	3.69121	5.57422	2.62297	0	11.4512	74.7889	98.466	74.8955	33.9362	2.9721	64.9004	21.8366	4.44867	9.63087e-06	0.000622337	WD repeat-containing protein WRAP73, putative
PFIT_1416700	91.3575	93.3681	129.837	118.171	678.486	480.519	639.194	459.895	336.353	108.183	564.524	5.21821	2.38356	9.75215e-06	0.000622337	serine C-palmitoyltransferase, putative
PFIT_0834950	0.922803	1.39355	0	0	10.497	12.1532	26.7026	16.7122	8.54767	0.579089	16.5163	28.5211	4.83396	9.7906e-06	0.000622337	Plasmodium exported protein, unknown function, pseudogene
PFIT_0835400	11.0736	15.3291	6.55741	12.8447	0	0	0.834457	0	5.82991	11.4512	0.208614	0.0182177	-5.77852	1.09401e-05	0.000681302	stevor
PFIT_0903200	7.38243	11.1484	13.1148	14.1291	96.3813	71.0495	75.9356	55.0884	43.0287	11.4437	74.6137	6.52007	2.70489	1.09704e-05	0.000681302	conserved protein, unknown function
PFIT_0219700	12.9192	9.75488	10.4919	10.2757	104.97	60.766	97.6315	38.9952	43.2255	10.8604	75.5906	6.96019	2.79913	1.11873e-05	0.000686874	Plasmodium exported protein, unknown function
PFIT_1016000	11.0736	22.2969	28.8526	35.965	121.192	127.141	176.071	110.796	79.1735	24.547	133.8	5.45076	2.44646	1.29944e-05	0.000788864	Plasmodium exported protein (PHISTc), unknown function
PFIT_bin02700	55.3682	151.897	51.1478	14.1291	0	0	0	0	34.0678	68.1356	0	0	#DIV/0!	1.31989e-05	0.000792374	erythrocyte membrane protein 1, PfEMP1
PFIT_0817300	347.897	319.124	381.642	344.237	23.8568	86.0072	60.9154	88.5129	206.524	348.225	64.8231	0.186153	-2.42544	1.35032e-05	0.000801731	phospholipase DDHD1, putative
PFIT_0729800	1674.89	1506.43	4149.53	2227.26	33143.7	14571.7	20568.5	11278.9	11140.1	2389.53	19890.7	8.32411	3.0573	1.62016e-05	0.000951491	EMP1-trafficking protein
PFIT_1001600	2649.37	2320.27	2367.23	5132.72	462.821	709.56	307.08	622.066	1821.39	3117.4	525.382	0.168532	-2.5689	1.93893e-05	0.00112645	Plasmodium exported protein (hyp2), unknown function
PFIT_1000900	19.3789	11.1484	14.4263	12.8447	70.616	88.8118	57.5776	126.889	50.2116	14.4496	85.9736	5.94991	2.57287	1.9978e-05	0.00114831	Plasmodium exported protein (PHISTa), unknown function
PFIT_1149700	249.157	253.627	305.575	148.998	1319.76	1308.81	750.177	1226.8	695.362	239.339	1151.38	4.81068	2.26624	2.07962e-05	0.00118275	ring-infected erythrocyte surface antigen 2, pseudogene
PFIT_0422900	1542.93	5812.51	3611.82	1663.38	17710.3	11173.5	17033.8	10190.1	8592.29	3157.66	14026.9	4.44218	2.15127	2.34383e-05	0.00131914	serine/threonine protein kinase, FIKK family
PFIT_1314300	82.1295	69.6777	89.1808	101.473	394.114	473.975	325.438	465.466	250.182	85.6152	414.748	4.84433	2.2763	2.384e-05	0.00132791	serine/threonine protein kinase
PFIT_0625800	36.9121	45.9873	51.1478	34.6806	146.003	236.52	213.621	238.923	125.474	42.182	208.767	4.9492	2.30719	2.41961e-05	0.00133399	mitochondrial ribosomal protein L46 precursor, putative
PFIT_1319700	46.1402	71.0713	83.9349	46.2407	427.513	207.539	298.736	258.111	179.911	61.8468	297.975	4.81795	2.26842	2.69209e-05	0.00146923	SNARE protein, putative
PFIT_0801400	2076.31	2186.49	1836.08	1698.06	557.294	414.144	311.253	417.186	1187.1	1949.23	424.969	0.218019	-2.19748	2.80017e-05	0.00151293	Plasmodium exported protein (PHISTa), unknown function
PFIT_0800300	50.7542	72.4648	76.066	34.6806	11.4512	7.47889	16.6891	4.3328	34.2397	58.4914	9.98802	0.17076	-2.54995	3.54801e-05	0.00189801	rifin
PFIT_0312800	38.7577	57.1357	82.6234	50.0941	226.162	269.24	317.928	243.875	160.727	57.1528	264.301	4.62447	2.20929	3.84299e-05	0.00203046	hypothetical protein
PFIT_1404900	215.936	207.64	516.724	278.729	1817.88	877.835	1608.83	1125.29	831.109	304.757	1357.46	4.45424	2.15518	3.87077e-05	0.00203046	serine/threonine protein phosphatase CPPED1, putative
PFIT_1368600	41.5262	59.9228	91.8038	53.9475	443.736	199.125	234.483	266.158	173.838	61.8001	285.875	4.62581	2.20971	3.97343e-05	0.00206427	conserved Plasmodium protein, unknown function
PFIT_0812600	8.30523	6.96777	2.62297	3.8534	25.7653	57.0265	45.0607	34.0434	22.9557	5.43734	40.474	7.44371	2.89602	4.29787e-05	0.00221156	RuvB-like helicase 1
PFIT_0536300	14.7649	0	7.8689	1.28447	104.97	90.6815	257.013	81.7042	69.7858	5.97955	133.592	22.3415	4.48165	5.07839e-05	0.00258854	Plasmodium exported protein, unknown function
PFIT_0802800	698.562	896.055	339.674	489.381	211.848	141.164	74.2667	132.46	372.926	605.918	139.935	0.230946	-2.11437	5.45237e-05	0.00274569	Plasmodium exported protein (hyp13), unknown function
PFIT_1416600	43.3718	65.497	85.2464	46.2407	450.416	180.428	249.503	237.066	169.721	60.089	279.353	4.64899	2.21692	5.48833e-05	0.00274569	conserved Plasmodium protein, unknown function
PFIT_1238200	192.866	58.5293	249.182	134.869	983.853	490.802	1031.39	485.892	453.423	158.861	747.984	4.70841	2.23524	5.74831e-05	0.00284937	conserved Plasmodium protein, unknown function
PFIT_1401500	53.5226	86.4004	59.0167	10.2757	0.95427	5.60917	5.00674	1.85691	27.8303	52.3039	3.35677	0.0641783	-3.96177	6.33923e-05	0.0031066	rifin
PFIT_bin04900	191.02	217.394	188.854	87.3436	588.785	1018.06	685.09	722.958	462.439	171.153	753.724	4.4038	2.13875	6.38225e-05	0.0031066	rifin
PFIT_1443600	250.08	158.865	107.542	137.438	1011.53	749.759	784.39	498.272	462.234	163.481	760.987	4.65489	2.21875	7.50318e-05	0.00361962	conserved Plasmodium protein, unknown function
PFIT_0214400	37.8349	41.8066	69.5086	125.878	175.586	243.064	416.394	316.294	178.296	68.7569	287.835	4.18626	2.06566	8.02444e-05	0.00383682	acyl-CoA synthetase
PFIT_1235900	113.505	171.407	337.051	563.88	729.062	982.539	1929.27	1539.38	795.761	296.461	1295.06	4.36841	2.12711	8.44201e-05	0.00400107	conserved Plasmodium protein, unknown function
PFIT_0400500	2045.86	712.106	1750.83	1195.84	597.373	265.501	257.013	314.437	892.369	1426.16	358.581	0.251432	-1.99176	8.55498e-05	0.00401935	Plasmodium exported protein (PHISTb), unknown function
PFIT_0600300	23.9929	65.497	52.4593	37.2495	146.003	228.106	481.482	280.394	164.398	44.7997	283.996	6.33925	2.66431	9.17104e-05	0.00423733	Plasmodium exported protein (PHISTb), unknown function
PFIT_1327800	575.829	249.446	367.215	630.672	4273.22	1758.47	2795.43	1699.08	1543.67	455.791	2631.55	5.77359	2.52947	9.17579e-05	0.00423733	alpha/beta-hydrolase, putative
PFIT_0208200	21.2245	40.4131	55.0823	57.8009	142.186	244.934	163.554	187.548	114.093	43.6302	184.555	4.22999	2.08066	0.000101996	0.00463069	6-cysteine protein
PFIT_0725100	31.3753	50.1679	22.2952	19.267	389.342	172.949	248.668	115.748	131.227	30.7764	231.677	7.52775	2.91222	0.000102305	0.00463069	serine/threonine protein kinase, FIKK family
PFIT_0110300	186.406	189.523	364.592	155.42	1201.43	873.16	931.254	720.482	577.783	223.986	931.581	4.15911	2.05628	0.000102847	0.00463069	conserved Plasmodium protein, unknown function
PFIT_0803200	0	9.75488	3.93445	11.5602	15.2683	37.3944	63.4188	61.8971	25.4035	6.31238	44.4947	7.04879	2.81738	0.000104579	0.00466974	Plasmodium exported protein (PHISTa), unknown function
PFIT_0411000	725.324	1821.38	1184.27	132.3	25.7653	30.8504	30.8749	24.7588	496.94	965.817	28.0624	0.0290556	-5.10504	0.000107929	0.00477983	erythrocyte membrane protein 1, PfEMP1
PFIT_0811500	370.967	564.389	422.297	174.687	74.4331	119.662	115.155	56.3264	237.24	383.085	91.3942	0.238574	-2.06749	0.000111582	0.00490146	erythrocyte membrane protein 1, PfEMP1
PFIT_0701400	704.099	865.397	1917.39	990.323	6651.26	2603.59	4819.83	3580.75	2766.58	1119.3	4413.86	3.9434	1.97944	0.000122003	0.005316	Plasmodium exported protein, unknown function
PFIT_1357000	477.089	629.886	1110.83	393.046	3198.71	2145.51	3056.62	1990.61	1625.29	652.712	2597.86	3.9801	1.99281	0.000123085	0.00532022	pyrroline-5-carboxylate reductase
PFIT_1135300	31.3753	86.4004	57.7052	66.7922	376.937	229.976	169.395	217.259	154.48	60.5683	248.392	4.10102	2.03598	0.000125562	0.00538422	zinc finger protein, putative
PFIT_0311600	1.84561	0	2.62297	3.8534	5.72562	21.5018	30.0405	21.664	10.9067	2.08049	19.733	9.48476	3.24561	0.000136257	0.00577486	plasmepsin VI
PFIT_1103300	41.5262	124.026	119.345	123.309	885.563	1088.18	3837.67	1972.66	1024.03	102.052	1946.02	19.069	4.25316	0.00013681	0.00577486	Plasmodium exported protein (PHISTb), unknown function
PFIT_1109900	11.0736	30.6582	18.3608	16.698	91.6099	115.923	85.9491	60.6592	53.8665	19.1977	88.5352	4.61177	2.20532	0.000138966	0.0057926	conserved Plasmodium protein, unknown function
PFIT_1327500	132.884	107.304	82.6234	66.7922	220.436	654.403	369.665	462.371	262.06	97.4007	426.719	4.38106	2.13128	0.000139374	0.0057926	conserved Plasmodium protein, unknown function
PFIT_1432000	3.69121	2.78711	11.8033	10.2757	23.8568	31.7853	72.5978	48.2797	25.6346	7.13935	44.1299	6.18122	2.62789	0.000144981	0.00597964	conserved Plasmodium protein, unknown function
PFIT_0400600	61.8278	55.7422	49.8363	30.8272	6.67989	12.1532	15.0202	6.18971	29.7846	49.5584	10.0108	0.201999	-2.30758	0.000149923	0.00613664	acyl-CoA synthetase
PFIT_0537100	356.202	618.738	527.216	150.282	44.8507	79.4632	59.2465	74.8955	238.862	413.11	64.614	0.156409	-2.67661	0.000166977	0.0067833	rifin, pseudogene
PFIT_0918800	1919.43	1291.82	672.791	2374.98	428.467	438.45	168.56	269.871	945.546	1564.76	326.337	0.208555	-2.2615	0.000182525	0.00734954	conserved Plasmodium protein, unknown function
PFIT_0835500	806.53	158.865	952.137	73.2145	1.90854	2.80458	5.8412	10.5225	251.478	497.687	5.26921	0.0105874	-6.56151	0.000183637	0.00734954	rifin
PFIT_1216200	42.449	9.75488	19.6722	59.0854	98.2898	328.136	579.948	337.339	184.334	32.7404	335.928	10.2604	3.35901	0.000193686	0.00769473	male development gene 1
PFIT_1478400	1.84561	9.75488	15.7378	34.6806	42.9422	94.421	166.891	92.2267	57.3125	15.5047	99.1203	6.39292	2.67647	0.00020742	0.00818024	Plasmodium exported protein (PHIST), unknown function
PFIT_0404900	1569.69	3221.9	3840.02	3152.08	8333.64	9201.84	15513.4	9582.91	6801.93	2945.92	10657.9	3.61787	1.85514	0.000213848	0.0083726	sexual stage-specific protein precursor
PFIT_0517900	23.9929	27.8711	53.7708	21.8359	57.2562	201.93	136.017	147.315	83.7486	31.8677	135.629	4.25602	2.08951	0.00022518	0.00875287	apicortin, putative
PFIT_0205600	777	1325.27	583.61	840.04	5361.09	3344	2316.45	2482.69	2128.77	881.48	3376.06	3.82999	1.93734	0.000228873	0.00883287	pentafunctional AROM polypeptide, putative, pseudogene
PFIT_0928800	27.6841	48.7744	26.2297	15.4136	104.97	103.77	180.243	104.606	76.4612	29.5254	123.397	4.17935	2.06328	0.000234962	0.00900354	conserved Plasmodium protein, unknown function
PFIT_0105000	20.3017	22.2969	17.0493	35.965	103.061	148.643	73.4323	90.3698	63.8899	23.9032	103.877	4.34571	2.11959	0.000243463	0.00922713	conserved Plasmodium protein, unknown function
PFIT_0217600	48.9086	54.3486	24.9182	20.5514	236.659	118.727	111.817	162.789	97.34	37.1817	157.498	4.23591	2.08267	0.000244212	0.00922713	conserved Plasmodium protein, unknown function
PFIT_1319000	4.61402	4.18066	1.31148	12.8447	17.1769	42.0688	65.9221	34.0434	22.7702	5.7377	39.8028	6.93706	2.79432	0.000258007	0.00968062	probable protein, unknown function
PFIT_1475100	26.7613	33.4453	40.656	223.497	187.037	331.876	314.59	348.481	188.293	81.0899	295.496	3.64406	1.86554	0.000266756	0.00993987	probable protein, unknown function
PFIT_1444700	26.7613	16.7226	11.8033	19.267	67.7532	67.31	119.327	83.5611	51.5632	18.6386	84.4879	4.53296	2.18045	0.000297218	0.0109991	poly(A)-specific ribonuclease PARN, putative
PFIT_bin11100	92.2803	259.201	212.46	15.4136	2.86281	10.2835	3.33783	2.47588	74.7894	144.839	4.74	0.032726	-4.93342	0.0003	0.0110265	erythrocyte membrane protein 1, PfEMP1
PFIT_1305100	114.428	57.1357	110.165	92.4815	546.797	243.064	457.283	254.397	234.469	93.5523	375.385	4.01257	2.00453	0.000309136	0.0112856	conserved Plasmodium protein, unknown function
PFIT_0301700	5389.17	3614.88	2613.79	7476.87	1254.87	1663.12	994.673	1052.87	3007.53	4773.68	1241.38	0.260047	-1.94315	0.000332109	0.0120429	Plasmodium exported protein, unknown function
PFIT_0728000	42.449	27.8711	35.41	53.9475	271.967	133.685	115.155	138.031	102.314	39.9194	164.709	4.12605	2.04476	0.000362254	0.0130484	conserved Plasmodium protein, unknown function
PFIT_1129500	8.30523	8.36132	3.93445	15.4136	15.2683	61.7008	78.439	55.0884	30.8139	9.00365	52.6241	5.84476	2.54714	0.000375676	0.0133798	CCR4-NOT transcription complex subunit 2, putative
PFIT_1141800	81.2067	252.233	142.952	82.2058	13.3598	20.5669	15.8547	14.8553	77.9043	139.649	16.1592	0.115713	-3.11138	0.000376408	0.0133798	conserved Plasmodium protein, unknown function
PFIT_0500500	23.0701	29.2646	17.0493	3.8534	0.95427	2.80458	3.33783	0.618971	10.1191	18.3093	1.92891	0.105351	-3.24672	0.000379026	0.0133848	rifin
PFIT_bin04800	4.61402	2.78711	11.8033	1.28447	37.2165	30.8504	30.8749	21.664	17.6369	5.12223	30.1515	5.88639	2.55738	0.000399819	0.0140274	rifin
PFIT_0903100	3.69121	4.18066	3.93445	1.28447	20.9939	27.111	28.3716	15.4743	13.1302	3.2727	22.9877	7.02408	2.81231	0.000404473	0.0140992	conserved Plasmodium protein, unknown function
PFIT_0111800	12.9192	19.5098	22.2952	24.4048	92.5642	71.0495	75.9356	82.3231	50.1252	19.7823	80.4681	4.06769	2.02421	0.000422528	0.0146341	Plasmodium exported protein, unknown function
PFIT_0423700	0.922803	0	1.31148	0	14.3141	9.34861	24.1993	4.95177	6.881	0.558572	13.2034	23.6378	4.56303	0.000438114	0.0150772	Plasmodium exported protein (hyp10), unknown function
PFIT_1456200	12.9192	11.1484	9.18038	23.1204	55.3477	55.1568	64.2532	70.5627	37.7111	14.0921	61.3301	4.35209	2.12171	0.000441139	0.0150853	protein phosphatase PPM3, putative
PFIT_0923000	20.3017	13.9355	19.6722	35.965	83.9758	103.77	89.2869	89.7508	57.0822	22.4686	91.6958	4.08106	2.02894	0.000467498	0.0158861	3-oxoacyl-[acyl-carrier-protein] reductase
PFIT_0113900	0.922803	0	0	1.28447	4.77135	12.1532	16.6891	9.28456	5.63819	0.551817	10.7246	19.435	4.28059	0.000471193	0.0159116	surface-associated interspersed protein 8.3 (SURFIN 8.3)
PFIT_1100300	27.6841	16.7226	11.8033	6.42233	0.95427	0	0.834457	4.3328	8.59424	15.6581	1.53038	0.0977373	-3.35495	0.000480517	0.0161257	stevor
PFIT_0200700	0	0	0	0	8.58843	2.80458	6.67566	9.90354	3.49653	0	6.99305	#DIV/0!	#DIV/0!	0.000511859	0.0170714	Plasmodium exported protein (hyp10), unknown function
PFIT_1325000	59.9822	45.9873	57.7052	61.6543	349.263	148.643	189.422	173.312	135.746	56.3323	215.16	3.81948	1.93338	0.000517798	0.0171636	conserved Plasmodium protein, unknown function
PFIT_0607700	444.791	154.685	1197.38	364.788	2110.85	2083.81	5250.41	2493.83	1762.57	540.412	2984.72	5.52305	2.46547	0.000522843	0.0172251	ornithine aminotransferase
PFIT_1101800	1027.08	1183.13	807.873	1013.44	438.964	210.344	221.131	281.632	647.949	1007.88	288.018	0.285766	-1.8071	0.000526353	0.0172357	exported protein family 3
PFIT_1474300	777	972.701	2882.64	1757.15	5691.27	3876.87	7671.17	4164.44	3474.15	1597.37	5350.94	3.34984	1.74409	0.000534705	0.0174037	DnaJ protein, putative
PFIT_1250600	0.922803	0	1.31148	1.28447	6.67989	16.8275	6.67566	16.7122	6.30175	0.879688	11.7238	13.3272	3.73631	0.000540942	0.0175013	conserved Plasmodium protein, unknown function
PFIT_0416400	83.9751	140.749	173.116	114.317	552.522	376.749	455.614	391.809	286.106	128.039	444.173	3.46904	1.79454	0.00054477	0.0175202	cdc2-related protein kinase 1
PFIT_1247000	209.476	72.4648	325.248	224.781	908.465	498.281	979.653	602.259	477.579	207.993	747.164	3.59227	1.84489	0.00056036	0.0179149	signal recognition particle receptor, beta subunit
PFIT_1203900	56.291	36.2324	38.033	32.1116	56.3019	258.957	206.111	273.585	119.703	40.667	198.739	4.88697	2.28894	0.000568398	0.018065	conserved Plasmodium protein, unknown function
PFIT_1012300	16.6105	8.36132	10.4919	28.2582	54.3934	78.5283	45.0607	87.2749	41.1224	15.9305	66.3143	4.16274	2.05753	0.000593528	0.0187534	conserved Plasmodium protein, unknown function
PFIT_0101600	28.6069	18.1162	34.0986	50.0941	136.461	97.2256	138.52	120.699	77.9777	32.7289	123.226	3.76506	1.91267	0.000646773	0.0203169	vacuolar protein sorting-associated protein 51, putative
PFIT_0501300	1071.37	1092.55	1493.78	730.861	3606.19	2893.4	5626.75	2920.31	2429.4	1097.14	3761.66	3.4286	1.77762	0.000654196	0.0204313	parasite-infected erythrocyte surface protein
PFIT_0409800	31.3753	18.1162	49.8363	8.99126	157.455	65.4403	122.665	83.5611	67.18	27.0798	107.28	3.96164	1.9861	0.000672035	0.0208678	conserved Plasmodium protein, unknown function
PFIT_0106300	77.5155	32.0517	44.5904	59.0854	212.802	226.236	175.236	198.69	128.276	53.3108	203.241	3.81238	1.93069	0.000693271	0.021336	double-strand break repair protein MRE11, putative
PFIT_1252500	620.124	557.422	1050.5	580.578	3123.33	1779.98	2418.26	2194.87	1540.63	702.155	2379.11	3.38829	1.76056	0.000695008	0.021336	conserved Plasmodium protein, unknown function
PFIT_0108500	51.677	30.6582	76.066	75.7834	117.375	235.585	448.104	287.822	165.384	58.5462	272.221	4.64969	2.21713	0.00070739	0.0215934	conserved Plasmodium protein, unknown function
PFIT_0723000	544.454	412.492	293.772	440.572	51.5306	195.386	131.844	126.27	274.54	422.822	126.258	0.298607	-1.74368	0.000740793	0.022486	kelch protein, putative
PFIT_bin08400	19.3789	4.18066	24.9182	3.8534	0	0	0	0.618971	6.61876	13.0828	0.154743	0.011828	-6.40165	0.000779124	0.0235174	rifin
PFIT_0706900	54.4454	52.9551	49.8363	24.4048	107.833	125.271	252.841	168.36	104.493	45.4104	163.576	3.60217	1.84887	0.000802192	0.0240791	cytoskeleton associated protein, putative
PFIT_0208900	363.585	117.059	221.641	351.943	58.2105	110.314	96.7971	62.5161	172.758	263.557	81.9593	0.310974	-1.68513	0.000828134	0.0247205	transporter, putative
PFIT_0528400	11.0736	12.542	1.31148	15.4136	32.4452	56.0917	36.7161	51.9936	27.1984	10.0852	44.3116	4.39374	2.13545	0.000837447	0.0248611	conserved Plasmodium membrane protein, unknown function
PFIT_1322100	14.7649	27.8711	56.3938	12.8447	44.8507	131.815	108.479	107.701	63.0901	27.9686	98.2116	3.5115	1.81209	0.000861696	0.0254412	conserved Plasmodium protein, unknown function
PFIT_1463000	75.6699	107.304	62.9512	133.584	162.226	416.948	327.942	350.957	204.698	94.8773	314.518	3.315	1.72901	0.000892039	0.026194	conserved Plasmodium protein, unknown function
PFIT_0804800	2811.78	2203.21	5697.08	1817.52	10817.6	8420.29	12566.1	9266	6699.95	3132.4	10267.5	3.27784	1.71275	0.000904681	0.0264216	glutamate dehydrogenase, putative
PFIT_0111300	121.81	93.3681	38.033	95.0504	15.2683	29.9156	26.7026	25.3778	55.6907	87.0654	24.3161	0.279285	-1.84019	0.000930921	0.0268678	Plasmodium exported protein, unknown function
PFIT_0401400	8.30523	8.36132	2.62297	1.28447	0	0	0	0	2.57175	5.1435	0	0	#DIV/0!	0.000932605	0.0268678	rifin, pseudogene
PFIT_1343600	20.3017	11.1484	41.9675	32.1116	264.333	93.4861	96.7971	135.555	86.9625	26.3823	147.543	5.59249	2.48349	0.000937713	0.0268678	conserved Plasmodium protein, unknown function
PFIT_1005600	11.9964	4.18066	1.31148	2.56893	19.0854	28.9807	32.5438	34.0434	16.8389	5.01438	28.6633	5.71623	2.51506	0.000939852	0.0268678	conserved Plasmodium protein, unknown function
PFIT_1218400	9.22803	8.36132	6.55741	2.56893	33.3995	30.8504	16.6891	47.6608	19.4144	6.67893	32.1499	4.81364	2.26713	0.000962781	0.0273785	conserved Plasmodium protein, unknown function
PFIT_1402100	167.95	37.626	73.443	48.8097	228.071	335.615	674.242	368.288	241.755	81.9572	401.554	4.89955	2.29265	0.000973171	0.027529	Plasmodium exported protein, unknown function
PFIT_1235500	17.5333	5.57422	11.8033	24.4048	30.5366	66.3751	59.2465	81.0852	37.0699	14.8289	59.3109	3.99968	1.99988	0.000983754	0.0276437	conserved Plasmodium protein, unknown function
PFIT_1405600	23.9929	12.542	15.7378	43.6718	41.9879	125.271	110.983	83.5611	57.2185	23.9861	90.4508	3.77096	1.91493	0.000988854	0.0276437	adenylyl cyclase alpha
PFIT_1424600	65.519	41.8066	127.214	53.9475	236.659	171.08	388.023	193.119	159.671	72.1218	247.22	3.42782	1.77729	0.000992573	0.0276437	calcium-dependent protein kinase, putative
PFIT_1318800	16.6105	1.39355	5.24593	20.5514	23.8568	66.3751	52.5708	51.9936	29.8247	10.9503	48.6991	4.44726	2.15292	0.00100099	0.0277351	conserved Plasmodium protein, unknown function
PFIT_bin07600	11.0736	9.75488	5.24593	6.42233	28.6281	59.8311	29.206	34.6624	23.103	8.12419	38.0819	4.68747	2.22881	0.00104872	0.0289093	erythrocyte membrane protein 1, PfEMP1
PFIT_1338000	3.69121	0	7.8689	6.42233	13.3598	25.2413	47.5641	22.283	15.8038	4.49561	27.112	6.03078	2.59234	0.00108331	0.0297113	CPW-WPC family protein
PFIT_0932200	30.4525	25.084	30.1641	5.13786	51.5306	94.421	60.9154	127.508	53.1517	22.7096	83.5937	3.68099	1.88009	0.00110454	0.0301405	conserved Plasmodium protein, unknown function
PFIT_0702300	134.729	324.698	470.822	177.256	591.647	701.146	1198.28	873.987	559.071	276.876	841.265	3.03841	1.60332	0.00111148	0.0301775	conserved Plasmodium protein, unknown function
PFIT_0416500	7.38243	5.57422	3.93445	6.42233	25.7653	41.1339	32.5438	20.426	17.8978	5.82835	29.9673	5.14163	2.36223	0.00112517	0.0303966	conserved Plasmodium protein, unknown function
PFIT_1350100	7.38243	12.542	23.6067	19.267	217.574	49.5476	129.341	78.6093	67.2337	15.6995	118.768	7.56506	2.91935	0.00113783	0.0305026	transcription factor with AP2 domain(s)
PFIT_0536700	96.8944	111.484	94.4268	60.3699	21.9482	19.6321	27.5371	29.0916	57.673	90.7938	24.5523	0.270418	-1.88674	0.00114039	0.0305026	rifin, pseudogene
PFIT_0802400	2.76841	1.39355	1.31148	3.8534	3.81708	30.8504	18.3581	31.5675	11.74	2.33171	21.1483	9.06985	3.18108	0.00116361	0.0309704	Plasmodium exported protein (PHISTa), unknown function, pseudogene
PFIT_1103700	1002.16	918.352	1024.27	1387.22	287.235	382.358	309.584	350.338	707.69	1083	332.379	0.306905	-1.70414	0.00121893	0.0322838	Plasmodium exported protein (hyp11), unknown function
PFIT_1404100	0.922803	1.39355	0	1.28447	3.81708	25.2413	30.0405	10.5225	9.15277	0.900206	17.4053	19.3348	4.27313	0.00123133	0.0324531	conserved Plasmodium protein, unknown function
PFIT_1025600	7.38243	16.7226	17.0493	10.2757	32.4452	72.9192	65.9221	30.3296	31.6308	12.8575	50.404	3.9202	1.97093	0.00128045	0.0333958	conserved Plasmodium protein, unknown function
PFIT_0315600	2.76841	2.78711	7.8689	44.9563	34.3537	45.8082	84.2802	72.4196	36.9053	14.5952	59.2154	4.05719	2.02048	0.00128462	0.0333958	conserved Plasmodium protein, unknown function
PFIT_0514400	80.2839	47.3808	85.2464	47.5252	192.763	251.478	217.793	229.019	143.936	65.1091	222.763	3.42138	1.77458	0.00128839	0.0333958	aspartate--tRNA ligase, putative
PFIT_0729000	28.6069	45.9873	30.1641	33.3961	110.695	98.1604	105.976	147.934	75.115	34.5386	115.691	3.34963	1.744	0.00129182	0.0333958	tRNA pseudouridine synthase D, putative
PFIT_1301000	7.38243	25.084	7.8689	16.698	61.0733	53.2871	57.5776	42.709	33.96	14.2583	53.6617	3.76353	1.91209	0.00131053	0.033608	surface-associated interspersed protein 13.1 (SURFIN 13.1)
PFIT_1025500	365.43	611.77	617.708	556.173	2858.99	1572.44	1215.8	1275.7	1134.25	537.771	1730.73	3.21835	1.68632	0.00131247	0.033608	conserved Plasmodium protein, unknown function
PFIT_0913200	22.1473	25.084	38.033	11.5602	38.1708	114.988	185.25	115.129	68.7952	24.2061	113.384	4.68412	2.22778	0.00134814	0.03433	conserved Plasmodium protein, unknown function
PFIT_0802100	322.981	327.485	229.509	417.451	163.18	98.1604	77.6045	74.2765	213.831	324.357	103.305	0.318493	-1.65067	0.00135968	0.03433	Plasmodium exported protein, unknown function
PFIT_1429900	59.9822	58.5293	65.5741	35.965	407.473	164.536	223.635	151.029	145.84	55.0127	236.668	4.30207	2.10503	0.00136094	0.03433	conserved protein, unknown function
PFIT_0922100	46.1402	36.2324	83.9349	28.2582	100.198	261.761	124.334	171.455	106.539	48.6414	164.437	3.3806	1.75728	0.00136608	0.03433	dynein intermediate chain 2, ciliary
PFIT_1222300	28.6069	65.497	35.41	124.593	157.455	192.581	234.483	209.212	130.98	63.5268	198.433	3.12361	1.64321	0.00140037	0.0350287	transcription factor with AP2 domain(s)
PFIT_0719900	179.024	305.188	229.509	134.869	279.601	714.234	954.619	644.349	430.174	212.148	648.201	3.05542	1.61137	0.00153159	0.0381027	secreted ookinete protein, putative
PFIT_1441900	110.736	96.1552	270.165	98.9038	588.785	271.11	544.901	402.95	297.963	143.99	451.936	3.13866	1.65015	0.00153818	0.0381027	adaptor complexes medium subunit family
PFIT_1301050	10.1508	20.9033	2.62297	23.1204	61.0733	46.7431	69.26	38.3762	34.0313	14.1994	53.8631	3.79335	1.92347	0.00154442	0.0381027	surface-associated interspersed protein 13.1 (SURFIN 13.1)
PFIT_1105600	158.722	207.64	701.643	181.11	1101.23	761.912	1127.35	780.522	627.516	312.279	942.754	3.01895	1.59405	0.00156359	0.0384004	metabolite/drug transporter, putative
PFIT_1339800	792.688	1170.59	2258.37	1190.7	5256.12	3241.16	4659.61	3195.75	2720.62	1353.09	4088.16	3.02136	1.5952	0.00159567	0.0389697	RNA lariat debranching enzyme, putative
PFIT_1148900	2470.34	5220.25	5227.57	2795	17384.9	9684.23	9885.82	10228.5	7862.07	3928.29	11795.9	3.0028	1.58631	0.00160278	0.0389697	Plasmodium exported protein (PHISTc), unknown function
PFIT_1203800	38.7577	27.8711	23.6067	20.5514	37.2165	219.692	167.726	139.268	84.3363	27.6967	140.976	5.08998	2.34766	0.00160841	0.0389697	conserved Plasmodium protein, unknown function
PFIT_1417600	6.45962	4.18066	2.62297	11.5602	20.9939	37.3944	26.7026	29.7106	17.4531	6.20586	28.7004	4.62473	2.20937	0.00174253	0.0419728	conserved Plasmodium protein, unknown function
PFIT_0902000	32.2981	15.3291	17.0493	3.8534	35.308	53.2871	107.645	81.7042	43.3093	17.1325	69.4861	4.05581	2.01999	0.0017479	0.0419728	Plasmodium exported protein, unknown function
PFIT_1100400	5.53682	5.57422	5.24593	2.56893	0	0	0	0	2.36574	4.73147	0	0	#DIV/0!	0.00183242	0.0436162	rifin
PFIT_0219800	155.031	140.749	90.4923	256.893	60.119	36.4596	49.233	51.3746	105.044	160.791	49.2965	0.306587	-1.70563	0.00183248	0.0436162	DnaJ protein, putative, pseudogene
PFIT_0927900	96.8944	26.4775	90.4923	147.713	160.317	258.022	388.857	333.625	187.8	90.3944	285.205	3.15512	1.6577	0.00190083	0.0450446	cytochrome c oxidase subunit 5B, putative
PFIT_1123000	13.8421	2.78711	9.18038	11.5602	16.2226	57.0265	58.412	33.4244	25.3069	9.34243	41.2714	4.41763	2.14327	0.00191329	0.0451419	GPI transamidase component GPI16, putative
PFIT_0702100	138.421	96.1552	169.181	107.895	143.141	489.867	540.728	417.805	262.899	127.913	397.885	3.11059	1.63719	0.00194315	0.0455976	conserved Plasmodium protein, unknown function
PFIT_1150300	7.38243	4.18066	6.55741	0	0	0	0	0	2.26506	4.53013	0	0	#DIV/0!	0.00194948	0.0455976	rifin
PFIT_1004000	782.537	843.1	946.891	349.374	2692.95	1778.11	2854.68	1718.26	1495.74	730.476	2261	3.09524	1.63005	0.00195945	0.0456333	RNA-binding protein, putative
PFIT_0822400	99.6628	54.3486	157.378	38.534	284.373	282.328	725.143	328.055	246.228	87.4808	404.975	4.6293	2.21079	0.00198466	0.046022	conserved protein, unknown function
PFIT_0803100	8.30523	5.57422	7.8689	16.698	3.81708	0	0	0.618971	5.36031	9.6116	1.10901	0.115383	-3.1155	0.00203413	0.0469674	acyl-CoA binding protein
PFIT_0217300	407.879	384.621	540.331	405.891	709.023	1513.54	1400.22	1530.72	861.527	434.68	1288.37	2.96396	1.56752	0.00208163	0.0476688	conserved Plasmodium protein, unknown function
PFIT_1122300	6.45962	5.57422	11.8033	14.1291	14.3141	38.3293	36.7161	54.4694	22.7244	9.49158	35.9572	3.78833	1.92156	0.00208364	0.0476688	conserved Plasmodium protein, unknown function
PFIT_0826500	174.41	210.427	418.363	179.825	799.678	712.364	505.681	863.465	483.027	245.756	720.297	2.93094	1.55136	0.00209097	0.0476688	lipoate-protein ligase B
PFIT_1319600	14.7649	30.6582	47.2134	28.2582	144.095	82.2678	106.811	62.5161	64.573	30.2237	98.9223	3.27301	1.71062	0.00210515	0.0477024	type I signal peptidase
PFIT_0519200	50.7542	100.336	161.312	133.584	154.592	336.55	319.597	452.468	213.649	111.497	315.802	2.83239	1.50202	0.00211093	0.0477024	mitochondrial ribosomal protein L14 precursor, putative
PFIT_1103100	52.5998	59.9228	80.0005	82.2058	319.681	187.907	171.898	183.834	142.256	68.6822	215.83	3.14244	1.65189	0.00211893	0.0477024	Plasmodium exported protein, unknown function
PFIT_0421900	53.5226	32.0517	78.689	201.661	212.802	240.259	501.509	282.251	200.343	91.4811	309.205	3.37999	1.75702	0.0021363	0.047894	early transcribed membrane protein 4
PFIT_0603700	27.6841	40.4131	49.8363	17.9825	99.2441	81.3329	136.017	116.986	71.1869	33.979	108.395	3.19005	1.67358	0.00214878	0.0479747	RAP protein, putative
PFIT_0925100	0.922803	2.78711	0	6.42233	9.5427	14.9578	25.0337	11.7604	8.92836	2.53306	15.3237	6.04947	2.59681	0.0021776	0.048418	conserved Plasmodium protein, unknown function
PFIT_0700100	15.6877	8.36132	6.55741	1.28447	33.3995	35.5247	45.8952	28.4727	21.8979	7.97272	35.823	4.4932	2.16774	0.00226661	0.0501905	stevor
PFIT_1253200	87.6663	170.014	217.706	182.394	17.1769	37.3944	71.7633	60.6592	105.597	164.445	46.7485	0.28428	-1.81461	0.00228642	0.0504226	gametocyte erythrocyte cytosolic protein
PFIT_1434000	78.4383	43.2002	90.4923	75.7834	279.601	184.168	251.172	201.166	150.503	71.9786	229.027	3.18187	1.66988	0.0023665	0.0518933	conserved Plasmodium protein, unknown function
PFIT_0201600	40.6034	36.2324	23.6067	21.8359	40.0793	116.858	155.209	100.892	66.9146	30.5696	103.26	3.37785	1.75611	0.00237232	0.0518933	Plasmodium exported protein (hyp11), unknown function
PFIT_0704700	3.69121	9.75488	6.55741	3.8534	29.5824	23.3715	29.206	21.045	15.8827	5.96423	25.8012	4.326	2.11303	0.00250183	0.0545055	cysteine-rich secretory protein, putative
PFIT_1145100	18.4561	30.6582	41.9675	19.267	51.5306	95.3558	93.4592	104.606	56.9126	27.5872	86.2379	3.12602	1.64433	0.0025606	0.0554192	conserved Plasmodium protein, unknown function
PFIT_0804100	39.6805	73.8584	57.7052	28.2582	97.3356	177.624	176.071	154.124	100.582	49.8756	151.288	3.03331	1.6009	0.00256428	0.0554192	von Willebrand factor A domain-related protein
PFIT_1417700	0	1.39355	0	1.28447	5.72562	13.0881	30.0405	8.04662	7.44735	0.669505	14.2252	21.2473	4.40921	0.00258356	0.0556134	conserved Plasmodium protein, unknown function
PFIT_0700900	1600.14	1538.48	562.626	2904.18	333.995	410.404	209.449	362.717	990.249	1651.36	329.141	0.199316	-2.32687	0.0026047	0.0558461	Plasmodium exported protein (hyp12), unknown function
PFIT_1462900	0.922803	1.39355	0	8.99126	3.81708	18.6972	20.027	19.1881	9.12962	2.8269	15.4323	5.4591	2.44866	0.00271485	0.0579776	conserved Plasmodium protein, unknown function
PFIT_1322200	322.981	390.195	796.07	375.064	831.169	1507.93	1521.22	1434.77	897.425	471.078	1323.77	2.8101	1.49062	0.00278789	0.0593031	beta-hydroxyacyl-ACP dehydratase
PFIT_1356300	100.586	97.5488	257.051	127.162	165.089	731.061	729.316	496.415	338.028	145.587	530.47	3.64367	1.86539	0.00282135	0.0597794	glutamate--tRNA ligase, putative
PFIT_1100900	2683.51	3736.12	2775.1	3071.16	1378.92	1162.97	824.444	859.132	2061.42	3066.47	1056.37	0.344489	-1.53747	0.00283509	0.0598359	exported protein family 4
PFIT_0113300	0	0	1.31148	0	7.63416	3.73944	10.8479	5.57074	3.63797	0.327871	6.94807	21.1915	4.40541	0.00287194	0.0603778	Plasmodium exported protein (hyp10), unknown function
PFIT_0536600	36.9121	73.8584	24.9182	17.9825	1.90854	4.67431	6.67566	6.80868	21.7173	38.4178	5.0168	0.130585	-2.93694	0.00295417	0.0616854	rifin
PFIT_0606000	3.69121	9.75488	2.62297	2.56893	9.5427	36.4596	17.5236	21.664	12.9785	4.6595	21.2975	4.57077	2.19244	0.00296559	0.0616854	MYND finger protein, putative
PFIT_0111200	547.222	236.904	243.936	728.292	113.558	147.708	74.2667	108.939	275.103	439.089	111.118	0.253065	-1.98242	0.00296839	0.0616854	Plasmodium exported protein (hyp11), unknown function
PFIT_0929500	32.2981	19.5098	44.5904	33.3961	83.0215	113.118	95.9626	118.842	67.5924	32.4486	102.736	3.16612	1.66272	0.00300713	0.062251	conserved Plasmodium protein, unknown function
PFIT_0405500	44.2946	41.8066	39.3445	50.0941	138.369	172.949	108.479	129.984	90.6652	43.885	137.445	3.13195	1.64706	0.00309711	0.063869	conserved Plasmodium protein, unknown function
PFIT_0423800	0	0	1.31148	0	2.86281	6.54403	10.0135	7.42765	3.51993	0.327871	6.71199	20.4715	4.35554	0.00316475	0.0650157	stevor, pseudogene
PFIT_0621300	25.8385	12.542	13.1148	20.5514	46.7592	51.4174	91.7903	62.5161	40.5662	18.0117	63.1207	3.50443	1.80918	0.00321742	0.0658474	conserved Apicomplexan protein, unknown function
PFIT_1007800	7.38243	2.78711	6.55741	10.2757	20.0397	35.5247	26.7026	30.3296	17.4499	6.75067	28.1492	4.16983	2.05999	0.00331855	0.0676608	endonuclease, putative
PFIT_1407300	236.238	228.543	251.805	376.348	48.6678	106.574	106.811	99.0354	181.753	273.233	90.272	0.330384	-1.59778	0.00344497	0.0699743	glycerophosphodiester phosphodiesterase, putative
PFIT_0404400	82.1295	45.9873	131.148	233.773	589.739	666.556	1732.33	477.846	494.939	123.259	866.619	7.03085	2.8137	0.00346767	0.0701717	lysine decarboxylase, putative
PFIT_1339700	86.7435	107.304	78.689	102.757	305.366	298.221	182.746	304.534	183.295	93.8733	272.717	2.90516	1.53862	0.00349565	0.0703231	conserved Plasmodium protein, unknown function
PFIT_0321700	349.743	309.369	393.445	274.876	1209.06	833.896	928.751	884.51	647.956	331.858	964.054	2.90502	1.53855	0.00350136	0.0703231	ATP-dependent RNA helicase, putative
PFIT_1149400	26945.9	15554.9	7775.78	42973.1	4664.47	5301.6	1828.3	3688.45	13591.5	23312.4	3870.7	0.166036	-2.59043	0.0035142	0.0703231	ring-infected erythrocyte surface antigen, pseudogene
PFIT_0937100	58.1366	117.059	99.6727	78.3524	310.138	264.566	204.442	229.019	170.173	88.3051	252.041	2.85421	1.51309	0.00357531	0.0712819	virulence-associated protein 1
PFIT_1346000	1.84561	2.78711	0	10.2757	6.67989	16.8275	35.8817	25.3778	12.4594	3.72711	21.1917	5.68583	2.50737	0.00366034	0.0727089	6-cysteine protein
PFIT_1133200	196.557	289.859	423.609	196.523	1043.02	758.172	630.015	671.584	526.167	276.637	775.697	2.80402	1.4875	0.00369218	0.0730728	conserved Plasmodium membrane protein, unknown function
PFIT_1130700	603.513	674.48	1556.73	752.697	2462.97	2553.11	2566.79	2251.2	1677.69	896.855	2458.52	2.74126	1.45484	0.00386394	0.0759761	transporter, putative
PFIT_1140000	1906.51	4793.83	4873.47	2723.07	11857.8	7923.88	9501.13	8843.24	6552.86	3574.22	9531.5	2.66674	1.41508	0.00387651	0.0759761	transcription factor with AP2 domain(s)
PFIT_1020300	80.2839	125.42	65.5741	100.188	211.848	383.293	234.483	240.161	180.156	92.8665	267.446	2.8799	1.52602	0.00388107	0.0759761	dihydrolipoamide acyltransferase component E2
PFIT_0537400	83.0523	107.304	114.099	363.504	8.58843	8.41375	10.8479	19.8071	89.452	166.99	11.9143	0.0713475	-3.80899	0.00391917	0.0764425	rifin
PFIT_0536800	1445.11	3196.81	2764.61	1202.26	889.38	609.53	586.624	740.289	1429.33	2152.2	706.456	0.328249	-1.60714	0.00393319	0.0764425	erythrocyte membrane protein 1 (PfEMP1), pseudogene
PFIT_0612500	116.273	73.8584	89.1808	119.455	674.669	243.064	329.611	277.918	240.504	99.6919	381.315	3.82494	1.93544	0.00396665	0.0768165	AP-3 complex subunit beta, putative
PFIT_bin08300	175.333	383.227	201.968	33.3961	17.1769	25.2413	30.0405	17.9502	110.542	198.481	22.6022	0.113876	-3.13447	0.00407697	0.0786709	erythrocyte membrane protein 1, PfEMP1
PFIT_1001400	2890.22	2434.54	2750.18	4602.24	1235.78	1329.37	851.147	1129.62	2152.89	3169.29	1136.48	0.358591	-1.47959	0.00411509	0.079071	Plasmodium exported protein (PHISTc), unknown function
PFIT_1427500	15.6877	9.75488	9.18038	16.698	25.7653	95.3558	58.412	40.8521	33.9633	12.8302	55.0963	4.29425	2.10241	0.00413802	0.079071	ABC transporter G family member 2
PFIT_0937200	2339.31	4293.54	8077.42	6892.44	16690.2	12918.8	14162.4	13339.4	9839.2	5400.68	14277.7	2.64369	1.40255	0.00414582	0.079071	Plasmodium exported protein (PHISTc), unknown function
PFIT_1441700	114.428	129.601	301.641	177.256	750.056	306.634	514.026	431.423	340.633	180.731	500.535	2.7695	1.46962	0.00415624	0.079071	allantoicase, putative
PFIT_0614900	155.031	50.1679	128.525	136.153	709.977	323.462	311.253	303.296	264.733	117.469	411.997	3.50727	1.81035	0.00417623	0.0791725	conserved Plasmodium protein, unknown function
PFIT_1037600	10.1508	8.36132	23.6067	26.9738	17.1769	68.2449	105.976	79.2283	42.4648	17.2732	67.6565	3.91686	1.9697	0.00422434	0.0798047	gametocyte-specific protein
PFIT_0834900	37.8349	115.665	78.689	82.2058	146.958	328.136	860.326	474.132	265.493	78.5987	452.388	5.75567	2.52498	0.00432739	0.0814666	Plasmodium exported protein, unknown function, pseudogene
PFIT_0833800	308.216	112.878	250.493	183.678	1039.2	383.293	853.65	464.847	449.532	213.816	685.248	3.20484	1.68025	0.00454127	0.0851962	Plasmodium exported protein, unknown function
PFIT_0813300	28.6069	15.3291	40.656	37.2495	83.9758	95.3558	90.1214	99.6543	61.3686	30.4604	92.2768	3.02941	1.59904	0.00463404	0.0866357	aquaporin, putative
PFIT_0514600	5.53682	4.18066	5.24593	2.56893	7.63416	32.7201	21.6959	18.5691	12.269	4.38309	20.1548	4.59832	2.20111	0.00467386	0.0870788	conserved Plasmodium membrane protein, unknown function
PFIT_1361800	222.396	161.652	194.099	218.359	68.7075	68.2449	100.135	51.3746	135.621	199.127	72.1154	0.362159	-1.46531	0.00469689	0.0872073	conserved Plasmodium protein, unknown function
PFIT_0213100	103.354	119.846	195.411	74.499	402.702	258.022	450.607	268.014	234.057	123.277	344.836	2.79724	1.484	0.00472537	0.0874355	conserved protein, unknown function
PFIT_1356400	0	4.18066	1.31148	1.28447	11.4512	11.2183	15.0202	6.18971	6.33202	1.69415	10.9699	6.47514	2.69491	0.00474858	0.0875651	dynein light chain, putative
PFIT_0615700	14.7649	15.3291	45.9019	10.2757	61.0733	47.6779	68.4255	81.0852	43.0667	21.5679	64.5655	2.99359	1.58188	0.00478995	0.0880276	ras GTPAse, putative
PFIT_1206100	11.9964	5.57422	11.8033	7.70679	19.0854	52.3522	37.5506	29.7106	21.9725	9.2702	34.6747	3.74045	1.90321	0.00504833	0.0924614	Tat binding protein 1(TBP-1)-interacting protein, putative
PFIT_0411350	12.9192	34.8389	14.4263	6.42233	2.86281	4.67431	0.834457	0	9.62229	17.1517	2.09289	0.122023	-3.03478	0.00514525	0.0938665	erythrocyte membrane protein 1, PfEMP1
PFIT_0700700	5.53682	2.78711	5.24593	10.2757	0	1.86972	0	0	3.21441	5.9614	0.467431	0.0784096	-3.67283	0.00518269	0.0938665	rifin
PFIT_1357100	65.519	52.9551	41.9675	51.3786	140.278	238.39	119.327	135.555	105.671	52.955	158.387	2.99098	1.58062	0.00522465	0.0938665	patatin-like phospholipase, putative
PFIT_0423000	645.962	537.912	692.463	1204.83	2323.65	2258.62	1587.97	2138.54	1423.74	770.291	2077.2	2.69664	1.43116	0.00524685	0.0938665	Plasmodium exported protein (PHISTb), unknown function
PFIT_0602500	42.449	76.6455	83.9349	64.2233	161.272	150.513	284.55	139.268	125.357	66.8131	183.901	2.75246	1.46072	0.00525043	0.0938665	conserved Plasmodium protein, unknown function
PFIT_1303500	11.0736	8.36132	5.24593	12.8447	37.2165	28.9807	24.1993	43.9469	21.4836	9.38139	33.5859	3.58005	1.83998	0.00525752	0.0938665	conserved Plasmodium protein, unknown function
PFIT_0614100	51.677	86.4004	73.443	64.2233	163.18	242.129	180.243	177.645	129.868	68.9359	190.799	2.76778	1.46873	0.00527713	0.0938665	enoyl-acyl carrier reductase
PFIT_0501100	2326.39	3067.21	3939.69	2362.13	7888	6387.91	9875.8	6871.82	5339.87	2923.86	7755.88	2.65262	1.40742	0.00528017	0.0938665	Plasmodium exported protein, unknown function
PFIT_1240400	50.7542	79.4326	52.4593	44.9563	235.705	100.965	151.037	155.362	108.834	56.9006	160.767	2.8254	1.49846	0.0052889	0.0938665	C_ITvar5 - erythrocyte membrane protein 1, PfEMP1, putative
PFIT_1345900	23.0701	33.4453	23.6067	35.965	41.9879	167.34	288.722	129.984	93.0152	29.0218	157.009	5.41003	2.43564	0.00529877	0.0938665	6-cysteine protein
PFIT_1460700	20.3017	12.542	28.8526	6.42233	37.2165	65.4403	56.7431	60.6592	36.0222	17.0297	55.0148	3.23053	1.69177	0.005331	0.0941287	conserved Plasmodium protein, unknown function
PFIT_1311200	7.38243	4.18066	5.24593	19.267	23.8568	25.2413	38.385	38.9952	20.3193	9.019	31.6196	3.50588	1.80978	0.00541701	0.0953358	malonyl CoA-acyl carrier protein transacylase precursor
PFIT_1252600	1075.99	140.749	103.607	1324.28	27.6738	31.7853	36.7161	28.4727	346.16	661.157	31.162	0.0471325	-4.40713	0.00546589	0.0958838	reticulocyte binding protein homologue 3, pseudogene
PFIT_1413200	426.335	517.009	413.117	417.451	1149.9	1303.2	879.518	1396.4	812.865	443.478	1182.25	2.66586	1.4146	0.00549218	0.0960332	conserved Plasmodium protein, unknown function
PFIT_1432600	1037.23	334.453	455.085	673.06	271.967	265.501	208.614	214.783	432.587	624.957	240.216	0.384372	-1.37942	0.00567066	0.0988341	conserved Plasmodium protein, unknown function
PFIT_0803600	72.9015	50.1679	27.5411	20.5514	15.2683	13.0881	9.17903	13.6174	27.7893	42.7905	12.7882	0.298856	-1.74248	0.00577506	0.100063	Plasmodium exported protein (hyp7), unknown function
PFIT_0800900	1.84561	0	2.62297	1.28447	4.77135	5.60917	15.8547	14.2363	5.77807	1.43826	10.1179	7.03481	2.81451	0.00577821	0.100063	Plasmodium exported protein (PHISTa), unknown function
PFIT_0100700	80653	40212.4	22805.4	140434	14738.7	13415.3	4784.78	7431.98	40559.5	71026.3	10092.7	0.142098	-2.81504	0.0058325	0.100681	ring-infected erythrocyte surface antigen
PFIT_0106400	33.2209	16.7226	64.2627	29.5427	149.82	55.1568	122.665	93.4646	70.607	35.9372	105.277	2.92946	1.55064	0.00587423	0.101078	conserved Plasmodium protein, unknown function
PFIT_1016400	139.343	164.439	225.575	513.786	278.647	780.609	1227.49	955.691	535.697	260.786	810.609	3.10833	1.63614	0.00597044	0.102407	early transcribed membrane protein 10.3
PFIT_1301400	57.2138	29.2646	17.0493	87.3436	3.81708	7.47889	9.17903	12.3794	27.9657	47.7178	8.21361	0.172129	-2.53844	0.00599528	0.102508	early transcribed membrane protein 13
PFIT_0937400	2.76841	5.57422	3.93445	3.8534	16.2226	11.2183	17.5236	23.5209	10.577	4.03262	17.1214	4.24572	2.08601	0.00602274	0.102574	Plasmodium exported protein (PHISTc), unknown function
PFIT_1140700	9.22803	12.542	9.18038	6.42233	25.7653	47.6779	22.5303	34.6624	21.0011	9.34318	32.659	3.49549	1.80549	0.00603713	0.102574	carbonic anhydrase
PFIT_1467600	1.84561	2.78711	2.62297	0	0.95427	15.8926	20.027	12.9984	7.14099	1.81392	12.4681	6.87355	2.78106	0.00614151	0.104021	conserved Plasmodium protein, unknown function
PFIT_0301500	575.829	326.092	485.249	1037.85	216.619	192.581	216.124	186.929	404.659	606.254	203.064	0.334948	-1.57799	0.00620369	0.104494	Plasmodium exported protein (hyp1), unknown function
PFIT_1405000	5.53682	8.36132	14.4263	17.9825	46.7592	28.9807	24.1993	47.0418	24.161	11.5767	36.7452	3.17406	1.66633	0.00620816	0.104494	DNA-directed RNA polymerase II subunit RPB4, putative
PFIT_1466600	54.4454	105.91	115.41	70.6456	76.3416	238.39	246.165	316.913	153.028	86.6029	219.452	2.53401	1.34142	0.00626559	0.105133	potassium channel
PFIT_1108600	3492.81	2277.07	6263.64	4011.38	16277.9	6809.53	12616.2	7448.08	7399.58	4011.23	10787.9	2.68943	1.4273	0.00633024	0.105889	transcription factor with AP2 domain(s)
PFIT_0923500	775.155	890.481	717.381	733.43	3402.93	2060.43	1337.64	1642.13	1444.95	779.112	2110.78	2.70922	1.43788	0.00654638	0.109167	conserved Plasmodium protein, unknown function
PFIT_1018300	155.031	132.388	175.739	169.549	257.653	505.76	382.181	523.03	287.666	158.177	417.156	2.63728	1.39905	0.00658074	0.109188	conserved protein, unknown function
PFIT_0207100	381.118	192.31	510.167	660.215	148.866	193.516	146.865	160.313	299.171	435.953	162.39	0.372495	-1.42471	0.00659581	0.109188	serine repeat antigen 3
PFIT_0719700	2.76841	6.96777	6.55741	5.13786	16.2226	25.2413	12.5169	27.2347	12.8309	5.35786	20.3039	3.78954	1.92202	0.00660824	0.109188	conserved Plasmodium membrane protein, unknown function
PFIT_0828700	3.69121	4.18066	6.55741	11.5602	10.497	28.9807	30.8749	24.7588	15.1376	6.49737	23.7779	3.65961	1.87169	0.00664705	0.109494	conserved Plasmodium protein, unknown function
PFIT_1416400	85.8207	89.1875	49.8363	30.8272	194.671	188.842	176.071	168.979	123.029	63.9179	182.141	2.8496	1.51076	0.00677873	0.111324	conserved Plasmodium protein, unknown function
PFIT_0936200	1779.17	1661.12	1457.06	2042.3	678.486	675.905	604.147	683.963	1197.77	1734.91	660.625	0.380784	-1.39296	0.00685212	0.11195	Plasmodium exported protein, unknown function
PFIT_0701300	727.169	974.094	2325.26	1166.29	5338.19	2226.84	2999.04	2716.04	2309.12	1298.2	3320.03	2.5574	1.35468	0.00687776	0.11195	small exported membrane protein 1
PFIT_0513800	3.69121	1.39355	3.93445	3.8534	4.77135	14.0229	24.1993	17.9502	9.22704	3.21815	15.2359	4.73437	2.24317	0.00687905	0.11195	6-cysteine protein
PFIT_0504500	4.61402	5.57422	5.24593	5.13786	6.67989	18.6972	41.7229	28.4727	14.5181	5.14301	23.8932	4.64576	2.21591	0.00694464	0.112678	conserved Plasmodium protein, unknown function
PFIT_1478600	281.455	355.356	720.004	168.265	2588.93	839.505	1326.79	996.543	909.606	381.27	1437.94	3.77145	1.91512	0.00700117	0.113255	Plasmodium exported protein (PHISTb), unknown function
PFIT_0215200	15.6877	9.75488	23.6067	34.6806	47.7135	61.7008	71.7633	64.992	41.2374	20.9324	61.5424	2.94005	1.55584	0.00705362	0.113763	origin recognition complex subunit 5
PFIT_0313000	577.675	615.951	819.677	554.889	1997.29	1343.4	2124.53	1294.27	1165.96	642.048	1689.87	2.632	1.39616	0.0070754	0.113775	ubiquitin-protein ligase, putative
PFIT_0835600	38.7577	13.9355	18.3608	16.698	5.72562	7.47889	4.17229	8.04662	14.1469	21.938	6.35586	0.289719	-1.78728	0.00712207	0.114186	erythrocyte membrane protein 1, PfEMP1
PFIT_1359600	46.1402	80.8261	59.0167	28.2582	124.055	172.014	149.368	134.317	99.2494	53.5603	144.939	2.70608	1.4362	0.00729277	0.116576	guanylyl cyclase beta
PFIT_1239100	0	0	0	1.28447	1.90854	5.60917	5.00674	9.90354	2.96406	0.321116	5.607	17.461	4.12606	0.00731744	0.116626	conserved Plasmodium protein, unknown function
PFIT_1225700	15.6877	13.9355	28.8526	12.8447	34.3537	39.2642	75.9356	61.2781	35.269	17.8301	52.7079	2.95612	1.5637	0.00740303	0.117116	conserved Plasmodium protein, unknown function
PFIT_bin10500	421.721	1052.13	667.545	73.2145	134.552	56.0917	72.5978	35.9003	314.219	553.653	74.7855	0.135076	-2.88815	0.00740951	0.117116	erythrocyte membrane protein 1, PfEMP1
PFIT_0506500	653.345	840.313	363.281	507.364	3793.22	2024.91	1330.13	1372.26	1360.6	591.076	2130.13	3.60382	1.84953	0.00741325	0.117116	conserved Plasmodium protein, unknown function
PFIT_1253600	11.0736	6.96777	15.7378	53.9475	0	1.86972	0	0.618971	11.2769	21.9317	0.622173	0.0283687	-5.13956	0.00746627	0.11761	acyl-CoA binding protein, putative
PFIT_0423400	406.034	518.402	670.168	253.04	244.293	208.474	103.473	148.553	319.054	461.911	176.198	0.381455	-1.39041	0.00748892	0.117624	Plasmodium exported protein (hyp15), unknown function
PFIT_1000300	0	4.18066	2.62297	0	6.67989	14.0229	8.34457	10.5225	5.79669	1.70091	9.89247	5.816	2.54003	0.0075921	0.118899	erythrocyte membrane protein 1 (PfEMP1), pseudogene
PFIT_1470100	22.1473	30.6582	28.8526	19.267	106.878	58.8963	75.9356	53.8505	49.5607	25.2313	73.8902	2.92852	1.55017	0.00765561	0.119547	translation initiation factor IF-1
PFIT_1224800	31.3753	32.0517	43.2789	16.698	82.0672	72.9192	105.142	89.1318	59.083	30.851	87.315	2.83021	1.50091	0.00771679	0.120155	isoleucine--tRNA ligase, putative
PFIT_1004900	0.922803	1.39355	3.93445	0	1.90854	12.1532	9.17903	19.8071	6.16233	1.5627	10.762	6.88677	2.78383	0.00778562	0.120878	conserved Plasmodium protein, unknown function
PFIT_bin02100	8.30523	20.9033	14.4263	3.8534	0	3.73944	4.17229	0.618971	7.00237	11.8721	2.13268	0.179638	-2.47683	0.00783321	0.121269	B_ITvar29 - erythrocyte membrane protein 1, PfEMP1, putative
PFIT_0621000	210.399	395.769	346.231	241.479	1025.84	775	441.428	770	525.768	298.47	753.067	2.52309	1.33519	0.00792797	0.122385	conserved Plasmodium protein, unknown function
PFIT_bin08000	20.3017	47.3808	51.1478	5.13786	2.86281	2.80458	6.67566	4.3328	17.5805	30.9921	4.16896	0.134517	-2.89414	0.00797211	0.122624	rifin
PFIT_1430500	47.9858	98.9423	44.5904	25.6893	124.055	139.294	162.719	147.315	98.8239	54.302	143.346	2.63979	1.40042	0.0079888	0.122624	CPW-WPC family protein
PFIT_0718700	2.76841	2.78711	7.8689	2.56893	16.2226	14.9578	20.8614	15.4743	10.4387	3.99834	16.879	4.22151	2.07776	0.00805258	0.123252	conserved Plasmodium protein, unknown function
PFIT_1410800	22.1473	15.3291	41.9675	8.99126	55.3477	122.467	407.215	186.31	107.472	22.1088	192.835	8.7221	3.12468	0.0081937	0.125058	CUGBP Elav-like family member 2, putative
PFIT_1446500	59.0594	58.5293	89.1808	82.2058	162.226	176.689	229.476	189.405	130.846	72.2438	189.449	2.62235	1.39086	0.00827409	0.125929	mitochondrial ribosomal protein S29 precursor, putative
PFIT_1319500	68.2875	64.1035	86.5579	100.188	309.184	169.21	191.091	183.215	146.48	79.7843	213.175	2.67189	1.41786	0.00833931	0.126565	conserved Plasmodium protein, unknown function
PFIT_1016200	3664.45	3559.14	4203.3	6144.88	1879.91	1756.6	1653.89	1538.14	3050.04	4392.94	1707.14	0.388609	-1.36361	0.00837053	0.126683	Plasmodium exported protein (PHISTc), unknown function
PFIT_1012900	316.522	176.981	137.706	206.799	64.8904	93.4861	75.1012	97.7974	146.16	209.502	82.8188	0.395313	-1.33893	0.00842347	0.127129	conserved Plasmodium protein, unknown function
PFIT_1450800	94.126	52.9551	45.9019	59.0854	24.811	38.3293	22.5303	12.3794	43.7648	63.0171	24.5125	0.388982	-1.36222	0.00849222	0.127809	conserved Plasmodium protein, unknown function
PFIT_1477600	33.2209	44.5937	78.689	179.825	110.695	260.826	564.093	355.289	203.404	84.0822	322.726	3.83822	1.94044	0.00852994	0.12802	probable protein, unknown function
PFIT_0912800	17.5333	23.6904	32.7871	29.5427	73.4788	71.0495	60.0809	80.4662	48.5786	25.8884	71.2689	2.75293	1.46097	0.00863381	0.128949	conserved Plasmodium protein, unknown function
PFIT_1318400	59.9822	69.6777	66.8856	69.3611	152.683	244.934	127.672	179.502	121.337	66.4767	176.198	2.65052	1.40627	0.00863956	0.128949	conserved Plasmodium protein, unknown function
PFIT_1400400	14.7649	1.39355	6.55741	1.28447	0	0	0	0	3.00004	6.00007	0	0	#DIV/0!	0.00867748	0.129158	rifin
PFIT_0507300	301.757	58.5293	44.5904	227.35	17.1769	40.199	10.0135	18.5691	89.7732	158.057	21.4896	0.135962	-2.87873	0.00874767	0.129845	conserved Plasmodium protein, unknown function
PFIT_1112400	16.6105	18.1162	30.1641	24.4048	45.805	94.421	70.9289	46.4228	43.3592	22.3239	64.3944	2.88455	1.52835	0.00890524	0.131822	endonuclease/exonuclease/phosphatase family protein, putative
PFIT_0826100	6385.8	6530.19	8011.85	8735.65	21307.9	16695.7	19460.4	17063.8	13023.9	7415.87	18631.9	2.51244	1.32909	0.00917025	0.135374	RNA-binding protein, putative
PFIT_1477700	10.1508	19.5098	34.0986	109.18	104.97	145.838	559.921	297.106	160.097	43.2347	276.959	6.40594	2.67941	0.00920432	0.135507	Plasmodium exported protein, unknown function
PFIT_0802300	185.483	114.271	201.968	115.602	3694.93	739.475	965.467	1197.71	901.864	154.331	1649.4	10.6874	3.41784	0.00923849	0.13564	Plasmodium exported protein (hyp17), unknown function
PFIT_1239400	188.252	54.3486	245.247	269.738	561.111	314.113	770.204	349.719	344.092	189.396	498.787	2.63356	1.39701	0.0092898	0.136024	ATP-dependent zinc metalloprotease FTSH 1
PFIT_1437100	22.1473	52.9551	53.7708	19.267	108.787	87.877	91.7903	96.5595	66.6442	37.035	96.2534	2.59898	1.37795	0.00960677	0.140285	conserved Plasmodium protein, unknown function
PFIT_0610900	53.5226	27.8711	73.443	47.5252	91.6099	110.314	178.574	152.886	91.9682	50.5905	133.346	2.63579	1.39823	0.0100934	0.146993	lsm12, putative
PFIT_1437000	7.38243	4.18066	13.1148	14.1291	17.1769	16.8275	50.0674	38.9952	20.2343	9.70176	30.7667	3.17125	1.66505	0.0101665	0.147471	GTPase Era, putative
PFIT_1224700	9.22803	9.75488	18.3608	3.8534	37.2165	12.1532	34.2128	43.328	21.0134	10.2993	31.7276	3.08057	1.6232	0.0101908	0.147471	conserved Plasmodium protein, unknown function
PFIT_1021900	2617.99	3364.04	3967.24	2612.6	11342.5	6742.22	7203.04	6093.15	5492.84	3140.47	7845.22	2.4981	1.32083	0.0102081	0.147471	serine/arginine-rich splicing factor 4
PFIT_0506600	4.61402	2.78711	0	0	19.0854	13.0881	5.8412	8.66559	6.76017	1.85028	11.6701	6.30718	2.657	0.0103309	0.148453	histone deacetylase, putative, pseudogene
PFIT_1316600	63.6734	61.3164	148.198	78.3524	515.306	166.405	273.702	201.785	188.592	87.8849	289.299	3.2918	1.71888	0.010331	0.148453	conserved Plasmodium protein, unknown function
PFIT_1420200	102.431	90.581	136.394	78.3524	138.369	219.692	401.374	271.109	179.788	101.94	257.636	2.52734	1.33762	0.0103926	0.148942	thioredoxin-like protein, putative
PFIT_1478100	244.543	157.472	287.215	124.593	2551.72	609.53	750.177	1067.11	724.044	203.456	1244.63	6.11747	2.61293	0.0104235	0.148989	Plasmodium exported protein (hyp17), unknown function
PFIT_0806500	117.196	186.736	188.854	80.9213	231.888	562.786	314.59	323.722	250.837	143.427	358.247	2.49777	1.32064	0.010454	0.149032	tubulin gamma chain
PFIT_0819700	0	4.18066	1.31148	3.8534	7.63416	8.41375	18.3581	9.90354	6.70688	2.33639	11.0774	4.74125	2.24527	0.0105491	0.149991	meiotic recombination protein DMC1, putative
PFIT_0400100	11.0736	4.18066	2.62297	1.28447	0	0.934861	0	0	2.51207	4.79043	0.233715	0.0487879	-4.35733	0.0106276	0.150474	rifin
PFIT_1403700	388.5	496.105	729.184	670.491	2108.94	1087.24	945.44	1411.25	979.644	571.07	1388.22	2.43091	1.28149	0.0106519	0.150474	conserved Plasmodium protein, unknown function
PFIT_1103600	75722.5	97416.4	106023	121173	39616.5	40902	33350.8	42192.8	69549.6	100084	39015.5	0.389829	-1.35909	0.0106666	0.150474	early transcribed membrane protein 11.2
PFIT_1441000	1003.09	1259.77	839.349	684.62	3484.04	2068.85	2108.67	1920.67	1671.13	946.707	2395.56	2.53041	1.33937	0.0108729	0.152985	vesicle-associated membrane protein, putative
PFIT_0830100	1.84561	5.57422	6.55741	7.70679	19.0854	31.7853	16.6891	11.7604	12.6255	5.42101	19.8301	3.658	1.87106	0.0109217	0.153273	conserved Plasmodium protein, unknown function
PFIT_0322700	0.922803	5.57422	1.31148	7.70679	20.0397	12.1532	9.17903	18.5691	9.43204	3.87882	14.9853	3.86335	1.94985	0.0112345	0.157165	conserved Plasmodium protein, unknown function
PFIT_1250700	115.35	112.878	246.559	161.843	538.208	302.895	431.414	313.199	277.793	159.157	396.429	2.4908	1.31661	0.0112572	0.157165	AP-3 complex subunit sigma, putative
PFIT_1138500	149.494	73.8584	64.2627	211.937	58.2105	43.9385	25.0337	38.3762	83.1388	124.888	41.3897	0.331415	-1.59329	0.0114543	0.158996	conserved Plasmodium protein, unknown function
PFIT_1225800	9.22803	18.1162	14.4263	17.9825	20.0397	47.6779	40.054	56.9453	28.0587	14.9383	41.1792	2.75663	1.4629	0.0114621	0.158996	haloacid dehalogenase-like hydrolase, putative
PFIT_bin05800	0.922803	2.78711	5.24593	5.13786	0	0	0	0	1.76171	3.52343	0	0	#DIV/0!	0.0114767	0.158996	stevor
PFIT_1326900	728.092	695.383	899.677	974.909	447.553	280.458	230.31	357.765	576.769	824.515	329.022	0.399049	-1.32536	0.0115504	0.159608	regulator of nonsense transcripts 3B, putative
PFIT_0706300	535.226	845.887	1064.92	644.801	2127.07	1391.07	2323.96	1556.71	1311.21	772.71	1849.7	2.39379	1.2593	0.0116864	0.161076	AAA family ATPase, putative
PFIT_0508600	582.289	529.551	1200.01	831.049	342.583	281.393	252.006	351.576	546.307	785.724	306.889	0.390582	-1.3563	0.0119122	0.16377	conserved Plasmodium protein, unknown function
PFIT_1212000	11.9964	2.78711	7.8689	19.267	21.9482	20.5669	41.7229	45.1849	21.4178	10.4799	32.3557	3.08742	1.6264	0.0119453	0.163808	tetratricopeptide repeat family protein, putative
PFIT_1470700	71.9787	118.452	136.394	106.611	353.08	226.236	260.351	225.305	187.301	108.359	266.243	2.45705	1.29693	0.0119766	0.163822	biotin carboxylase subunit of acetyl CoA carboxylase, putative
PFIT_0800960	40.6034	52.9551	66.8856	35.965	19.0854	18.6972	18.3581	12.9984	33.1935	49.1023	17.2848	0.352016	-1.50629	0.012095	0.164829	rifin
PFIT_1472800	1.84561	2.78711	0	3.8534	4.77135	8.41375	15.0202	14.2363	6.36597	2.12153	10.6104	5.00131	2.32231	0.0121113	0.164829	conserved Plasmodium protein, unknown function
PFIT_1038300	13.8421	25.084	39.3445	25.6893	129.781	21.5018	95.1281	76.7524	53.3904	25.99	80.7908	3.10854	1.63624	0.0122995	0.166763	rifin, pseudogene
PFIT_1404800	28.6069	15.3291	73.443	44.9563	106.878	88.8118	120.996	100.273	72.4119	40.5838	104.24	2.56851	1.36093	0.0123151	0.166763	nuclear formin-like protein
PFIT_1358800	138.421	133.781	104.919	186.247	45.805	49.5476	59.2465	61.8971	97.483	140.842	54.124	0.384289	-1.37974	0.0125546	0.169581	conserved Plasmodium protein, unknown function
PFIT_bin06800	11.0736	8.36132	15.7378	5.13786	0.95427	1.86972	2.50337	2.47588	6.01423	10.0777	1.95081	0.193578	-2.36901	0.0127154	0.171326	rifin
PFIT_1009800	5363.33	3553.56	3607.89	9673.31	2275.93	2314.72	1804.1	1899	3811.48	5549.52	2073.44	0.373624	-1.42034	0.0128474	0.172673	succinate dehydrogenase subunit 4, putative
PFIT_1349100	12.9192	9.75488	3.93445	12.8447	22.9025	53.2871	24.1993	27.8537	20.962	9.86331	32.0606	3.2505	1.70066	0.0130328	0.174731	conserved Plasmodium protein, unknown function
PFIT_1009600	472.475	352.569	237.378	768.11	202.305	202.865	125.169	183.834	318.088	457.633	178.543	0.390145	-1.35792	0.0130886	0.175044	conserved Plasmodium protein, unknown function
PFIT_1214700	104.277	94.7617	85.2464	109.18	412.245	174.819	169.395	240.78	173.838	98.3661	249.31	2.53451	1.34171	0.0132307	0.176395	conserved Plasmodium protein, unknown function
PFIT_0708700	78.4383	104.517	99.6727	123.309	41.0336	44.8733	51.7364	21.045	70.5781	101.484	39.6721	0.390919	-1.35506	0.0132758	0.176395	conserved protein, unknown function
PFIT_1238100	1.84561	1.39355	2.62297	3.8534	6.67989	11.2183	20.027	8.66559	7.03829	2.42888	11.6477	4.7955	2.26168	0.0133149	0.176395	conserved Plasmodium protein, unknown function
PFIT_1353700	951.41	1460.44	1281.32	1008.31	3216.84	2482.99	3189.3	2316.81	1988.43	1175.37	2801.49	2.38349	1.25308	0.0133202	0.176395	adenylosuccinate synthetase
PFIT_0600700	390.346	281.498	1244.6	301.849	3061.3	1018.06	1545.42	1398.87	1155.24	554.573	1755.91	3.16625	1.66277	0.0135327	0.178486	conserved Plasmodium protein, unknown function
PFIT_0832800	628.429	1124.6	342.297	567.734	588.785	2110.92	2439.12	1668.13	1183.75	665.764	1701.74	2.55606	1.35392	0.0135583	0.178486	unspecified product
PFIT_1361700	227.932	255.02	182.296	236.342	488.586	632.901	553.245	527.363	387.961	225.398	550.524	2.44246	1.28833	0.0135772	0.178486	conserved Plasmodium protein, unknown function
PFIT_0409900	23.0701	8.36132	22.2952	17.9825	57.2562	49.5476	69.26	35.9003	35.4592	17.9273	52.991	2.95589	1.56359	0.0136313	0.178655	conserved Plasmodium protein, unknown function
PFIT_0110100	2.76841	5.57422	7.8689	5.13786	28.6281	12.1532	16.6891	17.3312	12.0189	5.33735	18.7004	3.50369	1.80888	0.0136766	0.178655	conserved Plasmodium protein, unknown function
PFIT_0423200	0	0	0	0	2.86281	7.47889	1.66891	3.71383	1.96556	0	3.93111	#DIV/0!	#DIV/0!	0.0136893	0.178655	Plasmodium exported protein, unknown function, pseudogene
PFIT_0317500	688.411	1049.35	813.119	653.793	367.394	312.244	329.611	294.63	563.569	801.167	325.97	0.406868	-1.29737	0.0137546	0.179074	kinesin-5
PFIT_0404000	227.932	252.233	120.656	46.2407	189.9	774.065	485.654	466.704	320.423	161.766	479.081	2.96157	1.56636	0.0138153	0.179432	liver specific protein 2, putative
PFIT_0829500	23.9929	37.626	87.8693	24.4048	102.107	107.509	115.99	101.511	75.1262	43.4733	106.779	2.4562	1.29643	0.0138952	0.180038	SNARE protein, putative
PFIT_1214900	114.428	58.5293	221.641	55.232	197.534	245.868	516.529	274.823	210.573	112.457	308.689	2.74494	1.45677	0.0139468	0.180274	10 kDa chaperonin
PFIT_1463600	3690.29	4445.44	2590.18	4300.39	2671.96	1688.36	936.261	1187.19	2688.76	3756.57	1620.94	0.431494	-1.21259	0.0140167	0.180342	conserved Plasmodium protein, unknown function
PFIT_1313600	2.76841	5.57422	10.4919	8.99126	13.3598	32.7201	24.1993	19.1881	14.6616	6.95644	22.3668	3.21527	1.68494	0.01405	0.180342	conserved Plasmodium protein, unknown function
PFIT_1012200	1028	744.158	660.987	1042.99	423.696	411.339	281.212	370.764	620.393	869.033	371.753	0.427777	-1.22507	0.0140522	0.180342	NLI interacting factor-like phosphatase, putative
PFIT_1119200	392.191	299.614	870.825	529.2	201.351	188.842	241.993	203.022	365.88	522.957	208.802	0.399272	-1.32456	0.0140918	0.180422	haloacid dehalogenase-like hydrolase, putative
PFIT_0702200	58.1366	68.2842	72.1316	51.3786	164.134	138.359	177.739	142.982	109.143	62.4827	155.804	2.49355	1.3182	0.0142772	0.181316	conserved Plasmodium protein, unknown function
PFIT_0832700	482.626	872.365	347.543	620.397	521.032	1705.19	2248.86	1396.4	1024.3	580.733	1467.87	2.52762	1.33778	0.0142773	0.181316	unspecified product
PFIT_1335500	3.69121	1.39355	1.31148	2.56893	11.4512	12.1532	9.17903	12.9984	6.84338	2.2413	11.4455	5.10663	2.35237	0.0143097	0.181316	conserved Plasmodium membrane protein, unknown function
PFIT_1207400	97.8172	93.3681	68.1971	35.965	82.0672	330.941	201.104	203.022	139.06	73.8369	204.284	2.76669	1.46816	0.0143308	0.181316	conserved Plasmodium protein, unknown function
PFIT_0710300	121.81	206.246	186.231	91.197	388.388	295.416	431.414	324.341	255.63	151.371	359.89	2.37754	1.24947	0.0143661	0.181316	sin3 associated polypeptide p18-like protein
PFIT_0513500	38.7577	40.4131	28.8526	39.8184	126.918	76.6586	75.1012	103.987	66.3133	36.9605	95.6662	2.58834	1.37203	0.0144219	0.181316	GTP-binding protein, putative
PFIT_1150500	6.45962	2.78711	5.24593	1.28447	0	0.934861	0	0	2.089	3.94428	0.233715	0.0592542	-4.07694	0.0144226	0.181316	rifin
PFIT_0710800	394.037	848.674	560.003	30.8272	87.7929	73.854	76.7701	71.8006	267.97	458.385	77.5544	0.16919	-2.56328	0.0144301	0.181316	erythrocyte membrane protein 1, PfEMP1
PFIT_1133700	35.9893	44.5937	57.7052	21.8359	110.695	62.6357	124.334	104.606	70.2994	40.0311	100.568	2.51225	1.32898	0.0144965	0.181727	glycine cleavage system H protein
PFIT_1417300	86.7435	93.3681	170.493	97.6193	192.763	206.604	297.901	342.291	185.973	112.056	259.89	2.31929	1.21368	0.0149394	0.186846	conserved protein, unknown function
PFIT_1150800	268.536	593.654	727.873	205.514	91.6099	127.141	147.699	159.695	290.215	448.894	131.536	0.293023	-1.77092	0.0150634	0.18782	rifin
PFIT_1246200	45.2174	75.2519	44.5904	32.1116	104.97	119.662	81.7768	168.36	83.9925	49.2928	118.692	2.4079	1.26778	0.0150868	0.18782	conserved Plasmodium protein, unknown function
PFIT_1001300	7158.19	9331.24	8013.16	6570.04	2944.88	3226.21	2757.88	3785.63	5473.4	7768.16	3178.65	0.40919	-1.28916	0.015213	0.188956	Plasmodium exported protein (PHISTc), unknown function
PFIT_0400400	44.2946	22.2969	32.7871	21.8359	39.1251	74.7889	98.466	107.701	55.1619	30.3036	80.0202	2.64062	1.40088	0.0153101	0.189726	Plasmodium exported protein, unknown function, pseudogene
PFIT_1231200	360.816	179.768	167.87	455.985	92.5642	161.731	77.6045	144.22	205.07	291.11	119.03	0.408883	-1.29024	0.0153504	0.18979	amino acid transporter, putative
PFIT_1130800	624.738	703.745	881.316	637.095	1565	2046.41	1265.04	1778.3	1187.71	711.723	1663.69	2.33755	1.225	0.0154618	0.190731	phosphoacetylglucosamine mutase, putative
PFIT_0725000	8239.71	8162.05	5322	9982.86	3754.1	3833.87	1981.84	3863	5642.43	7926.65	3358.2	0.423659	-1.23902	0.0156437	0.192483	Plasmodium exported protein, unknown function
PFIT_0536200	16.6105	0	27.5411	1.28447	43.8964	24.3064	97.6315	41.4711	31.5927	11.359	51.8263	4.56257	2.18985	0.0156751	0.192483	Plasmodium exported protein, unknown function
PFIT_1102000	67.3647	8.36132	48.5249	5.13786	1.90854	1.86972	2.50337	4.3328	17.5004	32.3472	2.65361	0.0820352	-3.60761	0.0158294	0.193937	Pfmc-2TM Maurer's cleft two transmembrane protein
PFIT_1119700	0.922803	5.57422	0	1.28447	6.67989	4.67431	12.5169	12.9984	5.58137	1.94537	9.21736	4.7381	2.24431	0.0161234	0.197092	conserved Plasmodium protein, unknown function
PFIT_1468900	9.22803	26.4775	41.9675	19.267	64.8904	43.9385	83.4457	49.5177	42.3415	24.235	60.4481	2.49425	1.3186	0.0161877	0.197431	conserved Plasmodium protein, unknown function
PFIT_0311400	938.491	1025.66	1324.6	1365.39	475.227	543.154	403.877	506.318	822.838	1163.53	482.144	0.41438	-1.27098	0.0163745	0.19926	conserved Plasmodium protein, unknown function
PFIT_1449100	365.43	274.53	506.232	341.668	886.517	635.706	1083.96	893.175	623.402	371.965	874.839	2.35194	1.23385	0.0164263	0.199441	multidrug resistance protein 2
PFIT_0822500	509.387	199.278	510.167	500.941	118.329	138.359	252.006	216.64	305.639	429.943	181.334	0.421762	-1.2455	0.0166418	0.201604	conserved Plasmodium protein, unknown function
PFIT_1349800	43.3718	62.7099	49.8363	25.6893	41.9879	131.815	110.148	149.791	76.9188	45.4018	108.436	2.38835	1.25602	0.0167122	0.202005	conserved Plasmodium protein, unknown function
PFIT_1129200	21.2245	13.9355	18.3608	14.1291	29.5824	65.4403	52.5708	43.328	32.3214	16.9125	47.7304	2.8222	1.49682	0.0168079	0.202302	6-phosphofructokinase
PFIT_1250500	87.6663	41.8066	124.591	148.998	246.202	176.689	297.067	243.256	170.784	100.765	240.803	2.38974	1.25685	0.0168117	0.202302	vacuolar protein sorting-associated protein 26, putative
PFIT_0219100	4275.35	3074.18	1891.16	7015.75	1661.38	1869.72	996.342	1490.48	2784.3	4064.11	1504.48	0.370188	-1.43367	0.0169613	0.203648	Plasmodium exported protein (PHISTc), unknown function
PFIT_1240500	114.428	213.214	266.231	29.5427	40.0793	30.8504	44.2262	29.0916	95.9578	155.854	36.0619	0.231383	-2.11165	0.0174392	0.208235	erythrocyte membrane protein 1, PfEMP1
PFIT_0835000	0	0	0	0	0	5.60917	9.17903	2.47588	2.15801	0	4.31602	#DIV/0!	#DIV/0!	0.0174475	0.208235	stevor
PFIT_1215800	7.38243	5.57422	2.62297	12.8447	12.4055	25.2413	21.6959	30.3296	14.7621	7.10606	22.4181	3.15478	1.65754	0.0174589	0.208235	conserved Plasmodium membrane protein, unknown function
PFIT_1351800	8.30523	11.1484	5.24593	2.56893	4.77135	21.5018	35.8817	29.7106	14.8917	6.81713	22.9664	3.36892	1.75229	0.0176447	0.209987	protein kinase, putative
PFIT_0920100	8.30523	16.7226	44.5904	57.8009	43.8964	66.3751	183.581	117.604	67.3595	31.8548	102.864	3.22916	1.69116	0.0179451	0.212815	long chain fatty acid elongation enzyme, putative
PFIT_1305700	21.2245	25.084	19.6722	15.4136	41.9879	63.5706	57.5776	52.6125	37.1429	20.3486	53.9371	2.65066	1.40635	0.0179611	0.212815	MORN repeat protein, putative
PFIT_1233000	54.4454	32.0517	20.9837	70.6456	46.7592	144.903	129.341	125.651	78.0976	44.5316	111.664	2.50751	1.32626	0.018079	0.213743	conserved Plasmodium protein, unknown function
PFIT_0904400	23.0701	43.2002	14.4263	15.4136	34.3537	54.222	102.638	53.2315	42.5694	24.0275	61.1114	2.54339	1.34675	0.0183151	0.216062	conserved Plasmodium protein, unknown function
PFIT_0537300	15.6877	11.1484	14.4263	3.8534	4.77135	2.80458	3.33783	1.23794	7.15844	11.2789	3.03793	0.269345	-1.89247	0.0184152	0.21644	rifin
PFIT_1036300	152.263	153.291	258.362	111.748	298.687	270.175	574.941	405.426	278.112	168.916	387.307	2.2929	1.19717	0.0184272	0.21644	pyruvate kinase 2
PFIT_0626100	18.4561	6.96777	5.24593	14.1291	16.2226	54.222	23.3648	41.4711	22.5099	11.1997	33.8201	3.01973	1.59442	0.0188659	0.221112	myosin light chain, putative
PFIT_0108100	41.5262	85.0068	81.3119	39.8184	9.5427	32.7201	30.0405	19.8071	42.4717	61.9158	23.0276	0.371918	-1.42694	0.0189839	0.22138	cold-shock protein, putative
PFIT_1240900	54.4454	96.1552	43.2789	34.6806	36.2623	29.9156	16.6891	9.90354	40.1663	57.14	23.1926	0.405891	-1.30084	0.0190113	0.22138	rifin, pseudogene
PFIT_1206400	125.501	220.182	371.15	163.127	332.086	401.055	567.431	603.497	348.004	219.99	476.017	2.16381	1.11358	0.019022	0.22138	conserved Plasmodium protein, unknown function
PFIT_1332500	305.448	227.149	297.707	363.504	1012.48	556.242	570.769	674.059	500.92	298.452	703.388	2.35679	1.23682	0.0190735	0.22138	ubiquitin-activating enzyme
PFIT_1018800	167.95	342.814	322.625	211.937	296.778	684.318	710.958	606.592	417.996	261.332	574.661	2.19897	1.13683	0.0190936	0.22138	zinc finger protein, putative
PFIT_0508500	792.688	257.808	373.773	777.101	366.44	272.045	169.395	177.645	398.362	550.342	246.381	0.447687	-1.15944	0.0191897	0.221995	guanidine nucleotide exchange factor
PFIT_1143000	240.852	112.878	228.198	269.738	41.0336	93.4861	125.169	100.892	151.531	212.916	90.1452	0.423383	-1.23996	0.0192668	0.221995	conserved Plasmodium membrane protein, unknown function
PFIT_1113400	41.5262	12.542	38.033	28.2582	36.2623	112.183	83.4457	82.9421	54.3991	30.0898	78.7084	2.61578	1.38724	0.019329	0.221995	DNA helicase, putative
PFIT_1037800	11.0736	26.4775	15.7378	6.42233	36.2623	28.0458	47.5641	43.328	26.8639	14.9278	38.8	2.59918	1.37805	0.0193413	0.221995	Plasmodium exported protein, unknown function
PFIT_0902700	5391.94	4940.15	6272.82	9449.81	3266.47	2726.06	2111.18	3048.43	4650.86	6513.68	2788.03	0.428027	-1.22423	0.0193521	0.221995	serine/threonine protein kinase, FIKK family
PFIT_1445900	35.9893	27.8711	51.1478	19.267	48.6678	97.2256	72.5978	110.177	57.8679	33.5688	82.167	2.44772	1.29144	0.0195801	0.224134	conserved Plasmodium protein, unknown function
PFIT_0716500	26.7613	19.5098	2.62297	37.2495	4.77135	4.67431	8.34457	4.3328	13.5333	21.5359	5.53076	0.256816	-1.96119	0.0197955	0.226121	cysteine repeat modular protein 2
PFIT_0935300	1659.2	303.795	402.625	1617.14	130.735	273.914	257.847	237.066	610.291	995.691	224.891	0.225864	-2.14647	0.01998	0.227675	cAMP-dependent protein kinase catalytic subunit
PFIT_0103700	85.8207	59.9228	78.689	39.8184	73.4788	136.49	293.729	207.974	121.99	66.0627	177.918	2.69317	1.4293	0.0200159	0.227675	conserved Plasmodium protein, unknown function
PFIT_0817400	2016.33	2073.61	1168.53	2238.82	1047.79	900.271	504.012	868.416	1352.22	1874.32	830.122	0.442892	-1.17497	0.0201323	0.227862	conserved Plasmodium protein, unknown function
PFIT_1037900	235.315	334.453	139.017	190.101	43.8964	80.3981	96.7971	139.268	157.406	224.721	90.09	0.400896	-1.3187	0.0201496	0.227862	Plasmodium exported protein, unknown function
PFIT_1318200	13.8421	2.78711	18.3608	24.4048	19.0854	43.9385	60.9154	37.7572	27.6364	14.8487	40.4241	2.7224	1.44488	0.0201588	0.227862	conserved Plasmodium protein, unknown function
PFIT_0721900	73.8243	71.0713	91.8038	84.7747	265.287	132.75	189.422	173.312	135.281	80.3685	190.193	2.36651	1.24276	0.0204423	0.230358	metallo-hydrolase/oxidoreductase, putative
PFIT_0921800	107.968	83.6132	82.6234	95.0504	194.671	217.823	211.118	250.683	155.444	92.3138	218.574	2.36773	1.2435	0.0204941	0.230358	conserved Plasmodium protein, unknown function
PFIT_1023500	183.638	80.8261	163.935	289.005	388.388	372.075	584.955	348.481	301.413	179.351	423.475	2.36115	1.23949	0.0205075	0.230358	conserved Plasmodium protein, unknown function
PFIT_0406800	185.483	207.64	141.64	174.687	102.107	98.1604	45.0607	64.373	127.394	177.363	77.4253	0.436537	-1.19583	0.0205648	0.230522	conserved Plasmodium protein, unknown function
PFIT_bin02200	105.2	186.736	139.017	44.9563	48.6678	49.5476	49.233	45.8039	83.6452	118.977	48.3131	0.40607	-1.3002	0.0206287	0.23076	stB_A4varTres - erythrocyte membrane protein 1, putative
PFIT_1440900	125.501	139.355	121.968	115.602	201.351	359.922	292.895	305.153	207.718	125.607	289.83	2.30744	1.20629	0.0208131	0.232341	leucine carboxyl methyltransferase, putative
PFIT_1241600	15.6877	15.3291	22.2952	55.232	22.9025	67.31	90.9559	83.5611	46.6592	27.136	66.1824	2.43891	1.28624	0.0208579	0.232361	RNA-binding protein, putative
PFIT_0826700	247.311	408.311	494.429	229.919	1017.25	547.829	665.897	808.995	552.493	344.993	759.993	2.20293	1.13942	0.0210489	0.234006	DnaJ protein, putative
PFIT_1133300	13.8421	4.18066	2.62297	12.8447	16.2226	24.3064	22.5303	39.6141	17.0205	8.37258	25.6684	3.06576	1.61625	0.02119	0.235091	amino acid transporter, putative
PFIT_0704100	12.9192	6.96777	7.8689	2.56893	16.2226	28.9807	21.6959	29.7106	15.8668	7.58121	24.1524	3.18583	1.67167	0.0212444	0.235212	conserved Plasmodium protein, unknown function
PFIT_1331800	2305.16	2810.8	3487.23	2330.02	1332.16	1198.49	1054.75	1158.71	1959.67	2733.3	1186.03	0.433918	-1.2045	0.0213288	0.235354	SAM-dependent RNA methyltransferase, putative
PFIT_0110900	0	0	0	0	4.77135	1.86972	5.00674	2.47588	1.76546	0	3.53093	#DIV/0!	#DIV/0!	0.0213533	0.235354	5.8S ribosomal RNA
PFIT_bin01500	231.624	338.634	299.018	69.3611	78.2502	82.2678	76.7701	123.794	162.465	234.659	90.2706	0.384688	-1.37824	0.0213984	0.235354	Plasmodium exported protein (PHISTa), unknown function
PFIT_0625400	98.74	142.143	106.23	52.6631	14.3141	57.9614	41.7229	46.4228	70.0246	99.9439	40.1053	0.401278	-1.31733	0.0214315	0.235354	conserved Plasmodium protein, unknown function
PFIT_0704400	16144.4	17936.4	19794.2	21123	14858	7268.55	5290.46	6438.54	13606.7	18749.5	8463.88	0.451418	-1.14746	0.0216359	0.237118	inositol-phosphate phosphatase, putative
PFIT_1107000	3.69121	2.78711	9.18038	3.8534	13.3598	22.4367	15.8547	14.8553	10.7523	4.87802	16.6266	3.40847	1.76913	0.0218653	0.238922	conserved Plasmodium protein, unknown function
PFIT_1150200	2.76841	8.36132	5.24593	2.56893	0.95427	0.934861	0	0	2.60422	4.73615	0.472283	0.0997187	-3.32599	0.021889	0.238922	rifin
PFIT_1005700	10.1508	22.2969	22.2952	38.534	29.5824	54.222	79.2735	58.1833	39.3172	23.3192	55.3153	2.37209	1.24616	0.0220538	0.240179	CCR4-NOT transcription complex subunit 5, putative
PFIT_1131700	8.30523	6.96777	5.24593	6.42233	6.67989	19.6321	35.0472	22.9019	13.9003	6.73531	21.0653	3.12759	1.64505	0.0220931	0.240179	mitochondrial rpoD precursor, putative
PFIT_0815500	334.055	268.956	793.447	499.657	218.528	198.191	196.932	186.31	337.009	474.029	199.99	0.421895	-1.24505	0.022154	0.240358	ubiquitin-conjugating enzyme, putative
PFIT_0718900	7425.8	8252.63	9089.89	9302.1	4444.99	3734.77	2673.6	4034.45	6119.78	8517.6	3721.95	0.436972	-1.19439	0.0222087	0.240468	phosphoinositide-binding protein, putative
PFIT_bin00800	11.0736	9.75488	18.3608	3.8534	0.95427	4.67431	2.50337	2.47588	6.70631	10.7607	2.65196	0.246449	-2.02064	0.0223702	0.241732	rifin
PFIT_0620100	3135.69	3115.99	4807.9	3019.78	8907.16	5793.33	7747.1	8593.79	5640.09	3519.84	7760.35	2.20475	1.14061	0.0224921	0.242564	pyridoxine biosynthesis protein PDX1
PFIT_1448100	1128.59	1992.78	1228.86	567.734	1746.31	2775.6	3223.51	2928.35	1948.97	1229.49	2668.44	2.17037	1.11794	0.0228554	0.245992	glutaminyl-peptide cyclotransferase, putative
PFIT_0903400	520.461	585.293	1188.2	382.771	1246.28	1237.76	2118.69	1280.65	1070.01	669.182	1470.84	2.19797	1.13617	0.0229672	0.24626	ras-related protein RAB7
PFIT_0822600	115.35	72.4648	32.7871	51.3786	18.1311	39.2642	30.8749	30.3296	48.8226	67.9952	29.65	0.436059	-1.1974	0.0229715	0.24626	conserved Plasmodium protein, unknown function
PFIT_1038100	5.53682	5.57422	0	6.42233	9.5427	17.7624	15.8547	18.5691	9.90778	4.38334	15.4322	3.52065	1.81584	0.0230613	0.246733	lysophospholipase, putative
PFIT_1312400	9.22803	12.542	10.4919	1.28447	31.4909	18.6972	22.5303	25.9968	16.5327	8.38659	24.6788	2.94265	1.55712	0.0233212	0.24902	methionyl-tRNA formyltransferase, putative
PFIT_1352100	2763.8	2146.07	1636.73	4744.81	1355.06	1682.75	921.241	1140.14	2048.83	2822.85	1274.8	0.4516	-1.14688	0.0234481	0.249882	Plasmodium exported protein, unknown function
PFIT_1021800	7.38243	0	7.8689	3.8534	5.72562	12.1532	30.8749	25.3778	11.6545	4.77618	18.5329	3.88027	1.95616	0.0236512	0.251327	ZIP domain-containing protein, putative
PFIT_0310000	96.8944	139.355	81.3119	75.7834	19.0854	40.199	54.2397	45.8039	69.0841	98.3363	39.832	0.405059	-1.3038	0.0236767	0.251327	calcium-dependent protein kinase 3
PFIT_1407700	29.5297	22.2969	44.5904	46.2407	56.3019	61.7008	145.196	75.5145	60.1713	35.6644	84.6782	2.3743	1.2475	0.0237273	0.25137	vacuolar protein sorting-associated protein 29, putative
PFIT_bin09300	47.9858	59.9228	68.1971	34.6806	13.3598	14.0229	27.5371	24.7588	36.3081	52.6966	19.9197	0.378007	-1.40352	0.0239184	0.252899	alpha/beta hydrolase, putative
PFIT_1421500	4.61402	4.18066	6.55741	2.56893	15.2683	22.4367	11.6824	13.6174	10.1157	4.48026	15.7512	3.51569	1.81381	0.0242376	0.255328	conserved Plasmodium membrane protein, unknown function
PFIT_1138600	0.922803	1.39355	1.31148	3.8534	5.72562	4.67431	8.34457	14.8553	5.13513	1.87031	8.39995	4.49121	2.1671	0.0242427	0.255328	conserved Plasmodium protein, unknown function
PFIT_0820100	517.693	426.428	434.101	847.747	342.583	229.041	167.726	255.635	402.619	556.492	248.746	0.44699	-1.16169	0.0243638	0.256104	conserved Plasmodium protein, unknown function
PFIT_0812800	622.892	522.583	667.545	1184.28	436.101	291.677	277.04	326.817	541.116	749.324	332.909	0.444279	-1.17046	0.0245332	0.256983	JmjC domain containing protein
PFIT_1240100	21.2245	39.0195	32.7871	1.28447	0.95427	3.73944	10.0135	4.95177	14.2468	23.5789	4.91474	0.208438	-2.26231	0.0245426	0.256983	rifin
PFIT_0936100	14604.3	12894.6	10480.1	21061.4	8690.54	7386.34	4587.01	6405.11	10763.7	14760.1	6767.25	0.458484	-1.12506	0.0247118	0.258082	gametocytogenesis-implicated protein
PFIT_1242600	2.76841	1.39355	1.31148	2.56893	3.81708	14.0229	8.34457	11.7604	5.74842	2.01059	9.48626	4.71813	2.23822	0.024743	0.258082	GAS8-like protein, putative
PFIT_0304500	27.6841	19.5098	66.8856	17.9825	29.5824	98.1604	134.348	242.018	79.5213	33.0155	126.027	3.81721	1.93252	0.0248485	0.258231	circumsporozoite (CS) protein
PFIT_0107000	29462.3	27943.5	20004	35678.6	13738.6	15000.8	9984.28	12923.5	20592	28272.1	12911.8	0.456697	-1.13069	0.0248664	0.258231	conserved Plasmodium protein, unknown function
PFIT_0710400	1069.53	1684.81	2065.59	1659.53	4111	2819.54	3876.05	3127.04	2551.64	1619.86	3483.41	2.15043	1.10463	0.0249007	0.258231	regulator of chromosome condensation, putative
PFIT_1476800	48.9086	45.9873	30.1641	26.9738	45.805	151.448	84.2802	90.3698	65.492	38.0084	92.9756	2.44618	1.29053	0.0251559	0.260378	tubulin epsilon chain, putative
PFIT_0622300	0.922803	1.39355	3.93445	6.42233	10.497	13.0881	20.027	4.95177	7.65461	3.16828	12.1409	3.83203	1.93811	0.0252789	0.260823	RNA-binding protein mei2 homologue, putative
PFIT_1444600	138.421	160.259	194.099	125.878	460.912	242.129	431.414	264.301	252.177	154.664	349.689	2.26096	1.17694	0.0252954	0.260823	conserved Plasmodium protein, unknown function
PFIT_1317900	265.767	55.7422	107.542	253.04	38.1708	72.9192	68.4255	64.373	115.747	170.523	60.9721	0.35756	-1.48374	0.0254565	0.261609	conserved Plasmodium protein, unknown function
PFIT_1477300	363.585	207.64	487.872	163.127	685.166	431.906	1032.22	630.731	500.281	305.556	695.007	2.27457	1.18559	0.0254874	0.261609	Plasmodium exported protein (PHISTb), unknown function
PFIT_1249400	0	6.96777	1.31148	0	5.72562	18.6972	7.51012	6.18971	5.80024	2.06981	9.53067	4.6046	2.20308	0.0255169	0.261609	conserved Plasmodium protein, unknown function
PFIT_0601800	312.83	253.627	257.051	411.029	153.637	142.099	114.321	142.363	223.37	308.634	138.105	0.447472	-1.16013	0.02559	0.261861	conserved Plasmodium protein, unknown function
PFIT_0818600	1.84561	2.78711	0	3.8534	7.63416	9.34861	12.5169	8.66559	5.83142	2.12153	9.54131	4.49738	2.16908	0.0256417	0.261895	ubiquitin
PFIT_0924100	1847.45	1244.44	1912.14	2789.86	835.941	816.134	887.863	957.548	1411.42	1948.47	874.371	0.448747	-1.15603	0.0257685	0.262693	patatin-like phospholipase, putative
PFIT_1118300	88.5891	51.5615	93.1153	107.895	100.198	266.435	218.628	197.452	140.484	85.2902	195.678	2.29426	1.19803	0.0258933	0.263468	tyrosine--tRNA ligase
PFIT_1328100	953.256	1197.06	1550.17	793.799	1165.16	2853.2	3341.17	2309.38	1770.4	1123.57	2417.23	2.15138	1.10526	0.0261441	0.265415	transcriptional regulatory protein sir2a
PFIT_0309100	492.777	550.454	440.658	426.442	168.906	227.171	189.422	255.635	343.933	477.583	210.283	0.440308	-1.18342	0.0262148	0.265415	aurora-related kinase 2, putative
PFIT_1468700	443.868	1080	709.512	480.39	1118.4	1130.25	1695.62	1652.65	1038.84	678.444	1399.23	2.06241	1.04433	0.026232	0.265415	conserved Plasmodium protein, unknown function
PFIT_0411200	27.6841	48.7744	35.41	5.13786	3.81708	9.34861	6.67566	12.3794	18.6534	29.2516	8.05519	0.275376	-1.86052	0.0263238	0.265846	rifin, pseudogene
PFIT_0505300	42.449	11.1484	13.1148	57.8009	8.58843	15.8926	5.8412	2.47588	19.6639	31.1283	8.19954	0.263411	-1.92461	0.026703	0.269172	UDP-N-acetyl glucosamine:UMP antiporter
PFIT_bin02300	2344.84	2978.03	2510.18	1181.71	790.136	1296.65	967.136	1031.82	1637.56	2253.69	1021.44	0.453229	-1.14169	0.0269438	0.271094	rifin
PFIT_1478500	1.84561	6.96777	7.8689	23.1204	12.4055	30.8504	125.169	65.6109	34.2298	9.95066	58.5089	5.8799	2.55579	0.0270681	0.271838	Plasmodium exported protein (PHIST), unknown function
PFIT_1110000	8.30523	11.1484	23.6067	16.698	50.5763	42.0688	23.3648	35.2813	26.3812	14.9396	37.8228	2.53171	1.34011	0.0271878	0.272533	pre-mRNA splicing factor, putative
PFIT_0902300	640.426	643.822	226.887	278.729	64.8904	341.224	156.044	169.598	315.202	447.466	182.939	0.408834	-1.29041	0.0272469	0.27262	serine/threonine protein kinase, FIKK family
PFIT_0812700	14.7649	27.8711	23.6067	6.42233	73.4788	43.9385	23.3648	40.8521	31.7874	18.1662	45.4085	2.49961	1.3217	0.0274883	0.274528	conserved Plasmodium protein, unknown function
PFIT_0601600	83.9751	108.697	56.3938	62.9388	40.0793	33.655	23.3648	35.2813	55.5482	78.0012	33.0951	0.42429	-1.23688	0.0276643	0.275775	conserved Plasmodium protein, unknown function
PFIT_1122200	4.61402	5.57422	3.93445	8.99126	6.67989	25.2413	15.8547	22.283	11.6466	5.77848	17.5147	3.03102	1.5998	0.02783	0.276916	WD domain, G-beta repeat-containing protein
PFIT_bin10900	193.789	105.91	80.0005	177.256	83.9758	65.4403	55.9086	56.9453	102.403	139.239	65.5675	0.470899	-1.08651	0.0278977	0.27708	erythrocyte membrane protein 1, PfEMP1
PFIT_1432300	19.3789	11.1484	7.8689	82.2058	27.6738	100.965	137.685	95.9405	60.3583	30.1505	90.5662	3.00381	1.58679	0.0283258	0.280815	conserved Plasmodium protein, unknown function
PFIT_0902100	50.7542	80.8261	60.3282	95.0504	171.769	180.428	120.162	159.695	114.877	71.7397	158.013	2.20259	1.1392	0.0284206	0.281239	probable protein, unknown function
PFIT_1209800	58.1366	48.7744	73.443	52.6631	12.4055	18.6972	30.0405	31.5675	40.716	58.2543	23.1777	0.397871	-1.32963	0.0288675	0.284622	zinc finger protein, putative
PFIT_1429700	222.396	140.749	127.214	438.003	120.238	86.0072	35.8817	70.5627	155.131	232.09	78.1724	0.336819	-1.56995	0.0288978	0.284622	protein kinase, putative
PFIT_0907090	53.5226	118.452	142.952	62.9388	223.299	180.428	158.547	232.114	146.532	94.4663	198.597	2.10231	1.07197	0.0289205	0.284622	conserved Plasmodium protein, unknown function
PFIT_bin07400	0	0	0	0	7.63416	1.86972	0	4.3328	1.72959	0	3.45917	#DIV/0!	#DIV/0!	0.0290525	0.285401	erythrocyte membrane protein 1 (PfEMP1), pseudogene
PFIT_0417400	10.1508	15.3291	7.8689	3.8534	37.2165	20.5669	20.8614	25.3778	17.6531	9.30056	26.0057	2.79614	1.48344	0.0291155	0.285501	conserved Plasmodium protein, unknown function
PFIT_1346500	34.1437	55.7422	32.7871	12.8447	48.6678	81.3329	83.4457	94.7026	55.4583	33.8794	77.0373	2.27387	1.18515	0.0292744	0.286539	conserved Plasmodium membrane protein, unknown function
PFIT_0321200	135.652	58.5293	32.7871	97.6193	51.5306	34.5899	10.8479	37.1383	57.3368	81.1469	33.5267	0.41316	-1.27523	0.0293883	0.287134	conserved Plasmodium protein, unknown function
PFIT_0900200	963.407	1374.04	1412.47	319.832	303.458	490.802	440.594	505.08	726.21	1017.44	434.983	0.427528	-1.22591	0.0297453	0.290097	rifin
PFIT_1135800	4472.83	5383.3	10932.5	6030.56	3204.44	2609.2	2872.2	3193.89	4837.37	6704.8	2969.93	0.442956	-1.17476	0.0300778	0.292811	protein phosphatase PPM8, putative
PFIT_1435900	72.9015	68.2842	170.493	68.0766	185.128	167.34	279.543	191.881	150.456	94.9388	205.973	2.16954	1.11739	0.0302167	0.293635	mitochondrial import inner membrane translocase subunit TIM17, putative
PFIT_0805700	3.69121	1.39355	9.18038	24.4048	28.6281	28.9807	16.6891	27.8537	17.6027	9.6675	25.5379	2.64163	1.40143	0.0303149	0.29406	conserved Plasmodium protein, unknown function
PFIT_0322300	3.69121	4.18066	2.62297	0	5.72562	10.2835	15.8547	10.5225	6.61014	2.62371	10.5966	4.03877	2.01392	0.0306599	0.296874	conserved Plasmodium protein, unknown function
PFIT_1472700	2.76841	1.39355	2.62297	8.99126	8.58843	8.41375	21.6959	14.2363	8.58882	3.94405	13.2336	3.35534	1.74646	0.0307686	0.297393	conserved Plasmodium protein, unknown function
PFIT_1222100	78.4383	26.4775	85.2464	74.499	87.7929	140.229	179.408	186.929	107.378	66.1653	148.59	2.24574	1.16719	0.0311379	0.299933	transcription factor with AP2 domain(s)
PFIT_1430600	680.106	1613.74	1127.88	732.145	3660.58	1879.07	1586.3	1636.56	1614.55	1038.47	2190.63	2.10949	1.07689	0.0311854	0.299933	rRNA (adenosine-2'-O-)-methyltransferase, putative
PFIT_0616500	9.22803	12.542	36.7215	8.99126	4.77135	3.73944	2.50337	1.85691	10.0442	16.8707	3.21777	0.190731	-2.39039	0.0311979	0.299933	erythrocyte membrane protein 1, PfEMP1
PFIT_0916600	59.9822	25.084	76.066	79.6368	86.8386	97.2256	216.959	137.412	97.4005	60.1923	134.609	2.23631	1.16112	0.0313534	0.300166	ubiquitin fusion degradation protein 1
PFIT_1344700	21.2245	2.78711	14.4263	25.6893	42.9422	31.7853	56.7431	37.1383	29.092	16.0318	42.1522	2.62929	1.39467	0.0313734	0.300166	ubiquitin-conjugating enzyme E2
PFIT_0615800	94.126	82.2197	274.1	98.9038	359.76	208.474	394.698	222.211	216.812	137.337	296.286	2.15736	1.10927	0.0313888	0.300166	malate:quinone oxidoreductase, putative
PFIT_0506200	485.395	405.524	504.921	729.576	376.937	200.06	176.905	235.828	389.393	531.354	247.432	0.465664	-1.10264	0.0315454	0.300767	TATA-box-binding protein
PFIT_1465600	200.248	174.194	154.755	264.6	672.76	358.987	406.381	335.482	320.926	198.449	443.403	2.23434	1.15985	0.031563	0.300767	conserved Plasmodium membrane protein, unknown function
PFIT_0805400	996.628	234.117	148.198	671.775	208.031	176.689	79.2735	105.844	327.569	512.679	142.459	0.277872	-1.84751	0.0317047	0.301215	adenylyl cyclase beta
PFIT_1354700	26.7613	30.6582	34.0986	23.1204	56.3019	94.421	61.7498	58.1833	48.1618	28.6596	67.664	2.36095	1.23937	0.0317215	0.301215	conserved Plasmodium protein, unknown function
PFIT_0834300	504.773	82.2197	270.165	62.9388	238.568	654.403	1263.37	904.317	497.594	230.024	765.164	3.32645	1.73398	0.0319022	0.302261	Plasmodium exported protein, unknown function
PFIT_0704000	92.2803	69.6777	43.2789	106.611	36.2623	41.1339	26.7026	35.2813	56.4035	77.9619	34.845	0.44695	-1.16182	0.0319527	0.302261	conserved Plasmodium protein, unknown function
PFIT_1478200	0	0	1.31148	0	2.86281	0	9.17903	5.57074	2.36551	0.327871	4.40315	13.4295	3.74734	0.0319995	0.302261	Plasmodium exported protein (hyp6), unknown function
PFIT_1132900	23.0701	30.6582	23.6067	17.9825	21.9482	80.3981	50.0674	68.7058	39.5546	23.8294	55.2799	2.31982	1.21401	0.0323724	0.30525	conserved Plasmodium protein, unknown function
PFIT_1116100	1492.17	2193.45	987.547	850.316	2628.06	2098.76	3812.64	3089.9	2144.11	1380.87	2907.34	2.10544	1.07412	0.0326862	0.307447	cysteine proteinase falcipain 2b
PFIT_0513200	124.578	96.1552	293.772	242.764	59.1647	78.5283	112.652	75.5145	135.391	189.317	81.4648	0.430308	-1.21656	0.0327193	0.307447	conserved Plasmodium protein, unknown function
PFIT_1115700	103.354	87.7939	59.0167	122.024	20.9939	61.7008	36.7161	45.8039	67.1754	93.0472	41.3037	0.4439	-1.17169	0.0330867	0.31036	conserved Plasmodium protein, unknown function
PFIT_1108900	239.929	66.8906	102.296	250.471	51.5306	101.9	55.0742	69.3248	117.177	164.896	69.4573	0.421218	-1.24736	0.0332569	0.311416	conserved Plasmodium protein, unknown function
PFIT_1440300	592.44	889.088	1516.07	1045.55	730.971	391.707	419.732	324.341	738.738	1010.79	466.688	0.461706	-1.11495	0.0335603	0.313713	DEAD/DEAH box helicase, putative
PFIT_0419000	76.5927	50.1679	149.509	78.3524	224.253	168.275	241.993	147.934	142.135	88.6555	195.614	2.20645	1.14173	0.0337198	0.314343	ribosome-recycling factor
PFIT_0819000	681.952	491.925	520.659	897.841	478.089	317.853	220.297	248.207	482.103	648.094	316.112	0.487756	-1.03577	0.0338217	0.314343	phosphopantothenoylcysteine decarboxylase, putative
PFIT_1364500	118.119	119.846	310.821	174.687	521.032	269.24	454.779	290.297	282.353	180.868	383.837	2.12219	1.08555	0.0338249	0.314343	glycine cleavage system T protein, putative
PFIT_0604800	1338.06	433.395	245.247	1988.35	313.001	314.113	140.189	159.695	616.507	1001.26	231.749	0.231457	-2.11119	0.0338694	0.314343	long chain polyunsaturated fatty acid elongation enzyme, putative
PFIT_1148200	10.1508	0	2.62297	1.28447	4.77135	13.0881	28.3716	17.3312	9.70255	3.51457	15.8905	4.52134	2.17675	0.0339185	0.314343	conserved Plasmodium protein, unknown function
PFIT_0711400	4.61402	11.1484	13.1148	8.99126	2.86281	2.80458	2.50337	1.23794	5.90966	9.46713	2.35218	0.248457	-2.00893	0.0343119	0.317443	erythrocyte membrane protein 1 (PfEMP1), pseudogene
PFIT_1141700	4.61402	4.18066	3.93445	0	36.2623	7.47889	10.8479	13.6174	10.1169	3.18228	17.0516	5.3583	2.42177	0.0344546	0.317948	conserved Plasmodium protein, unknown function
PFIT_0511300	192.866	126.813	186.231	226.066	256.699	384.228	423.07	488.987	285.62	182.994	388.246	2.12163	1.08517	0.0344841	0.317948	stearoyl-CoA desaturase
PFIT_0406600	272.227	72.4648	103.607	525.346	59.1647	64.5054	40.8884	29.7106	145.989	243.411	48.5673	0.199528	-2.32534	0.0347334	0.319702	conserved Plasmodium protein, unknown function
PFIT_0628200	582.289	57.1357	95.7382	662.784	56.3019	78.5283	84.2802	33.4244	206.31	349.487	63.1337	0.180647	-2.46875	0.034848	0.32013	phosphatidylcholine-sterol acyltransferase, putative
PFIT_1036400	18.4561	34.8389	9.18038	16.698	18.1311	54.222	36.7161	73.0386	32.6601	19.7933	45.5269	2.30011	1.20171	0.0348984	0.32013	conserved Plasmodium protein, unknown function
PFIT_1128100	0	0	0	0	1.90854	4.67431	2.50337	3.09485	1.52263	0	3.04527	#DIV/0!	#DIV/0!	0.0352902	0.32236	conserved Plasmodium protein, unknown function
PFIT_1361400	5449.15	5539.38	6280.69	5832.76	3812.31	2838.24	1614.68	2743.28	4263.81	5775.49	2752.13	0.476518	-1.0694	0.0353276	0.32236	calpain
PFIT_0713600	3.69121	1.39355	5.24593	1.28447	4.77135	5.60917	16.6891	15.4743	6.76989	2.90379	10.636	3.66279	1.87294	0.0353717	0.32236	mitochondrial ATP synthase F1, epsilon subunit, putative
PFIT_0321600	184.561	48.7744	169.181	150.282	253.836	222.497	630.85	307.01	245.874	138.2	353.548	2.55824	1.35515	0.0354299	0.32236	peptidase, putative
PFIT_0603500	23.9929	18.1162	17.0493	21.8359	51.5306	75.7238	28.3716	45.1849	35.2256	20.2486	50.2027	2.47932	1.30994	0.0354399	0.32236	DNA helicase, putative
PFIT_1402300	16552.3	21392.4	32219.2	30820.7	12070.6	11898.9	9915.02	12165.3	18379.3	25246.2	11512.4	0.456007	-1.13287	0.0355706	0.322916	early transcribed membrane protein 14.1
PFIT_0830600	0.922803	4.18066	0	2.56893	4.77135	5.60917	10.0135	11.1415	4.90099	1.9181	7.88387	4.11025	2.03923	0.0356206	0.322916	magnesium transporter, putative
PFIT_0910700	363.585	360.931	436.724	498.372	268.15	162.666	160.216	185.691	304.542	414.903	194.181	0.468015	-1.09537	0.0358553	0.3245	DNA repair protein REV1, putative
PFIT_0826300	0	4.18066	7.8689	3.8534	6.67989	21.5018	13.3513	8.66559	8.2627	3.97574	12.5497	3.15656	1.65835	0.0360272	0.325103	alpha/beta hydrolase, putative
PFIT_0824000	6380.26	7700.78	6114.13	8173.05	4195.93	3385.13	2817.96	3094.24	5232.69	7092.06	3373.31	0.475647	-1.07204	0.0360882	0.325103	protein kinase 1
PFIT_1440400	457.711	522.583	730.496	589.569	381.708	234.65	211.118	246.969	421.851	575.09	268.611	0.467077	-1.09827	0.0361025	0.325103	conserved Plasmodium protein, unknown function
PFIT_0528300	3842.55	4095.66	1741.65	3320.34	2009.69	1717.34	846.14	1731.26	2413.08	3250.05	1576.11	0.484949	-1.04409	0.0362216	0.325633	conserved Plasmodium protein, unknown function
PFIT_0102800	13715.6	12133.7	6558.73	17739.7	9209.66	6465.5	2419.09	6415.02	9332.13	12536.9	6127.32	0.488741	-1.03286	0.0363804	0.326517	ubiquitin carboxyl-terminal hydrolase 1, putative
PFIT_0831000	29.5297	44.5937	41.9675	16.698	67.7532	50.4825	83.4457	88.5129	52.8729	33.1972	72.5486	2.18538	1.12788	0.0366416	0.328096	conserved Plasmodium protein, unknown function
PFIT_1144200	6.45962	2.78711	3.93445	7.70679	10.497	21.5018	18.3581	15.4743	10.8399	5.22199	16.4578	3.15163	1.6561	0.0367045	0.328096	conserved Plasmodium protein, unknown function
PFIT_0322000	4063.1	5259.27	3843.96	4480.21	2738.76	2044.54	1782.4	1870.53	3260.35	4411.64	2109.06	0.478067	-1.06472	0.0367385	0.328096	cyclic amine resistance locus protein
PFIT_0809500	590.594	684.235	583.61	629.388	482.861	224.367	188.587	288.44	459.01	621.957	296.064	0.47602	-1.07091	0.0370254	0.330113	kinesin-like protein, putative
PFIT_1115300	0.922803	0	2.62297	7.70679	1.90854	8.41375	18.3581	14.2363	6.77116	2.81314	10.7292	3.81395	1.93129	0.0370922	0.330164	conserved Plasmodium protein, unknown function
PFIT_1426600	18.4561	23.6904	36.7215	16.698	57.2562	57.9614	60.0809	45.1849	39.5062	23.8915	55.1209	2.30713	1.2061	0.0372232	0.330363	zinc finger protein, putative
PFIT_1440700	757.622	129.601	100.984	1023.72	82.0672	126.206	74.2667	68.0868	295.319	502.981	87.6568	0.174274	-2.52057	0.0372369	0.330363	CCAAT-binding transcription factor, putative
PFIT_1430400	22.1473	58.5293	94.4268	78.3524	162.226	117.793	121.831	120.08	96.9232	63.3639	130.482	2.05925	1.04212	0.0373506	0.330829	transcription factor with AP2 domain(s), putative
PFIT_0205000	2184.28	2426.18	1620.99	2089.82	1188.07	1033.02	835.292	963.738	1542.67	2080.32	1005.03	0.483113	-1.04957	0.0375184	0.331731	conserved Plasmodium protein, unknown function
PFIT_1316500	347.897	455.692	612.462	386.624	1283.49	784.349	952.116	739.67	695.288	450.669	939.907	2.08558	1.06045	0.0375753	0.331731	conserved Plasmodium protein, unknown function
PFIT_1410700	17.5333	4.18066	24.9182	15.4136	9.5427	42.0688	73.4323	51.9936	29.8854	15.5114	44.2593	2.85334	1.51265	0.0381844	0.336132	conserved Plasmodium protein, unknown function
PFIT_1204100	3.69121	9.75488	2.62297	1.28447	5.72562	10.2835	18.3581	17.9502	8.70885	4.33838	13.0793	3.0148	1.59206	0.0383235	0.336132	conserved Plasmodium membrane protein, unknown function
PFIT_0709000	666.264	571.357	620.331	1057.11	467.592	379.554	251.172	311.961	540.668	728.767	352.57	0.48379	-1.04755	0.0383291	0.336132	conserved Plasmodium protein, unknown function
PFIT_1026700	21661.9	26184.9	6295.12	12422.1	10219.3	9872.13	4028.76	5717.44	12050.2	16641	7459.4	0.448255	-1.15761	0.0384014	0.336132	merozoite capping protein 1
PFIT_1477900	677.338	590.867	240.001	635.81	410.336	275.784	169.395	224.686	403.027	536.004	270.05	0.503822	-0.989015	0.0384097	0.336132	lysophospholipase, putative
PFIT_0501200	11903.2	10525.5	17324.7	23075.4	7420.4	7467.67	7321.53	7357.71	11549.5	15707.2	7391.83	0.470601	-1.08742	0.0384471	0.336132	heat shock protein 40, type II
PFIT_1318100	198.403	273.137	255.739	202.945	38.1708	125.271	141.858	113.891	168.677	232.556	104.798	0.450634	-1.14997	0.0388092	0.338553	conserved Plasmodium protein, unknown function
PFIT_1342000	759.467	544.88	1251.15	620.397	1042.06	1350.87	2590.16	1569.09	1216.01	793.975	1638.05	2.0631	1.04481	0.0388809	0.338553	phosphoenolpyruvate carboxykinase
PFIT_1233900	173.487	115.665	136.394	146.429	404.611	335.615	277.04	250.683	229.991	142.994	316.987	2.21679	1.14847	0.0390173	0.338553	conserved Plasmodium protein, unknown function, pseudogene
PFIT_1315200	3.69121	5.57422	5.24593	5.13786	2.86281	17.7624	20.027	17.3312	9.70407	4.91231	14.4958	2.95092	1.56117	0.039044	0.338553	protein kinase, putative
PFIT_1135700	7.38243	6.96777	6.55741	10.2757	16.2226	16.8275	18.3581	30.9485	14.1925	7.79583	20.5892	2.64105	1.40111	0.0391778	0.338553	conserved Plasmodium protein, unknown function
PFIT_0904000	28.6069	98.9423	27.5411	7.70679	17.1769	143.034	126.838	162.17	76.502	40.6993	112.305	2.75938	1.46434	0.0392571	0.338553	LCCL domain-containing protein
PFIT_0822100	58.1366	48.7744	97.0497	64.2233	105.924	136.49	166.057	157.838	104.312	67.046	141.577	2.11164	1.07836	0.0392597	0.338553	perforin-like protein 5
PFIT_0320400	42.449	37.626	34.0986	97.6193	50.5763	125.271	160.216	115.748	82.9505	52.9482	112.953	2.13327	1.09307	0.0392894	0.338553	oocyst capsule protein
PFIT_0808300	148.571	147.717	104.919	161.843	306.321	306.634	314.59	277.299	220.987	140.762	301.211	2.13986	1.09751	0.0393656	0.338553	acetyltransferase, putative
PFIT_bin03500	4.61402	1.39355	10.4919	6.42233	3.81708	0	0	0.618971	3.41973	5.73044	1.10901	0.19353	-2.36937	0.0394017	0.338553	rifin
PFIT_1038000	2833.01	4186.24	3568.54	2834.81	1832.2	1536.91	1402.72	1564.76	2469.9	3355.65	1584.15	0.472084	-1.08289	0.0394669	0.338553	RESA-like protein with PHIST and DnaJ domains
PFIT_1467300	125.501	401.344	329.182	301.849	465.684	496.411	647.539	623.304	423.852	289.469	558.234	1.92848	0.947462	0.0394759	0.338553	conserved Plasmodium protein, unknown function
PFIT_0518200	68.2875	101.729	80.0005	34.6806	149.82	111.248	172.733	164.646	110.393	71.1745	149.612	2.10205	1.07179	0.0396222	0.338899	RAP protein, putative
PFIT_1346600	36.9121	20.9033	39.3445	42.3873	56.3019	77.5935	75.9356	99.0354	56.0517	34.8868	77.2166	2.21335	1.14623	0.0396417	0.338899	conserved Plasmodium protein, unknown function
PFIT_0532700	434.64	522.583	679.348	670.491	275.784	287.002	251.172	263.063	423.01	576.766	269.255	0.466837	-1.09901	0.0397332	0.33911	conserved Plasmodium protein, unknown function
PFIT_1303800	16.6105	5.57422	13.1148	17.9825	23.8568	37.3944	45.0607	30.3296	23.7404	13.3205	34.1604	2.5645	1.35867	0.039792	0.33911	conserved Plasmodium protein, unknown function
PFIT_1139000	3.69121	2.78711	1.31148	3.8534	4.77135	11.2183	5.8412	19.1881	6.58277	2.9108	10.2547	3.523	1.8168	0.0398774	0.339121	conserved Plasmodium membrane protein, unknown function
PFIT_1367600	29.5297	55.7422	40.656	25.6893	92.5642	67.31	80.1079	85.418	59.6272	37.9043	81.35	2.1462	1.10178	0.0399188	0.339121	mitochondrial import inner membrane translocase subunit TIM9, putative
PFIT_0926400	108.891	73.8584	53.7708	69.3611	100.198	258.022	167.726	161.551	124.172	76.4703	171.874	2.2476	1.16838	0.0401811	0.340814	protein kinase, putative
PFIT_0107400	46.1402	6.96777	1.31148	35.965	3.81708	7.47889	1.66891	1.85691	13.1508	22.5961	3.70545	0.163986	-2.60835	0.0403158	0.341285	unspecified product
PFIT_0526200	93.2031	114.271	104.919	145.145	361.668	229.976	232.814	157.838	179.979	114.384	245.574	2.14692	1.10227	0.0404078	0.341285	conserved Plasmodium protein, unknown function
PFIT_1117400	155.954	121.239	259.674	222.212	384.571	288.872	510.688	380.667	290.485	189.77	391.2	2.06144	1.04365	0.0404261	0.341285	oligosaccharyl transferase STT3 subunit, putative
PFIT_1123700	1159.04	1348.96	1084.6	1644.12	929.459	635.706	418.063	563.883	972.978	1309.18	636.778	0.486395	-1.0398	0.0407105	0.34315	calcium-dependent protein kinase 6
PFIT_1309500	126.424	111.484	131.148	215.79	93.5185	63.5706	43.3918	71.1817	107.064	146.212	67.9156	0.464502	-1.10624	0.0409212	0.344052	zinc finger protein, putative
PFIT_0701200	3858.24	4272.64	1876.73	2987.67	2689.13	2002.47	816.934	1175.43	2459.91	3248.82	1670.99	0.514338	-0.959211	0.040945	0.344052	sporozoite threonine and asparagine-rich protein
PFIT_1461700	136.575	156.078	135.083	123.309	115.467	379.554	299.57	338.577	210.527	137.761	283.292	2.0564	1.04012	0.0410749	0.344608	conserved Plasmodium protein, unknown function
PFIT_0515700	9.22803	9.75488	13.1148	30.8272	15.2683	32.7201	70.9289	43.328	28.1463	15.7312	40.5613	2.5784	1.36647	0.0411908	0.345045	conserved Plasmodium protein, unknown function
PFIT_1417800	77.5155	87.7939	170.493	55.232	261.47	132.75	213.621	201.785	150.083	97.7585	202.406	2.07047	1.04996	0.0413048	0.345464	lysine--tRNA ligase, putative
PFIT_1407500	4.61402	2.78711	1.31148	6.42233	5.72562	17.7624	15.8547	11.7604	8.27976	3.78373	12.7758	3.3765	1.75553	0.0414172	0.345869	WD repeat-containing protein 65, putative
PFIT_0507000	6.45962	8.36132	5.24593	11.5602	14.3141	19.6321	23.3648	25.3778	14.2895	7.90677	20.6722	2.61449	1.38653	0.0415157	0.346156	conserved Plasmodium protein, unknown function
PFIT_1424100	208.554	54.3486	26.2297	96.3349	24.811	41.1339	18.3581	19.1881	61.1197	96.3667	25.8728	0.268483	-1.8971	0.0417227	0.346768	ankyrin, putative
PFIT_0534200	195.634	171.407	228.198	242.764	118.329	105.639	96.7971	82.3231	155.137	209.501	100.772	0.481011	-1.05586	0.0417388	0.346768	conserved Plasmodium protein, unknown function
PFIT_0610600	114.428	20.9033	19.6722	75.7834	126.918	167.34	95.1281	159.695	97.4834	57.6967	137.27	2.37917	1.25046	0.0419309	0.346768	conserved Plasmodium protein, unknown function
PFIT_0304400	34.1437	13.9355	36.7215	19.267	18.1311	54.222	93.4592	85.418	44.4123	26.0169	62.8076	2.4141	1.27149	0.0419951	0.346768	1-cys-glutaredoxin-like protein-1
PFIT_0100200	843.442	1117.63	1049.19	411.029	294.869	610.464	374.671	375.096	634.549	855.322	413.775	0.483766	-1.04762	0.0420244	0.346768	rifin
PFIT_0518000	220.55	98.9423	110.165	290.289	123.101	95.3558	73.4323	69.9437	135.222	179.987	90.4582	0.502583	-0.992566	0.0420304	0.346768	zinc finger protein, putative
PFIT_1148000	25.8385	9.75488	3.93445	24.4048	1.90854	9.34861	7.51012	3.09485	10.7243	15.9832	5.46553	0.341955	-1.54812	0.0420976	0.346768	conserved Plasmodium protein, unknown function
PFIT_1403100	421.721	86.4004	177.05	384.055	104.97	152.382	121.831	93.4646	192.734	267.307	118.162	0.442046	-1.17773	0.0422051	0.346768	conserved Plasmodium protein, unknown function
PFIT_1207800	16.6105	19.5098	18.3608	53.9475	44.8507	90.6815	50.0674	54.4694	43.5622	27.1071	60.0173	2.21408	1.14671	0.0422151	0.346768	cysteine repeat modular protein 3
PFIT_0305000	131.961	108.697	123.279	75.7834	185.128	255.217	268.695	232.114	172.609	109.93	235.289	2.14035	1.09784	0.0422931	0.346768	conserved Plasmodium protein, unknown function
PFIT_1436900	123.656	73.8584	76.066	91.197	123.101	204.735	282.047	188.786	145.431	91.1943	199.667	2.18947	1.13058	0.0422951	0.346768	ataxin-2 like protein, putative
PFIT_1028300	225.164	13.9355	7.8689	204.23	18.1311	20.5669	9.17903	10.5225	63.6998	112.8	14.5999	0.129432	-2.94973	0.0426347	0.349023	inner membrane complex protein 1m, putative
PFIT_0810100	366.353	503.073	678.037	368.641	1772.08	677.774	859.491	762.572	748.503	479.026	1017.98	2.1251	1.08753	0.0428271	0.349938	conserved Plasmodium membrane protein, unknown function
PFIT_0912000	70.1331	104.517	55.0823	38.534	71.5703	215.953	124.334	153.505	104.204	67.0665	141.341	2.10747	1.07551	0.042876	0.349938	conserved Plasmodium protein, unknown function
PFIT_1251900	83.0523	118.452	120.656	111.748	250.973	177.624	226.972	227.162	164.58	108.477	220.683	2.03437	1.02458	0.0437264	0.35634	tryptophan--tRNA ligase, putative
PFIT_0512300	159.645	214.607	251.805	169.549	526.757	269.24	462.289	360.241	301.767	198.902	404.632	2.03433	1.02456	0.044063	0.358543	glutathione synthetase
PFIT_0616000	239.006	351.176	234.755	249.186	698.526	438.45	529.88	518.698	407.46	268.531	546.388	2.03473	1.02484	0.0443288	0.360163	mitochondrial import receptor subunit TOM40, putative
PFIT_1116700	465.093	482.17	198.034	151.567	112.604	196.321	128.506	167.741	237.754	324.216	151.293	0.466643	-1.09961	0.0444793	0.360295	palmitoyltransferase, putative
PFIT_0323500	3575.86	518.402	350.166	4060.19	305.366	707.69	297.901	328.674	1268.03	2126.16	409.908	0.192793	-2.37488	0.0444929	0.360295	Rh5 interacting protein
PFIT_1148100	218.704	271.743	132.46	140.007	566.836	309.439	356.313	370.764	295.783	190.728	400.838	2.10162	1.0715	0.0445451	0.360295	farnesyltransferase beta subunit, putative
PFIT_1465300	641.348	675.874	730.496	760.403	408.428	356.182	280.378	324.96	522.259	702.03	342.487	0.487852	-1.03548	0.0446941	0.36096	zinc finger protein, putative
PFIT_1035300	3494.66	160.259	114.099	2539.39	216.619	321.592	153.54	104.606	888.095	1577.1	199.089	0.126238	-2.98579	0.0451134	0.363671	probable protein, unknown function
PFIT_0918500	20.3017	18.1162	22.2952	33.3961	18.1311	65.4403	56.7431	65.6109	37.5043	23.5273	51.4814	2.18815	1.12971	0.0451645	0.363671	conserved Plasmodium protein, unknown function
PFIT_1235700	103.354	100.336	80.0005	71.93	250.973	172.014	184.415	159.695	140.34	88.9051	191.774	2.15707	1.10907	0.0452878	0.363835	vesicle transport v-SNARE protein VTI1, putative
PFIT_0807500	705.022	870.971	360.658	845.178	397.931	352.443	112.652	464.228	513.635	695.457	331.813	0.477115	-1.06759	0.0453194	0.363835	conserved Plasmodium protein, unknown function
PFIT_1442900	5.53682	2.78711	1.31148	5.13786	7.63416	3.73944	15.8547	23.5209	8.19031	3.69332	12.6873	3.4352	1.7804	0.0455535	0.365172	metalloprotease, putative
PFIT_bin05750	226.087	337.24	234.755	141.291	31.4909	161.731	122.665	122.556	172.227	234.843	109.611	0.46674	-1.09931	0.0456401	0.365323	rifin
PFIT_0918100	1884.36	709.319	1390.17	2353.14	469.501	924.578	1018.04	791.664	1192.6	1584.25	800.945	0.505568	-0.984024	0.0457421	0.365598	glideosome-associated protein 50
PFIT_1253500	23.0701	48.7744	55.0823	165.696	7.63416	13.0881	15.0202	14.2363	42.8252	73.1557	12.4947	0.170796	-2.54965	0.0458256	0.365725	Plasmodium exported protein (hyp15), unknown function, pseudogene
PFIT_1149800	4465.45	5282.96	3038.71	5064.65	2669.09	2570.87	1911.74	1829.68	3354.14	4462.94	2245.35	0.503109	-0.991057	0.0460724	0.367153	DnaJ protein, putative
PFIT_0530000	2869	147.717	125.902	3943.31	170.814	267.37	134.348	177.026	979.435	1771.48	187.39	0.105781	-3.24084	0.0464805	0.369259	inner membrane complex protein 1g, putative
PFIT_1404700	8.30523	6.96777	10.4919	26.9738	12.4055	28.0458	45.8952	35.2813	21.7958	13.1847	30.407	2.30624	1.20554	0.0465418	0.369259	translocation associated membrane protein, putative
PFIT_0730300	240.852	65.497	30.1641	91.197	494.312	210.344	291.226	196.833	202.553	106.927	298.179	2.78861	1.47954	0.046544	0.369259	serine/threonine protein kinase, FIKK family, pseudogene
PFIT_0725800	92.2803	132.388	115.41	52.6631	182.266	149.578	255.344	209.831	148.72	98.1854	199.255	2.02937	1.02103	0.0466102	0.369259	mitochondrial import inner membrane translocase subunit TIM50, putative
PFIT_0829200	28.6069	4.18066	40.656	46.2407	47.7135	63.5706	113.486	46.4228	48.8597	29.9211	67.7983	2.2659	1.18009	0.0466846	0.369307	SPRY domain, putative
PFIT_0411400	53.5226	68.2842	38.033	24.4048	13.3598	17.7624	31.7094	18.5691	33.2057	46.0611	20.3502	0.441808	-1.17851	0.0468061	0.369727	erythrocyte membrane protein 1, PfEMP1
PFIT_0206100	15930.4	1941.22	2318.7	14704.6	1962.93	2454.95	2182.94	1733.12	5403.6	8723.71	2083.48	0.23883	-2.06594	0.0469614	0.369845	merozoite surface protein 2
PFIT_1253400	76.5927	73.8584	56.3938	253.04	30.5366	20.5669	24.1993	29.0916	70.5349	114.971	26.0986	0.227002	-2.13923	0.0469736	0.369845	Plasmodium exported protein, unknown function
PFIT_1026000	5.53682	2.78711	3.93445	11.5602	0	2.80458	0.834457	1.23794	3.58694	5.95464	1.21925	0.204756	-2.28803	0.0470264	0.369845	conserved Plasmodium protein, unknown function
PFIT_0712500	106.122	114.271	115.41	50.0941	190.854	216.888	195.263	202.404	148.913	96.4746	201.352	2.0871	1.0615	0.0471288	0.370111	calmodulin, putative
PFIT_0814300	4236.59	6539.95	6356.76	4573.98	13498.2	9705.73	10771.2	9170.67	8106.63	5426.82	10786.4	1.98762	0.991039	0.0472892	0.370508	conserved protein, unknown function
PFIT_1412000	1745.94	416.673	169.181	2679.39	228.071	445.929	129.341	135.555	743.761	1252.8	234.724	0.18736	-2.41612	0.0473676	0.370508	conserved Plasmodium protein, unknown function
PFIT_1232300	773.309	68.2842	52.4593	832.333	65.8446	104.704	53.4053	55.7074	250.756	431.597	69.9154	0.161993	-2.626	0.047385	0.370508	CG2-related protein, putative
PFIT_1315400	116.273	26.4775	20.9837	150.282	11.4512	29.9156	10.0135	24.1399	48.6921	78.5042	18.88	0.240497	-2.05591	0.0475733	0.371315	ADP-ribosylation factor, putative
PFIT_0821200	44.2946	45.9873	32.7871	51.3786	62.0276	127.141	96.7971	89.1318	68.6931	43.6119	93.7744	2.1502	1.10447	0.0476256	0.371315	dynactin subunit 6, putative
PFIT_1456500	973.558	69.6777	52.4593	1072.53	97.3356	118.727	55.9086	51.9936	311.524	542.056	80.9913	0.149415	-2.7426	0.0477785	0.37197	conserved Plasmodium protein, unknown function
PFIT_0321500	476.167	25.084	31.4756	409.744	31.4909	65.4403	20.8614	27.8537	136.015	235.618	36.4116	0.154537	-2.69398	0.0481331	0.374059	protein kinase, putative
PFIT_1251400	5763.83	319.124	184.919	5835.32	394.114	760.042	285.384	230.257	1721.62	3025.8	417.449	0.137963	-2.85764	0.0481853	0.374059	coronin
PFIT_0411500	127.347	257.808	343.609	46.2407	59.1647	48.6128	67.591	62.5161	126.611	193.751	59.4712	0.306947	-1.70394	0.0483752	0.37423	BC_ITvar27 - erythrocyte membrane protein 1, putative
PFIT_0201800	22334.6	27584	42189.1	32464.9	13241.5	15149.4	14595.5	16391.6	22993.8	31143.1	14844.5	0.476654	-1.06899	0.0483827	0.37423	early transcribed membrane protein 2
PFIT_0611700	889.583	291.253	392.133	494.519	249.065	320.657	269.53	277.299	398.005	516.872	279.138	0.540052	-0.88883	0.0484152	0.37423	6-cysteine protein
PFIT_0932600	648.731	128.207	103.607	557.458	175.586	134.62	52.5708	81.7042	235.31	359.501	111.12	0.309096	-1.69387	0.0485662	0.374862	protein MAM3, putative
PFIT_1417500	1733.95	1229.11	2413.13	3790.46	798.724	1135.86	1165.74	1289.94	1694.61	2291.66	1097.56	0.478938	-1.06209	0.0488426	0.376183	NADP-specific glutamate dehydrogenase
PFIT_1233400	31.3753	8.36132	11.8033	25.6893	50.5763	51.4174	40.054	47.0418	33.2898	19.3073	47.2724	2.44842	1.29185	0.04892	0.376183	homocysteine S-methyltransferase, putative
PFIT_1239300	50.7542	20.9033	78.689	57.8009	93.5185	84.1375	176.071	90.3698	81.5305	52.0368	111.024	2.13357	1.09327	0.0489463	0.376183	hydroxyethylthiazole kinase
PFIT_0303700	34.1437	12.542	22.2952	34.6806	34.3537	42.0688	77.6045	76.7524	41.8051	25.9154	57.6949	2.22628	1.15463	0.0490773	0.376655	IBR domain protein, putative
PFIT_1303100	0	1.39355	0	0	0	4.67431	4.17229	5.57074	1.97636	0.348389	3.60433	10.3457	3.37096	0.0499851	0.383077	conserved Plasmodium protein, unknown function
PFIT_1421200	344.206	61.3164	73.443	294.142	83.9758	63.5706	45.8952	62.5161	128.633	193.277	63.9894	0.331076	-1.59476	0.0500876	0.383319	tetratricopeptide repeat family protein, putative
PFIT_1126600	2071.69	171.407	102.296	1766.14	139.323	325.332	117.658	115.129	601.122	1027.88	174.361	0.169631	-2.55953	0.0502989	0.384391	kelch protein, putative
PFIT_1434700	10748.8	12993.5	14000.1	12829.2	6306.77	6170.08	5549.98	6678.08	9409.57	12642.9	6176.23	0.488513	-1.03353	0.050433	0.384783	DNA topoisomerase 2
PFIT_0419700	35.9893	44.5937	35.41	11.5602	15.2683	13.0881	19.1925	8.66559	22.971	31.8883	14.0536	0.440714	-1.18209	0.0505151	0.384783	rifin, pseudogene
PFIT_0600500	80.2839	118.452	175.739	96.3349	289.144	134.62	290.391	216.021	175.123	117.702	232.544	1.97569	0.98236	0.0505637	0.384783	Plasmodium exported protein (PHISTa), unknown function, pseudogene
PFIT_0302300	9.22803	6.96777	3.93445	0	0	2.80458	1.66891	0	3.07547	5.03256	1.11837	0.222228	-2.16989	0.0506477	0.384868	unspecified product
PFIT_0834200	119.042	402.737	330.494	113.033	392.205	514.174	524.874	399.236	349.474	241.326	457.622	1.89628	0.923172	0.0507174	0.384868	Plasmodium exported protein, unknown function
PFIT_1009500	373.735	321.911	333.117	574.156	184.174	201.93	230.31	180.121	299.932	400.73	199.134	0.496928	-1.00889	0.0513185	0.388756	ribosomal protein L43, mitochondrial, putative
PFIT_1026100	7082.52	1856.21	514.101	6824.36	999.121	1985.65	740.164	830.04	2604.02	4069.3	1138.74	0.279838	-1.83734	0.0514136	0.388756	conserved Plasmodium protein, unknown function
PFIT_0717000	1.84561	9.75488	5.24593	5.13786	7.63416	15.8926	13.3513	19.8071	9.83368	5.49607	14.1713	2.57844	1.3665	0.0514882	0.388756	conserved Plasmodium protein, unknown function
PFIT_1137600	2056.01	420.853	377.707	2721.78	351.171	454.343	347.134	285.965	876.87	1394.09	359.653	0.257985	-1.95464	0.0515175	0.388756	subtilisin-like protease 2
PFIT_0422000	1719.18	261.988	179.673	1723.75	156.5	397.316	173.567	181.359	599.167	971.149	227.185	0.233935	-2.09582	0.0516549	0.389249	cysteine-rich protective antigen
PFIT_1012500	205.785	221.575	180.985	170.834	501.946	337.485	357.148	387.476	295.404	194.795	396.014	2.03298	1.0236	0.0517648	0.389534	zinc finger protein, putative
PFIT_1356500	111.659	69.6777	83.9349	69.3611	104.015	157.992	211.952	219.735	128.541	83.6582	173.423	2.073	1.05172	0.051901	0.390016	conserved Plasmodium protein, unknown function
PFIT_0937000	272.227	540.699	928.53	403.322	1241.51	724.517	1160.73	940.217	776.468	536.194	1016.74	1.89622	0.923126	0.0520434	0.390275	ring-exported protein 4
PFIT_1104300	3.69121	6.96777	20.9837	3.8534	12.4055	19.6321	62.5843	27.2347	19.6691	8.87403	30.4642	3.43296	1.77945	0.05208	0.390275	CPW-WPC family protein
PFIT_1313900	120.887	59.9228	81.3119	51.3786	147.912	127.141	185.25	207.355	122.645	78.3752	166.914	2.12969	1.09064	0.0522392	0.390482	conserved Plasmodium protein, unknown function
PFIT_1430700	634.889	772.029	714.758	631.957	431.33	339.355	234.483	358.384	514.648	688.408	340.888	0.495183	-1.01397	0.052299	0.390482	diphthamide synthesis protein, putative
PFIT_0914200	1397.12	101.729	87.8693	1087.94	126.918	159.861	74.2667	101.511	392.153	668.666	115.639	0.17294	-2.53165	0.0523244	0.390482	conserved Plasmodium protein, unknown function
PFIT_0517600	138.421	163.046	216.395	123.309	89.7014	377.684	378.009	393.047	234.951	160.292	309.61	1.93153	0.949747	0.0524226	0.390675	UTP--glucose-1-phosphate uridylyltransferase, putative
PFIT_0526600	390.346	115.665	110.165	357.081	80.1587	143.034	76.7701	119.461	174.085	243.314	104.856	0.430949	-1.21441	0.0526907	0.392132	conserved Plasmodium protein, unknown function
PFIT_0707800	830.523	1289.04	1434.76	764.257	333.04	643.185	404.712	662.918	795.304	1079.64	510.964	0.47327	-1.07926	0.0528391	0.392695	Cg3 protein
PFIT_1003200	5044.04	299.614	226.887	5442.28	321.589	709.56	345.465	277.918	1583.42	2753.21	413.633	0.150237	-2.73469	0.0531284	0.394303	inner membrane complex protein 1c, putative
PFIT_1353900	5.53682	8.36132	3.93445	3.8534	13.3598	14.0229	11.6824	20.426	10.1471	5.4215	14.8728	2.7433	1.45591	0.0533238	0.395211	conserved Plasmodium protein, unknown function
PFIT_1334300	3408.84	137.962	124.591	3351.17	271.967	414.144	175.236	155.362	1004.91	1755.64	254.177	0.144777	-2.78809	0.0535809	0.396152	merozoite surface protein 7
PFIT_0515500	596.131	34.8389	43.2789	517.639	34.3537	95.3558	35.0472	40.8521	174.687	297.972	51.4022	0.172507	-2.53527	0.0535974	0.396152	conserved Plasmodium protein, unknown function
PFIT_0508200	44.2946	47.3808	36.7215	39.8184	39.1251	90.6815	139.354	82.9421	65.0398	42.0538	88.0258	2.09317	1.06569	0.053907	0.396835	longevity-assurance (LAG1) protein, putative
PFIT_0811700	208.554	307.975	224.264	96.3349	118.329	125.271	105.976	71.8006	157.313	209.282	105.344	0.503361	-0.990334	0.0539364	0.396835	rifin, pseudogene
PFIT_1234700	7.38243	4.18066	2.62297	14.1291	6.67989	19.6321	29.206	19.1881	12.8777	7.07879	18.6765	2.63838	1.39965	0.0540606	0.396835	PIH1 domain-containing protein, putative
PFIT_1436000	353.434	224.362	674.102	175.972	404.611	639.445	1583.8	903.079	619.851	356.967	882.734	2.47287	1.30619	0.0540666	0.396835	mitochondrial acidic protein MAM33, putative
PFIT_1359400	13.8421	32.0517	27.5411	17.9825	63.9361	36.4596	53.4053	40.8521	35.7588	22.8544	48.6633	2.12928	1.09036	0.054077	0.396835	conserved Plasmodium protein, unknown function
PFIT_0216400	15.6877	5.57422	5.24593	6.42233	6.67989	31.7853	26.7026	24.7588	15.3571	8.23253	22.4817	2.73083	1.44934	0.0541306	0.396835	conserved Plasmodium membrane protein, unknown function
PFIT_1034600	53351.9	2144.68	1923.95	40012.4	3573.74	5975.63	2514.22	2112.55	13951.1	24358.2	3544.04	0.145497	-2.78094	0.0543232	0.397707	S-antigen
PFIT_0808600	210.399	20.9033	175.739	411.029	37.2165	51.4174	89.2869	48.8987	130.611	204.518	56.7049	0.277262	-1.85068	0.0545377	0.398725	serine/threonine protein kinase, FIKK family
PFIT_0706400	756.699	462.66	257.051	1743.02	285.327	247.738	126.838	177.026	507.045	804.857	209.232	0.259962	-1.94363	0.0546379	0.398725	conserved Plasmodium protein, unknown function
PFIT_0708600	586.903	409.705	400.002	820.773	378.845	261.761	232.814	269.252	420.007	554.346	285.668	0.515325	-0.956446	0.0548045	0.398725	lysophospholipase, putative
PFIT_0932700	1083.37	59.9228	194.099	1095.65	83.0215	199.125	175.236	94.7026	373.141	608.261	138.021	0.226912	-2.1398	0.0548096	0.398725	profilin, putative
PFIT_bin04400	1056.61	1291.82	1051.81	518.924	356.897	691.797	463.958	475.989	738.476	979.792	497.16	0.507414	-0.978764	0.0548311	0.398725	rifin
PFIT_0219400	35556.5	35117.6	37414	47878.4	23289.9	20874.5	17323.3	18025.7	29435	38991.6	19878.4	0.509811	-0.971966	0.0549291	0.3989	liver stage antigen 3
PFIT_1218200	4945.3	4092.87	6288.56	9964.88	3686.35	2984.08	2937.29	3071.33	4746.33	6322.9	3169.76	0.501314	-0.996213	0.0551486	0.399207	conserved Plasmodium protein, unknown function
PFIT_1246600	2976.04	309.369	187.542	3641.46	262.424	509.499	216.124	230.257	1041.59	1778.6	304.576	0.171245	-2.54587	0.0551674	0.399207	myosin A tail domain interacting protein
PFIT_1001700	24199.6	28966.4	37979.2	37559	17922.1	16213.3	13958.8	15755.3	24069.2	32176.1	15962.4	0.496095	-1.01131	0.055193	0.399207	EMP1-trafficking protein
PFIT_0303900	24.9157	5.57422	7.8689	17.9825	2.86281	8.41375	10.0135	1.85691	9.93603	14.0853	5.78674	0.410835	-1.28337	0.0552669	0.399208	inner membrane complex protein 1a, putative
PFIT_0608800	609.973	543.486	301.641	578.009	453.278	290.742	166.891	183.215	390.905	508.277	273.532	0.538155	-0.893908	0.0553964	0.399608	conserved Plasmodium protein, unknown function
PFIT_0614300	23.0701	25.084	31.4756	42.3873	74.4331	67.31	47.5641	66.8489	47.2716	30.5042	64.039	2.09935	1.06994	0.055625	0.400723	GPI-anchored wall transfer protein 1, putative
PFIT_0112300	593.363	392.982	723.939	711.594	350.217	260.826	239.489	360.241	454.081	605.469	302.693	0.499932	-1.0002	0.0557222	0.400874	Plasmodium exported protein (hyp8), unknown function
PFIT_0936700	1041.85	1605.37	2317.39	1190.7	441.827	691.797	775.211	975.498	1129.96	1538.83	721.083	0.468593	-1.09359	0.0558167	0.400874	early transcribed membrane protein
PFIT_0810900	19.3789	26.4775	36.7215	33.3961	53.4391	52.3522	70.0944	63.135	44.3744	28.9935	59.7552	2.06099	1.04333	0.0558807	0.400874	conserved Plasmodium protein, unknown function
PFIT_1123500	13.8421	11.1484	2.62297	5.13786	6.67989	26.1761	20.8614	30.9485	14.6772	8.18783	21.1665	2.58512	1.37023	0.0560042	0.400874	conserved Plasmodium protein, unknown function
PFIT_0101900	960.638	525.37	511.478	1159.87	425.604	436.58	362.155	427.09	601.098	789.34	412.857	0.523041	-0.935003	0.0560493	0.400874	zinc-carboxypeptidase, putative
PFIT_0706200	6784.45	224.362	253.116	4329.93	426.559	731.061	219.462	213.545	1647.81	2897.97	397.657	0.137219	-2.86544	0.0560912	0.400874	rhoptry-associated membrane antigen
PFIT_1309400	104.277	8.36132	9.18038	92.4815	15.2683	15.8926	9.17903	4.95177	32.449	53.575	11.3229	0.211347	-2.24231	0.0565654	0.403357	conserved Plasmodium protein, unknown function
PFIT_0726500	17.5333	20.9033	9.18038	3.8534	65.8446	16.8275	34.2128	25.9968	24.294	12.8676	35.7204	2.776	1.47301	0.0565879	0.403357	conserved Plasmodium protein, unknown function
PFIT_1311900	149.494	119.846	196.722	82.2058	112.604	274.849	589.961	340.434	233.265	137.067	329.462	2.40366	1.26523	0.0568889	0.404968	probable protein, unknown function
PFIT_1453200	1735.79	284.285	325.248	1560.63	281.51	419.753	306.246	256.873	646.292	976.488	316.095	0.323706	-1.62724	0.057119	0.406071	rhoptry neck protein 2
PFIT_1252300	1512.47	44.5937	112.788	1767.42	109.741	170.145	87.618	130.603	491.923	859.32	124.527	0.144913	-2.78674	0.0574852	0.407543	rhoptry neck protein 3
PFIT_0504700	98.74	419.46	72.1316	35.965	402.702	378.619	303.742	238.304	243.708	156.574	330.842	2.113	1.0793	0.0575991	0.407543	centrosomal protein CEP120, putative
PFIT_0529500	111.659	2.78711	7.8689	65.5077	6.67989	8.41375	5.00674	5.57074	26.6868	46.9557	6.41778	0.136677	-2.87115	0.0576157	0.407543	conserved Plasmodium protein, unknown function
PFIT_1251200	22.1473	26.4775	3.93445	10.2757	0	6.54403	6.67566	7.42765	10.4353	15.7087	5.16183	0.328596	-1.60561	0.057726	0.407543	conserved Plasmodium protein, unknown function
PFIT_0911300	2534.02	268.956	62.9512	2156.62	260.516	424.427	105.142	150.41	745.38	1255.64	235.124	0.187255	-2.41693	0.0577542	0.407543	conserved Plasmodium protein, unknown function
PFIT_1143700	13.8421	2.78711	15.7378	16.698	7.63416	28.9807	36.7161	40.2331	20.3286	12.2662	28.391	2.31456	1.21074	0.0577787	0.407543	alpha/beta hydrolase, putative
PFIT_0808100	267.613	19.5098	0	238.91	31.4909	27.111	8.34457	12.9984	75.7473	131.508	19.9862	0.151977	-2.71808	0.0579792	0.408014	conserved Plasmodium protein, unknown function
PFIT_1360300	0	1.39355	0	2.56893	0	7.47889	5.8412	6.80868	3.01141	0.990621	5.03219	5.07984	2.34478	0.0581877	0.408014	conserved Plasmodium protein, unknown function
PFIT_0303500	15.6877	27.8711	22.2952	5.13786	31.4909	43.9385	45.0607	35.2813	28.3454	17.748	38.9429	2.19422	1.13371	0.0581996	0.408014	plasmoredoxin
PFIT_0907700	193.789	52.9551	27.5411	111.748	16.2226	43.0036	41.7229	32.1865	64.8961	96.5083	33.2839	0.344881	-1.53583	0.0582628	0.408014	conserved Plasmodium protein, unknown function
PFIT_0501700	1300.23	37.626	68.1971	1678.8	125.009	132.75	75.9356	77.3714	436.989	771.212	102.767	0.133253	-2.90776	0.0586053	0.408014	rhoptry-associated protein 2
PFIT_0203900	87.6663	73.8584	97.0497	74.499	206.122	157.057	186.084	136.793	127.391	83.2683	171.514	2.05977	1.04249	0.0586476	0.408014	conserved Plasmodium protein, unknown function
PFIT_0627200	6770.61	1045.17	1095.09	12036.7	777.73	1107.81	875.346	698.199	3050.83	5236.9	864.771	0.165131	-2.59832	0.0586983	0.408014	choline/ethanolaminephosphotransferase, putative
PFIT_0402500	411.57	259.201	119.345	633.241	175.586	162.666	144.361	139.887	255.732	355.839	155.625	0.437346	-1.19315	0.0587487	0.408014	alpha/beta hydrolase, putative
PFIT_0417200	585.98	55.7422	40.656	529.2	81.113	84.1375	35.8817	50.1367	182.856	302.894	62.8172	0.20739	-2.26958	0.0588782	0.408014	regulator of chromosome condensation, putative
PFIT_1034900	3520.5	287.072	190.165	2760.32	351.171	444.059	260.351	238.923	1006.57	1689.51	323.626	0.19155	-2.38421	0.0589232	0.408014	merozoite surface protein 6
PFIT_0911600	148.571	171.407	288.526	399.469	810.175	410.404	447.269	314.437	373.782	251.993	495.571	1.96661	0.975708	0.0589569	0.408014	conserved Plasmodium protein, unknown function
PFIT_1475500	86.7435	85.0068	65.5741	62.9388	145.049	214.083	150.202	118.223	115.978	75.0658	156.89	2.09003	1.06352	0.0589768	0.408014	conserved Plasmodium protein, unknown function
PFIT_0413500	1553.08	82.2197	66.8856	1954.96	110.695	214.083	96.7971	99.0354	522.219	914.285	130.153	0.142355	-2.81244	0.0590313	0.408014	armadillo-domain containing rhoptry protein
PFIT_bin01800	8.30523	12.542	30.1641	5.13786	0.95427	2.80458	4.17229	4.3328	8.55164	14.0373	3.06598	0.218417	-2.19484	0.0591055	0.408014	rifin
PFIT_0216100	2050.47	487.744	90.4923	1136.75	246.202	392.642	182.746	168.36	594.426	941.364	247.487	0.262903	-1.9274	0.059116	0.408014	autophagy-related protein 11, putative
PFIT_0831700	1340.83	111.484	59.0167	1811.1	123.101	211.279	76.7701	85.418	477.375	830.608	124.142	0.149459	-2.74218	0.05915	0.408014	GPI-anchored micronemal antigen
PFIT_1305900	2.76841	8.36132	6.55741	10.2757	11.4512	17.7624	25.8682	14.2363	12.1601	6.99072	17.3295	2.47893	1.30972	0.0591922	0.408014	conserved Plasmodium protein, unknown function
PFIT_0820000	15.6877	4.18066	9.18038	16.698	18.1311	26.1761	30.0405	35.9003	19.4993	11.4367	27.562	2.40996	1.26901	0.0592047	0.408014	GTPase, putative
PFIT_1014900	95.0488	33.4453	68.1971	62.9388	97.3356	157.057	151.871	144.839	101.342	64.9075	137.776	2.12265	1.08586	0.0598278	0.411783	conserved Plasmodium protein, unknown function
PFIT_0206400	1557.69	140.749	139.017	1579.89	134.552	252.413	156.044	161.551	515.239	854.338	176.14	0.206171	-2.27808	0.0601359	0.413377	conserved Plasmodium protein, unknown function
PFIT_0603000	499.237	34.8389	65.5741	622.966	52.4849	82.2678	47.5641	53.2315	182.27	305.654	58.8871	0.192659	-2.37588	0.0604485	0.414997	transcription factor with AP2 domain(s)
PFIT_1227800	61.8278	25.084	59.0167	41.1029	11.4512	20.5669	38.385	19.8071	34.6552	46.7579	22.5526	0.482327	-1.05192	0.0605444	0.415046	leucine-rich repeat protein
PFIT_0929600	5968.69	121.239	727.873	6772.98	443.736	845.115	588.292	508.175	1997.01	3397.7	596.329	0.17551	-2.51038	0.0606314	0.415046	high molecular weight rhoptry protein 2
PFIT_0216900	762.236	29.2646	53.7708	969.771	47.7135	80.3981	77.6045	58.1833	259.868	453.761	65.9748	0.145396	-2.78194	0.0607116	0.415046	calcium-dependent protein kinase 1
PFIT_0821000	764.081	85.0068	44.5904	661.499	62.9818	151.448	58.412	60.6592	236.085	388.794	83.3751	0.214445	-2.22132	0.0608042	0.415046	zinc finger protein, putative
PFIT_1143800	1742.25	86.4004	56.3938	2067.99	138.369	234.65	93.4592	110.177	566.211	988.259	144.164	0.145877	-2.77718	0.0608396	0.415046	transcription factor with AP2 domain(s)
PFIT_1035700	1283.62	86.4004	28.8526	800.222	76.3416	147.708	55.0742	57.5643	316.973	549.774	84.172	0.153103	-2.70742	0.060928	0.415125	probable protein, unknown function
PFIT_1224400	1303	737.19	356.723	2503.42	644.132	442.189	191.925	284.727	807.913	1225.08	390.743	0.318952	-1.64859	0.0611085	0.415463	conserved Plasmodium protein, unknown function
PFIT_1342900	8342.14	7685.45	13981.7	13913.3	6084.43	5873.73	4978.37	5355.96	8276.89	10980.7	5573.12	0.50754	-0.978407	0.0611314	0.415463	kelch protein K13
PFIT_0723600	1319.61	100.336	65.5741	1712.19	104.97	228.106	92.6248	82.9421	463.294	799.428	127.161	0.159065	-2.65231	0.0615566	0.417324	conserved Plasmodium protein, unknown function
PFIT_1350900	3010.18	512.828	226.887	3176.48	418.925	683.384	318.763	307.629	1081.89	1731.6	432.175	0.249582	-2.00241	0.0615739	0.417324	inner membrane complex protein 1f, putative
PFIT_0624900	993.859	2105.66	506.232	533.053	2383.77	2054.82	1610.5	1869.29	1507.15	1034.7	1979.6	1.91321	0.935992	0.0616369	0.417324	conserved Plasmodium protein, unknown function
PFIT_0730400	10812.5	1649.97	586.233	17665.2	1419	2182.9	636.691	622.066	4446.82	7678.48	1215.16	0.158256	-2.65967	0.0619059	0.41862	erythrocyte binding antigen-175
PFIT_1017700	692.103	79.4326	110.165	751.412	92.5642	152.382	93.4592	87.8939	257.426	408.278	106.575	0.261035	-1.93768	0.0620156	0.418838	serine/threonine protein phosphatase 8, putative
PFIT_0216200	64.5962	8.36132	15.7378	73.2145	12.4055	14.0229	10.8479	11.7604	26.3683	40.4775	12.2592	0.302865	-1.72325	0.0625119	0.421399	conserved Plasmodium membrane protein, unknown function
PFIT_1121500	14.7649	13.9355	1.31148	5.13786	7.63416	54.222	21.6959	31.5675	18.7837	8.78743	28.7799	3.27512	1.71155	0.0625509	0.421399	conserved Plasmodium protein, unknown function
PFIT_1038700	42.449	18.1162	38.033	2.56893	17.1769	4.67431	4.17229	8.66559	16.982	25.2918	8.67226	0.342889	-1.54419	0.0627235	0.421519	Plasmodium exported protein (hyp6), unknown function
PFIT_1134700	3571.25	4884.41	7459.71	3374.29	9888.15	6946.02	11645.7	7857.84	6953.42	4822.42	9084.42	1.88379	0.913639	0.0627338	0.421519	heat shock protein 70
PFIT_1226800	594.285	710.713	995.415	655.077	1557.37	1162.97	1744.02	1187.19	1075.88	738.873	1412.88	1.91222	0.935246	0.0628209	0.421519	DNA helicase 60
PFIT_0308200	365.43	33.4453	19.6722	333.961	39.1251	44.8733	20.8614	40.8521	112.278	188.127	36.428	0.193635	-2.36859	0.0628808	0.421519	conserved Plasmodium protein, unknown function
PFIT_1457000	11.9964	2.78711	1.31148	25.6893	11.4512	30.8504	67.591	29.7106	22.6735	10.4461	34.9008	3.34104	1.7403	0.0629586	0.421519	LCCL domain-containing protein
PFIT_0412600	18.4561	5.57422	17.0493	14.1291	16.2226	24.3064	60.9154	32.8055	23.6823	13.8022	33.5625	2.43168	1.28195	0.0632487	0.422937	conserved Plasmodium membrane protein, unknown function
PFIT_1304900	5.53682	8.36132	17.0493	12.8447	15.2683	18.6972	34.2128	28.4727	17.5554	10.948	24.1627	2.20704	1.14211	0.0634101	0.423492	conserved Plasmodium protein, unknown function
PFIT_1208000	29.5297	15.3291	22.2952	19.267	50.5763	68.2449	36.7161	41.4711	35.4287	21.6052	49.2521	2.27964	1.1888	0.0636393	0.424007	amino acid transporter, putative
PFIT_1145900	1239.33	59.9228	61.6397	1120.05	75.3873	174.819	85.9491	92.8456	363.743	620.235	107.25	0.172919	-2.53183	0.0636441	0.424007	serine/threonine protein kinase, putative
PFIT_1037700	3.69121	2.78711	3.93445	3.8534	7.63416	11.2183	10.0135	14.2363	7.17106	3.56654	10.7756	3.0213	1.59517	0.0640756	0.424697	Plasmodium exported protein, unknown function
PFIT_0905700	118.119	13.9355	3.93445	118.171	7.63416	27.111	5.00674	9.90354	37.9769	63.5399	12.4139	0.195371	-2.35571	0.0642113	0.424697	conserved Plasmodium protein, unknown function
PFIT_0503900	29.5297	39.0195	28.8526	39.8184	101.153	47.6779	63.4188	68.7058	52.2719	34.3051	70.2388	2.04748	1.03385	0.0643496	0.424697	conserved Plasmodium protein, unknown function
PFIT_0905600	12808.5	528.157	546.888	8447.93	820.672	1364.9	690.096	691.391	3237.32	5582.87	891.764	0.159732	-2.64627	0.064354	0.424697	high molecular weight rhoptry protein 3
PFIT_0521500	420.798	525.37	528.528	638.379	253.836	273.914	112.652	386.238	392.464	528.269	256.66	0.485851	-1.04141	0.0643632	0.424697	conserved Plasmodium protein, unknown function
PFIT_0523500	420.798	525.37	528.528	638.379	253.836	273.914	112.652	386.238	392.464	528.269	256.66	0.485851	-1.04141	0.0643632	0.424697	conserved Plasmodium protein, unknown function
PFIT_0525500	420.798	525.37	528.528	638.379	253.836	273.914	112.652	386.238	392.464	528.269	256.66	0.485851	-1.04141	0.0643632	0.424697	conserved Plasmodium protein, unknown function
PFIT_1324000	277.764	751.126	798.693	273.591	714.748	963.842	1065.6	1029.35	734.339	525.293	943.385	1.79592	0.844724	0.0643766	0.424697	dihydrofolate synthase/folylpolyglutamate synthase
PFIT_0928200	11.9964	9.75488	7.8689	16.698	14.3141	25.2413	35.0472	31.5675	19.061	11.5796	26.5425	2.29219	1.19672	0.0645593	0.425383	conserved Plasmodium protein, unknown function
PFIT_1025700	33.2209	48.7744	52.4593	14.1291	38.1708	53.2871	115.155	85.418	55.0768	37.1459	73.0078	1.96543	0.974845	0.0647911	0.4259	conserved Plasmodium protein, unknown function
PFIT_1222400	1817	90.581	62.9512	1680.08	138.369	218.758	137.685	122.556	533.498	912.653	154.342	0.169114	-2.56393	0.0648072	0.4259	glideosome-associated protein 45
PFIT_0403900	828.677	405.524	131.148	364.788	105.924	243.999	174.402	211.069	308.191	432.535	183.848	0.425049	-1.2343	0.0648882	0.4259	ag-1 blood stage membrane protein homologue
PFIT_1428200	167.027	153.291	133.771	244.048	106.878	97.2256	90.1214	68.0868	132.556	174.534	90.578	0.518969	-0.946279	0.064977	0.4259	selenoprotein
PFIT_1414700	593.363	182.556	81.3119	396.9	100.198	180.428	96.7971	118.223	218.722	313.532	123.912	0.395212	-1.3393	0.0650319	0.4259	conserved Plasmodium protein, unknown function
PFIT_0411100	2.76841	4.18066	1.31148	0	0	0	0	0	1.03257	2.06514	0	0	#DIV/0!	0.0653343	0.427363	Plasmodium RNA of unknown function RUF6-14
PFIT_0914500	129.192	23.6904	53.7708	164.412	19.0854	44.8733	39.2195	37.1383	63.9227	92.7663	35.0791	0.378145	-1.40299	0.0654538	0.427626	conserved Plasmodium protein, unknown function
PFIT_0610200	37.8349	4.18066	27.5411	32.1116	25.7653	69.1797	108.479	49.5177	44.3263	25.4171	63.2355	2.48791	1.31494	0.0657097	0.428337	conserved Plasmodium protein, unknown function
PFIT_0936400	2287.63	129.601	402.625	2544.53	263.379	459.952	267.861	285.965	830.192	1341.1	319.289	0.238081	-2.07048	0.0658503	0.428337	cytoadherence linked asexual protein 9
PFIT_1339000	0	1.39355	6.55741	3.8534	4.77135	7.47889	10.8479	11.7604	5.83287	2.95109	8.71466	2.95303	1.5622	0.0658944	0.428337	mitotic-spindle organizing protein 1, putative
PFIT_1413000	75.6699	6.96777	13.1148	111.748	0.95427	10.2835	15.0202	11.1415	30.6125	51.8752	9.34986	0.180238	-2.47203	0.0659363	0.428337	p1/s1 nuclease, putative
PFIT_1337000	994.782	185.343	190.165	2500.85	184.174	150.513	56.7431	73.0386	541.951	967.786	116.117	0.119982	-3.05911	0.0660372	0.428337	calcium-dependent protein kinase 5
PFIT_0829100	7.38243	2.78711	3.93445	11.5602	10.497	24.3064	17.5236	16.0932	11.7605	6.41604	17.1051	2.66598	1.41467	0.0660383	0.428337	alpha/beta hydrolase, putative
PFIT_1222500	2.76841	0	0	2.56893	4.77135	4.67431	11.6824	4.95177	3.92715	1.33434	6.51996	4.8863	2.28874	0.0663529	0.429217	conserved Plasmodium protein, unknown function
PFIT_1360500	748.394	65.497	38.033	504.795	81.113	105.639	46.7296	46.4228	204.578	339.18	69.9762	0.20631	-2.27711	0.0664481	0.429217	conserved Plasmodium protein, unknown function
PFIT_1208100	23.9929	20.9033	30.1641	23.1204	90.6557	44.8733	35.8817	41.4711	38.8828	24.5452	53.2204	2.16827	1.11654	0.0665794	0.429217	conserved Plasmodium protein, unknown function
PFIT_1141100	449.405	15.3291	39.3445	482.959	33.3995	59.8311	44.2262	40.8521	145.668	246.759	44.5772	0.180651	-2.46873	0.0665918	0.429217	conserved Plasmodium protein, unknown function
PFIT_1201100	548.145	852.855	340.986	277.444	115.467	339.355	292.06	236.447	375.345	504.858	245.832	0.486934	-1.0382	0.0666133	0.429217	Plasmodium exported protein, unknown function
PFIT_1227400	2930.82	2980.81	1798.04	2747.47	2122.3	1599.55	898.711	1095.58	2021.66	2614.29	1429.03	0.546624	-0.871378	0.0666929	0.429217	conserved Plasmodium protein, unknown function
PFIT_0323400	8.30523	13.9355	26.2297	25.6893	43.8964	34.5899	34.2128	40.2331	28.3865	18.5399	38.233	2.0622	1.04418	0.06673	0.429217	conserved protein, unknown function
PFIT_1238600	353.434	110.091	62.9512	517.639	76.3416	77.5935	84.2802	76.7524	169.885	261.029	78.7419	0.30166	-1.729	0.0668319	0.429361	protein kinase 2
PFIT_1200900	9228.03	10230.1	6341.02	9389.44	5712.26	5804.55	3727.52	3733.01	6770.74	8797.14	4744.34	0.539304	-0.890829	0.067053	0.43027	Plasmodium exported protein (PHISTa-like), unknown function
PFIT_1139600	27.6841	15.3291	17.0493	14.1291	27.6738	33.655	51.7364	51.3746	29.8289	18.5479	41.1099	2.21642	1.14823	0.0672761	0.430549	unspecified product
PFIT_1009200	418.953	82.2197	24.9182	340.383	57.2562	70.1146	52.5708	60.6592	138.384	216.618	60.1502	0.277678	-1.84851	0.0673333	0.430549	tubulin--tyrosine ligase, putative
PFIT_0811100	2837.62	305.188	238.69	3561.82	265.287	588.028	287.888	277.918	1045.31	1735.83	354.78	0.204386	-2.29063	0.0674106	0.430549	plasmepsin X
PFIT_0810600	269.459	345.601	611.151	330.108	920.871	796.502	584.955	636.921	561.946	389.08	734.812	1.88859	0.91731	0.0674152	0.430549	serine protease DegP
PFIT_1437200	3032.33	3961.87	10306.9	2879.77	11433.1	6756.24	10968.9	8016.91	7169.52	5045.23	9293.8	1.8421	0.881349	0.067692	0.431806	glucose-6-phosphate isomerase
PFIT_0500400	2.76841	6.96777	9.18038	0	0.95427	0.934861	1.66891	0	2.80933	4.72914	0.889512	0.188092	-2.41049	0.0679562	0.432023	rifin
PFIT_1368200	659.804	911.384	1181.65	888.85	759.599	356.182	341.293	416.567	689.416	910.421	468.41	0.514499	-0.958761	0.0679579	0.432023	conserved Plasmodium protein, unknown function
PFIT_1126700	2246.1	501.679	390.822	1949.82	380.754	655.338	378.844	478.465	872.728	1272.11	473.35	0.3721	-1.42624	0.0680667	0.432023	kelch protein, putative
PFIT_0924500	3349.78	3867.11	2365.92	3790.46	2446.75	1729.49	1452.79	1515.24	2564.69	3343.32	1786.07	0.534221	-0.904492	0.0681553	0.432023	conserved Plasmodium protein, unknown function
PFIT_0919400	198.403	41.8066	15.7378	276.16	14.3141	68.2449	20.8614	17.9502	81.6847	133.027	30.3426	0.228094	-2.1323	0.0682139	0.432023	thioredoxin-like protein 1, putative
PFIT_0532600	906.193	29.2646	28.8526	611.405	41.0336	105.639	60.0809	40.2331	227.838	393.929	61.7467	0.156746	-2.6735	0.0682354	0.432023	palmitoyltransferase
PFIT_1343500	1091.68	76.6455	93.1153	1091.8	177.494	134.62	92.6248	104.606	357.822	588.308	127.336	0.216445	-2.20793	0.0683936	0.432023	conserved protein, unknown function
PFIT_0304100	1295.62	660.545	1357.38	1312.72	684.212	518.848	558.252	690.153	884.717	1156.57	612.866	0.529901	-0.916205	0.0684227	0.432023	EH (Eps15 homology) protein
PFIT_0918700	46.1402	73.8584	102.296	47.5252	156.5	96.2907	121.831	137.412	97.7316	67.4549	128.008	1.89769	0.924244	0.0684849	0.432023	ATP-dependent DNA helicase Q1
PFIT_0534600	5.53682	0	5.24593	1.28447	8.58843	4.67431	10.8479	15.4743	6.45652	3.0168	9.89624	3.28037	1.71386	0.0686774	0.432023	conserved Plasmodium protein, unknown function
PFIT_0108000	238.083	287.072	384.264	204.23	655.584	467.431	529.046	469.799	404.439	278.412	530.465	1.90532	0.930033	0.0688465	0.432023	N-acetyltransferase, putative
PFIT_1368300	5.53682	8.36132	1.31148	1.28447	3.81708	18.6972	6.67566	19.8071	8.18639	4.12352	12.2493	2.97058	1.57075	0.0688871	0.432023	conserved Plasmodium protein, unknown function
PFIT_1031900	141.189	121.239	253.116	152.851	451.37	253.347	256.178	320.008	243.662	167.099	320.226	1.91639	0.938388	0.0688936	0.432023	DER1-like protein, putative
PFIT_0209900	1322.38	52.9551	35.41	1253.64	117.375	173.884	73.4323	84.1801	389.157	666.095	112.218	0.168471	-2.56942	0.0688954	0.432023	conserved Plasmodium protein, unknown function
PFIT_1216100	1362.06	1248.62	2376.41	2426.35	997.212	929.252	885.359	976.736	1400.25	1853.36	947.14	0.511039	-0.968494	0.0689254	0.432023	conserved Plasmodium membrane protein, unknown function
PFIT_0823000	34.1437	33.4453	52.4593	29.5427	43.8964	60.766	105.976	84.1801	55.5512	37.3978	73.7046	1.97083	0.978804	0.0694878	0.432444	conserved Plasmodium protein, unknown function
PFIT_1004100	17.5333	8.36132	9.18038	25.6893	7.63416	2.80458	10.0135	4.3328	10.6937	15.1911	6.19626	0.407888	-1.29375	0.0695543	0.432444	conserved Plasmodium protein, unknown function
PFIT_1249200	23.9929	47.3808	5.24593	6.42233	77.2959	32.7201	34.2128	45.1849	34.057	20.7605	47.3534	2.28094	1.18963	0.0696115	0.432444	conserved Plasmodium membrane protein, unknown function
PFIT_0721000	16.6105	27.8711	26.2297	37.2495	39.1251	86.0072	46.7296	47.0418	40.8581	26.9902	54.7259	2.02762	1.01979	0.0697077	0.432444	conserved Plasmodium protein, unknown function
PFIT_1346900	3662.61	2799.65	4356.75	6286.17	2186.23	2046.41	2164.58	2443.7	3243.26	4276.29	2210.23	0.516857	-0.952164	0.0697658	0.432444	ethanolamine-phosphate cytidylyltransferase, putative
PFIT_1360800	8330.15	702.351	465.576	8314.34	795.861	1598.61	732.654	648.063	2698.45	4453.1	943.798	0.211941	-2.23826	0.0698283	0.432444	conserved Plasmodium protein, unknown function
PFIT_0102900	262.076	181.162	301.641	287.72	399.839	481.454	582.451	513.746	376.261	258.15	494.372	1.91506	0.93739	0.0698639	0.432444	4-hydroxy-3-methylbut-2-enyl diphosphate reductase
PFIT_1207500	78.4383	72.4648	52.4593	48.8097	45.805	143.969	137.685	165.884	93.1894	63.043	123.336	1.95638	0.968183	0.0699074	0.432444	conserved Plasmodium protein, unknown function
PFIT_1035400	769.618	37.626	36.7215	938.944	95.427	100.03	60.0809	48.8987	260.918	445.727	76.1092	0.170753	-2.55002	0.0699192	0.432444	merozoite surface protein
PFIT_1018600	266.69	51.5615	26.2297	177.256	54.3934	55.1568	22.5303	33.4244	85.9053	130.434	41.3762	0.317219	-1.65645	0.0699746	0.432444	conserved Plasmodium protein, unknown function
PFIT_0834500	769.618	91.9746	123.279	796.368	81.113	165.47	118.493	131.841	284.77	445.31	124.229	0.278973	-1.8418	0.0700265	0.432444	cytoadherence linked asexual protein 8
PFIT_0510900	99.6628	213.214	148.198	56.5165	41.0336	360.856	348.803	334.863	200.393	129.398	271.389	2.09733	1.06855	0.0701958	0.432444	WD repeat-containing protein, putative
PFIT_0515300	0.922803	2.78711	15.7378	5.13786	5.72562	24.3064	13.3513	16.0932	10.5078	6.14639	14.8691	2.41917	1.27451	0.0702079	0.432444	conserved Plasmodium protein, unknown function
PFIT_1473400	1267.01	1427	1530.5	1281.9	635.544	688.993	612.492	869.654	1039.14	1376.6	701.671	0.509712	-0.972245	0.0702326	0.432444	conserved Plasmodium membrane protein, unknown function
PFIT_1125900	35.0665	9.75488	34.0986	57.8009	37.2165	66.3751	89.2869	83.5611	51.6451	34.1802	69.1099	2.02193	1.01573	0.0704187	0.432444	conserved Plasmodium protein, unknown function
PFIT_1132100	0.922803	0	5.24593	3.8534	3.81708	9.34861	10.8479	8.66559	5.33767	2.50553	8.16981	3.26071	1.70518	0.0704333	0.432444	conserved Plasmodium protein, unknown function
PFIT_1461800	85.8207	0	5.24593	109.18	5.72562	13.0881	5.00674	4.95177	28.6273	50.0615	7.19305	0.143684	-2.79903	0.0705132	0.432444	inner membrane complex sub-compartment protein 3
PFIT_1205600	961.561	448.724	452.462	701.318	205.168	445.929	317.094	433.899	495.769	641.016	350.522	0.546823	-0.870855	0.0705145	0.432444	shewanella-like protein phosphatase 2
PFIT_0916800	10440.6	10093.5	24570.6	18845.7	7131.26	7065.68	8874.45	9042.55	12008	15987.6	8028.49	0.502169	-0.993754	0.0705747	0.432444	RNA-binding protein musashi, putative
PFIT_1309900	2603.23	246.659	107.542	3361.44	262.424	460.887	232.814	194.357	933.669	1579.72	287.62	0.182071	-2.45743	0.0705995	0.432444	RNA-binding protein, putative
PFIT_1132000	62.7506	34.8389	62.9512	34.6806	117.375	125.271	109.314	63.135	76.2896	48.8053	103.774	2.12628	1.08833	0.0706734	0.432444	conserved Plasmodium protein, unknown function
PFIT_1232200	726.246	684.235	473.445	779.67	428.467	350.573	216.124	409.14	508.488	665.899	351.076	0.527221	-0.92352	0.0708411	0.43298	conserved protein, unknown function
PFIT_0930500	20232.5	1316.91	1230.17	22907.1	2007.78	3444.03	1463.64	1835.87	6804.75	11421.7	2187.83	0.191551	-2.3842	0.0710193	0.433561	merozoite surface protein 1
PFIT_1034800	4905.62	313.55	137.706	3224.01	455.187	683.384	226.138	221.592	1270.9	2145.22	396.575	0.184864	-2.43546	0.0710966	0.433561	merozoite surface protein 3
PFIT_1450400	223.318	13.9355	9.18038	303.134	20.0397	35.5247	10.8479	19.1881	79.3961	137.392	21.4001	0.155759	-2.68261	0.0713457	0.434401	conserved Plasmodium protein, unknown function
PFIT_1401900	4.61402	2.78711	3.93445	1.28447	6.67989	15.8926	10.0135	8.66559	6.73396	3.15501	10.3129	3.26874	1.70873	0.0713951	0.434401	erythrocyte membrane protein 1, PfEMP1, putative
PFIT_0103800	248.234	19.5098	24.9182	183.678	18.1311	32.7201	36.7161	25.3778	73.6607	119.085	28.2363	0.23711	-2.07637	0.0715046	0.434578	cyclase-associated protein, putative
PFIT_1417900	132.884	144.93	330.494	195.239	392.205	254.282	504.847	337.958	286.605	200.886	372.323	1.8534	0.890175	0.0716691	0.435088	prefoldin subunit 2, putative
PFIT_1002000	8337.53	9292.22	7400.7	8910.33	4843.88	4415.35	4321.65	4383.55	6488.15	8485.19	4491.11	0.529288	-0.917876	0.0718495	0.435227	RNA-binding protein, putative
PFIT_1347000	2.76841	4.18066	1.31148	11.5602	4.77135	14.9578	9.17903	21.045	8.72174	4.95519	12.4883	2.52025	1.33357	0.071948	0.435227	leucine-rich repeat protein
PFIT_1357500	59.0594	16.7226	6.55741	37.2495	4.77135	15.8926	11.6824	10.5225	20.3072	29.8972	10.7172	0.358469	-1.48008	0.0721044	0.435227	conserved Plasmodium protein, unknown function
PFIT_0806000	302.68	112.878	111.476	238.91	89.7014	134.62	93.4592	109.558	149.16	191.486	106.835	0.557924	-0.84186	0.0721186	0.435227	filament assembling protein, putative
PFIT_0201400	5431.62	4694.88	7665.62	15145.1	4357.2	4220.9	3387.9	3263.22	6020.81	8234.31	3807.3	0.46237	-1.11288	0.0722212	0.435227	liver stage associated protein 2
PFIT_1034700	2954.82	186.736	115.41	2093.68	170.814	443.124	189.422	212.307	795.789	1337.66	253.917	0.189822	-2.39728	0.0723123	0.435227	glutamate-rich protein
PFIT_1469500	594.285	29.2646	10.4919	382.771	26.7196	74.7889	31.7094	30.3296	147.545	254.203	40.8869	0.160843	-2.63627	0.0723435	0.435227	zinc finger protein, putative
PFIT_1474500	484.472	37.626	18.3608	358.366	36.2623	77.5935	35.0472	34.0434	135.221	224.706	45.7366	0.20354	-2.29662	0.0725245	0.435227	conserved Plasmodium protein, unknown function
PFIT_1024600	1554.92	1321.09	1110.83	1569.62	1320.71	689.928	507.35	575.024	1081.18	1389.11	773.253	0.556652	-0.845153	0.0726264	0.435227	glutamine--fructose-6-phosphate aminotransferase [isomerizing], putative
PFIT_0101000	1541.08	75.2519	34.0986	1529.8	180.357	248.673	65.9221	82.9421	469.766	795.058	144.474	0.181715	-2.46025	0.0726996	0.435227	erythrocyte binding antigen-181
PFIT_0617300	0.922803	1.39355	0	0	2.86281	2.80458	5.00674	5.57074	2.32015	0.579089	4.06122	7.01311	2.81005	0.0727424	0.435227	conserved Plasmodium membrane protein, unknown function
PFIT_0104500	382.041	36.2324	150.821	333.961	54.3934	110.314	112.652	91.6077	159.003	225.764	92.2416	0.408576	-1.29132	0.072753	0.435227	conserved Plasmodium protein, unknown function
PFIT_0725500	47.063	32.0517	57.7052	51.3786	69.6617	84.1375	124.334	94.7026	70.1293	47.0496	93.209	1.98108	0.986285	0.0728186	0.435227	conserved Plasmodium protein, unknown function
PFIT_1453900	230.701	167.226	253.116	224.781	368.348	306.634	690.096	329.912	321.352	218.956	423.748	1.93531	0.952563	0.0728779	0.435227	U1 snRNA associated protein, putative
PFIT_0108450	18.4561	11.1484	52.4593	42.3873	40.0793	43.0036	84.2802	72.4196	45.5292	31.1128	59.9457	1.92672	0.946148	0.0729003	0.435227	conserved Plasmodium protein, unknown function
PFIT_0221300	121.81	168.62	152.132	97.6193	53.4391	98.1604	55.9086	66.2299	101.74	135.045	68.4345	0.506752	-0.980648	0.0731421	0.436188	erythrocyte membrane protein 1 (PfEMP1), pseudogene
PFIT_1223300	156.877	183.949	149.509	156.705	374.074	195.386	310.418	339.815	233.342	161.76	304.923	1.88504	0.914593	0.0733106	0.436711	conserved Plasmodium protein, unknown function
PFIT_1467500	3302.71	3280.43	5308.88	5735.14	2711.08	1822.98	2018.55	2514.88	3336.83	4406.79	2266.87	0.514405	-0.959024	0.0734568	0.4371	transcription factor with AP2 domain(s)
PFIT_0107900	93.2031	100.336	295.084	113.033	202.305	224.367	376.34	289.678	211.793	150.414	273.173	1.81614	0.860875	0.0741946	0.440115	tubulin-specific chaperone a, putative
PFIT_1216300	37.8349	5.57422	14.4263	102.757	4.77135	7.47889	4.17229	4.95177	22.7459	40.1482	5.34357	0.133096	-2.90946	0.0743567	0.440115	cell traversal protein for ookinetes and sporozoites
PFIT_0800200	656.113	873.758	676.725	286.436	129.781	479.584	343.796	346.624	474.102	623.258	324.946	0.521367	-0.939629	0.0744108	0.440115	rifin, pseudogene
PFIT_0705100	2.76841	1.39355	0	0	1.90854	3.73944	11.6824	4.95177	3.30552	1.04049	5.57054	5.35376	2.42055	0.0744271	0.440115	conserved Plasmodium protein, unknown function
PFIT_0107500	1962.8	149.11	135.083	3316.49	141.232	332.811	162.719	165.265	795.689	1390.87	200.507	0.144159	-2.79427	0.0745887	0.440115	photosensitized INA-labeled protein PHIL1, putative
PFIT_bin05600	27.6841	9.75488	7.8689	0	0	0	7.51012	0	6.60225	11.327	1.87753	0.165757	-2.59285	0.074694	0.440115	Plasmodium exported protein (hyp6), unknown function
PFIT_0206300	1460.8	85.0068	154.755	1262.63	139.323	222.497	233.648	123.794	460.306	740.797	179.816	0.242733	-2.04256	0.0747605	0.440115	merozoite surface protein 4
PFIT_0528600	5271.05	6109.34	12724	8194.89	4558.55	3567.43	4517.75	3965.13	6113.52	8074.82	4152.21	0.514218	-0.959549	0.0748402	0.440115	cytosolic preribosomal GTP-binding protein, putative
PFIT_1128800	319.29	135.175	107.542	411.029	131.689	115.923	124.334	110.177	181.895	243.259	120.531	0.495484	-1.01309	0.0748471	0.440115	conserved Plasmodium protein, unknown function
PFIT_0406500	823.141	202.065	174.427	1120.05	294.869	190.712	152.706	148.553	388.316	579.922	196.71	0.339201	-1.55979	0.0749008	0.440115	AAA family ATPase, putative
PFIT_0506700	54.4454	73.8584	93.1153	142.576	254.79	106.574	143.527	173.312	130.275	90.9987	169.551	1.86322	0.8978	0.0749839	0.440115	GTPase-activating protein, putative
PFIT_0930100	1.84561	0	5.24593	2.56893	6.67989	5.60917	7.51012	11.7604	5.15251	2.41512	7.88991	3.26688	1.70791	0.075015	0.440115	conserved Plasmodium protein, unknown function
PFIT_0706100	106.122	32.0517	38.033	113.033	23.8568	41.1339	47.5641	30.3296	54.0155	72.31	35.7211	0.493999	-1.01742	0.0750852	0.440115	conserved Plasmodium protein, unknown function
PFIT_0807600	2879.15	3634.39	4074.78	3443.65	2078.4	1934.23	1584.63	1766.54	2674.47	3507.99	1840.95	0.524788	-0.930193	0.0751038	0.440115	peptidyl-prolyl cis-trans isomerase
PFIT_1360400	59.0594	2.78711	17.0493	41.1029	5.72562	11.2183	6.67566	13.6174	19.6545	29.9997	9.30924	0.310312	-1.68821	0.0753054	0.440731	actin-depolymerizing factor 2
PFIT_1424300	1714.57	103.123	89.1808	1772.56	131.689	312.244	138.52	151.648	551.692	919.859	183.525	0.199515	-2.32543	0.075372	0.440731	serine/threonine protein phosphatase 7
PFIT_0202300	321.136	50.1679	22.2952	240.195	58.2105	71.0495	20.8614	32.8055	102.09	158.448	45.7317	0.288622	-1.79275	0.0754922	0.440956	repetitive organellar protein, putative
PFIT_0206900	2541.4	211.82	1413.78	5831.47	598.327	565.591	541.563	421.519	1515.68	2499.62	531.75	0.212733	-2.23289	0.0756913	0.441642	serine repeat antigen 5
PFIT_0910800	250.08	207.64	107.542	191.385	71.5703	109.379	122.665	102.749	145.376	189.162	101.591	0.537059	-0.896848	0.0758609	0.442012	SNARE protein, putative
PFIT_1411400	6501.15	252.233	212.46	6098.64	475.227	893.727	426.408	552.741	1926.57	3266.12	587.026	0.179732	-2.47608	0.0759472	0.442012	rhoptry-associated protein 1
PFIT_1234300	58.1366	25.084	85.2464	73.2145	15.2683	30.8504	60.9154	16.0932	45.6011	60.4204	30.7818	0.509461	-0.972955	0.0760814	0.442012	conserved Plasmodium protein, unknown function
PFIT_0201500	10683.3	13283.4	13131.9	14220.3	6167.45	6649.67	6285.97	7475.93	9737.23	12829.7	6644.75	0.517919	-0.949201	0.076082	0.442012	EMP1-trafficking protein
PFIT_1115400	1.84561	1.39355	3.93445	3.8534	2.86281	4.67431	8.34457	17.3312	5.52999	2.75675	8.30322	3.01196	1.5907	0.0763528	0.442204	conserved Plasmodium protein, unknown function
PFIT_0705600	742.857	840.313	1130.5	716.731	278.647	544.089	420.567	519.936	649.205	857.6	440.81	0.514004	-0.960149	0.0764047	0.442204	DNA mismatch repair protein MSH2, putative
PFIT_0206200	748.394	68.2842	34.0986	631.957	55.3477	142.099	73.4323	64.373	227.248	370.683	83.813	0.226104	-2.14494	0.0764353	0.442204	merozoite surface protein 5
PFIT_0401100	83781.3	120321	91756.6	77062.8	55380.1	57884.7	42152.6	43620.1	71494.9	93230.4	49759.4	0.533725	-0.905831	0.0764926	0.442204	Plasmodium exported protein, unknown function
PFIT_1465400	55.3682	76.6455	30.1641	3.8534	49.622	151.448	73.4323	89.7508	66.2855	41.5078	91.0632	2.19388	1.13349	0.0765243	0.442204	conserved Plasmodium protein, unknown function
PFIT_1120700	4065.87	4980.56	4229.53	3943.31	2864.72	2360.52	1809.1	2181.87	3304.44	4304.82	2304.05	0.535227	-0.901777	0.076678	0.442475	conserved Plasmodium protein, unknown function
PFIT_0731500	3.69121	0	7.8689	0	0	0	0	0	1.44501	2.89003	0	0	#DIV/0!	0.076735	0.442475	rifin
PFIT_1115900	212.245	305.188	183.608	59.0854	79.2044	446.864	472.303	566.358	290.607	190.032	391.182	2.05851	1.0416	0.0769132	0.44303	conserved Plasmodium protein, unknown function
PFIT_0820500	1941.58	80.8261	95.7382	1488.69	124.055	292.612	111.817	167.741	537.883	901.709	174.056	0.193029	-2.37311	0.0772898	0.44444	conserved Plasmodium protein, unknown function
PFIT_1477800	70.1331	103.123	44.5904	24.4048	35.308	38.3293	20.027	26.6158	45.3164	60.5628	30.07	0.496509	-1.01011	0.077455	0.44444	lysophospholipase, putative
PFIT_1138900	46.1402	47.3808	39.3445	46.2407	74.4331	86.0072	81.7768	105.844	65.8959	44.7766	87.0153	1.94332	0.958525	0.0775286	0.44444	conserved Plasmodium membrane protein, unknown function
PFIT_0723100	494.623	59.9228	35.41	822.058	31.4909	106.574	41.7229	54.4694	205.784	353.003	58.5644	0.165903	-2.59159	0.077583	0.44444	kinesin-19, putative
PFIT_0529200	169.796	50.1679	356.723	132.3	327.315	276.719	1034.73	390.571	342.29	177.247	507.333	2.8623	1.51717	0.0776357	0.44444	zinc finger protein, putative
PFIT_1465000	991.091	65.497	90.4923	1016.01	106.878	194.451	92.6248	107.701	333.093	540.773	125.414	0.231916	-2.10833	0.0776927	0.44444	conserved Plasmodium membrane protein, unknown function
PFIT_0808000	347.897	157.472	45.9019	820.773	64.8904	110.314	35.0472	57.5643	204.982	343.011	66.9539	0.195195	-2.35701	0.0777835	0.44444	gamete release protein, putative
PFIT_1037100	178.101	284.285	190.165	104.042	58.2105	107.509	72.5978	135.555	141.308	189.148	93.468	0.494152	-1.01697	0.0779057	0.44444	conserved Plasmodium protein, unknown function
PFIT_0622900	6195.7	7653.4	8257.1	5186.67	13313	10653.7	14345.2	11925.7	9691.3	6823.22	12559.4	1.84069	0.880243	0.078223	0.44444	hexokinase
PFIT_1452500	88.5891	66.8906	115.41	86.0592	51.5306	176.689	317.094	197.452	137.464	89.2373	185.691	2.08087	1.05719	0.0782253	0.44444	E3 SUMO-protein ligase NSE2, putative
PFIT_1235800	718.864	836.132	1763.94	882.427	2346.55	1593.94	1939.28	1762.21	1480.42	1050.34	1910.49	1.81893	0.863087	0.0782538	0.44444	clustered-asparagine-rich protein
PFIT_1150000	0	0	0	0	0	1.86972	4.17229	3.09485	1.14211	0	2.28422	#DIV/0!	#DIV/0!	0.078329	0.44444	stevor
PFIT_1201000	43.3718	100.336	82.6234	65.5077	15.2683	60.766	27.5371	35.2813	53.8364	72.9597	34.7132	0.475786	-1.07162	0.0783398	0.44444	liver stage associated protein 1
PFIT_1304800	11.0736	5.57422	19.6722	32.1116	18.1311	43.0036	35.0472	43.328	25.9927	17.1079	34.8775	2.03867	1.02763	0.07856	0.44444	membrane integral peptidase, M50 family, putative
PFIT_0830900	21.2245	37.626	77.3775	23.1204	18.1311	93.4861	105.142	98.4164	59.3154	39.8371	78.7938	1.9779	0.983971	0.0785874	0.44444	rhomboid protease ROM3
PFIT_0214000	1456.18	157.472	62.9512	1979.36	195.625	293.546	73.4323	146.077	545.581	913.992	177.17	0.193842	-2.36704	0.0785945	0.44444	serine/threonine protein kinase, putative
PFIT_0104700	7.38243	5.57422	2.62297	11.5602	13.3598	15.8926	22.5303	16.0932	11.877	6.78495	16.969	2.50098	1.32249	0.0786007	0.44444	conserved Plasmodium protein, unknown function
PFIT_0315500	11.0736	1.39355	18.3608	21.8359	7.63416	35.5247	35.8817	34.0434	20.7185	13.166	28.271	2.14728	1.10251	0.0786386	0.44444	mitochondrial ribosomal protein L29/L47 precursor, putative
PFIT_1005400	46.1402	8.36132	5.24593	50.0941	5.72562	14.0229	4.17229	8.04662	17.7261	27.4604	7.99186	0.291032	-1.78075	0.0789892	0.445854	conserved Plasmodium membrane protein, unknown function
PFIT_1017000	701.331	69.6777	34.0986	927.384	63.9361	158.926	48.3985	68.0868	258.98	433.123	84.837	0.195873	-2.35201	0.0790538	0.445854	conserved Plasmodium protein, unknown function
PFIT_1354000	127.347	211.82	174.427	193.954	534.391	225.302	318.763	243.875	253.735	176.887	330.583	1.86889	0.902181	0.0795684	0.448288	metacaspase 1
PFIT_1301300	1757.94	1174.77	2902.31	3225.29	2000.15	3603.89	7132.94	4321.66	3264.87	2265.08	4264.66	1.88279	0.91287	0.0798004	0.449127	gamete antigen 27/25
PFIT_0402800	4.61402	0	1.31148	2.56893	15.2683	6.54403	1.66891	9.28456	5.15753	2.12361	8.19146	3.85733	1.9476	0.0801109	0.450266	transcription factor with AP2 domain(s), putative
PFIT_1228300	9551.02	387.408	483.937	6415.9	766.279	1327.5	435.587	755.145	2515.35	4209.57	821.128	0.195062	-2.35799	0.0802707	0.450266	merozoite surface protein 9
PFIT_0102600	35.0665	19.5098	23.6067	93.7659	8.58843	23.3715	10.0135	10.5225	28.0556	42.9872	13.124	0.3053	-1.7117	0.0803317	0.450266	conserved Plasmodium membrane protein, unknown function
PFIT_0210200	4137.85	5041.88	6469.54	6261.77	3275.06	2547.5	3198.48	2571.82	4187.99	5477.76	2898.21	0.529087	-0.918423	0.0803749	0.450266	conserved Plasmodium protein, unknown function
PFIT_1423500	69.2103	11.1484	59.0167	79.6368	19.0854	22.4367	42.5573	26.6158	41.2134	54.7531	27.6738	0.505429	-0.98442	0.0804956	0.450266	ERAD-associated E3 ubiquitin-protein ligase HRD1
PFIT_0532500	361.739	48.7744	22.2952	264.6	29.5824	74.7889	55.9086	31.5675	111.157	174.352	47.9619	0.275086	-1.86204	0.0805028	0.450266	conserved Plasmodium protein, unknown function
PFIT_0801000	10.1508	1.39355	10.4919	2.56893	1.90854	1.86972	2.50337	1.23794	4.0156	6.1513	1.87989	0.305609	-1.71024	0.0806079	0.450387	rifin
PFIT_0919300	251.925	22.2969	5.24593	245.333	26.7196	60.766	14.1858	13.6174	80.0112	131.2	28.8222	0.219681	-2.18652	0.0809084	0.451599	PPPDE peptidase, putative
PFIT_0602700	235.315	40.4131	108.853	228.635	49.622	87.877	100.969	63.754	114.43	153.304	75.5556	0.492848	-1.02078	0.0811223	0.451864	centrosomal protein CEP76, putative
PFIT_0502600	92.2803	174.194	132.46	55.232	16.2226	74.7889	41.7229	83.5611	83.8077	113.542	54.0739	0.476247	-1.07022	0.0812109	0.451864	conserved Plasmodium protein, unknown function
PFIT_0109900	23.0701	4.18066	17.0493	30.8272	29.5824	41.1339	51.7364	39.6141	29.6492	18.7818	40.5167	2.15723	1.10918	0.0812464	0.451864	conserved Plasmodium protein, unknown function
PFIT_0823100	934.8	1538.48	775.086	589.569	2180.51	1602.35	1566.28	1708.98	1362.01	959.485	1764.53	1.83904	0.878951	0.0812904	0.451864	phosphatidylglycerophosphate synthase
PFIT_1328800	39045.7	43150	65759.1	62782.1	30175	27374.6	23540.9	29487.8	40164.4	52684.2	27644.6	0.524722	-0.930375	0.0815174	0.452213	conserved Plasmodium protein, unknown function
PFIT_1454800	111.659	178.375	200.657	96.3349	312.046	232.78	204.442	311.342	205.955	146.756	265.153	1.80675	0.8534	0.0816136	0.452213	RAP protein, putative
PFIT_0410600	79.3611	16.7226	83.9349	118.171	146.958	100.03	216.959	121.318	110.432	74.5474	146.316	1.96273	0.972861	0.0816568	0.452213	conserved Apicomplexan protein, unknown function
PFIT_1447800	635.812	37.626	183.608	651.224	55.3477	120.597	184.415	128.127	249.594	377.067	122.122	0.323873	-1.6265	0.0816879	0.452213	centrin-2
PFIT_bin04100	2.76841	1.39355	0	0	0	9.34861	8.34457	4.3328	3.27349	1.04049	5.5065	5.29221	2.40387	0.0822411	0.454809	Plasmodium exported protein (PHISTb), unknown function
PFIT_0930200	1.84561	2.78711	0	1.28447	0.95427	2.80458	10.0135	9.28456	3.62176	1.4793	5.76423	3.8966	1.96222	0.0824551	0.455526	procollagen lysine 5-dioxygenase, putative
PFIT_1015800	4371.32	2561.35	3311.49	1559.34	3898.19	3694.57	9287.51	5723.01	4300.85	2950.88	5650.82	1.91496	0.937317	0.0825647	0.455666	glycophorin binding protein
PFIT_0614200	4.61402	1.39355	0	7.70679	0.95427	10.2835	20.027	13.6174	7.32456	3.42859	11.2205	3.27263	1.71045	0.0828384	0.45671	conserved Plasmodium protein, unknown function
PFIT_0912200	237.16	232.724	234.755	301.849	607.87	394.511	357.982	504.461	358.914	251.622	466.206	1.8528	0.889709	0.0829932	0.457097	conserved Plasmodium protein, unknown function
PFIT_1222800	3810.26	179.768	271.477	4147.54	387.434	670.295	427.242	342.291	1279.54	2102.26	456.816	0.217297	-2.20226	0.0833853	0.457967	cAMP-dependent protein kinase regulatory subunit
PFIT_0313500	11.0736	12.542	20.9837	46.2407	25.7653	49.5476	80.9424	34.0434	35.1424	22.71	47.5747	2.09488	1.06686	0.0834428	0.457967	conserved Plasmodium protein, unknown function
PFIT_1330700	236.238	26.4775	13.1148	122.024	8.58843	47.6779	7.51012	22.283	60.4892	99.4636	21.5149	0.216309	-2.20883	0.0834443	0.457967	CPW-WPC family protein
PFIT_1006900	253.771	16.7226	2.62297	114.317	13.3598	24.3064	10.8479	9.28456	55.6541	96.8585	14.4497	0.149183	-2.74484	0.0834907	0.457967	RING zinc finger protein, putative
PFIT_0609300	991.091	65.497	285.903	1242.08	93.5185	163.601	357.148	153.505	419.043	646.142	191.943	0.29706	-1.75117	0.083762	0.457967	histone H3
PFIT_0109100	3649.69	3401.67	5508.23	4916.93	2424.8	2247.41	2062.78	2542.73	3344.28	4369.13	2319.43	0.530868	-0.913575	0.083807	0.457967	phosphatidylinositol-4-phosphate 5-kinase
PFIT_bin05500	55.3682	11.1484	36.7215	5.13786	8.58843	6.54403	17.5236	3.09485	18.0159	27.094	8.93773	0.329879	-1.59999	0.0838727	0.457967	Plasmodium exported protein (hyp15), unknown function
PFIT_0406700	1152.58	1134.35	451.15	863.16	787.273	564.656	237.82	462.371	706.671	900.311	513.03	0.569836	-0.81138	0.0839553	0.457967	conserved Plasmodium protein, unknown function
PFIT_1469600	78.4383	72.4648	94.4268	68.0766	177.494	116.858	171.898	133.698	114.169	78.3516	149.987	1.91428	0.936802	0.0839735	0.457967	derlin-1
PFIT_1034500	314.676	18.1162	43.2789	495.804	40.0793	68.2449	37.5506	27.2347	130.623	217.969	43.2774	0.198549	-2.33244	0.0841816	0.457967	probable protein, unknown function
PFIT_0731900	1791.16	140.749	43.2789	809.213	119.284	215.953	74.2667	73.0386	408.368	696.101	120.635	0.173302	-2.52864	0.0841875	0.457967	erythrocyte binding like protein 1, pseudogene
PFIT_1124000	9826.93	10820.9	6083.97	7112.08	6929.91	5057.6	2400.73	4564.91	6599.64	8460.98	4738.29	0.560016	-0.836459	0.084202	0.457967	calcium-dependent protein kinase 7
PFIT_1320300	474.321	90.581	69.5086	254.324	81.113	111.248	60.9154	71.8006	151.727	222.184	81.2694	0.365776	-1.45097	0.084379	0.457967	conserved Plasmodium protein, unknown function
PFIT_1140100	35.9893	94.7617	70.8201	43.6718	63.9361	93.4861	156.878	121.937	85.185	61.3107	109.059	1.7788	0.830902	0.0843838	0.457967	unspecified product
PFIT_0508000	457.711	149.11	260.985	701.318	159.363	210.344	188.587	194.357	290.222	392.281	188.163	0.479663	-1.05991	0.0844673	0.457967	6-cysteine protein
PFIT_1246400	14454.8	1135.75	2474.77	20423	1669.02	2727.93	2618.53	2127.4	5953.9	9622.08	2285.72	0.237549	-2.0737	0.0845074	0.457967	actin I
PFIT_1134100	4011.43	312.156	255.739	5922.67	492.403	767.521	335.452	377.572	1559.37	2625.5	493.237	0.187864	-2.41224	0.0848399	0.459261	apical membrane antigen 1
PFIT_1028100	1806.85	110.091	94.4268	2656.27	189.9	337.485	165.223	138.031	687.285	1166.91	207.659	0.177957	-2.4904	0.0849351	0.459261	merozoite TRAP-like protein
PFIT_1323600	765.004	781.784	587.544	792.515	428.467	406.665	331.28	422.138	564.425	731.712	397.137	0.542751	-0.881637	0.0850833	0.459261	MSF1-like protein, putative
PFIT_0503500	1434.96	149.11	221.641	1877.89	172.723	270.175	265.357	240.161	579.002	920.9	237.104	0.25747	-1.95752	0.0851216	0.459261	actin-depolymerizing factor 1
PFIT_0201900	121.81	220.182	182.296	75.7834	325.406	259.891	264.523	247.588	212.185	150.018	274.352	1.8288	0.870896	0.0851711	0.459261	conserved Plasmodium protein, unknown function
PFIT_0219300	1128.59	1309.94	1196.07	1865.04	772.959	735.736	475.641	901.841	1048.23	1374.91	721.544	0.524793	-0.930179	0.0855366	0.460772	Plasmodium exported protein, unknown function
PFIT_1206900	1.84561	0	0	0	0.95427	3.73944	7.51012	3.71383	2.22041	0.461402	3.97941	8.62462	3.10846	0.0857366	0.461163	conserved Plasmodium protein, unknown function
PFIT_1209000	726.246	104.517	77.3775	671.775	107.833	155.187	140.189	99.6543	260.347	394.979	125.716	0.318285	-1.65161	0.0857799	0.461163	cytosolic iron-sulfur protein assembly protein 1, putative
PFIT_1208200	35.9893	85.0068	140.329	47.5252	148.866	129.946	164.388	113.272	108.165	77.2125	139.118	1.80175	0.849402	0.0860497	0.462153	mitochondrial import inner membrane translocase subunit TIM10, putative
PFIT_1013000	1099.06	912.778	1264.27	1561.91	757.69	560.917	625.843	670.346	931.601	1209.5	653.699	0.540469	-0.887717	0.0861704	0.462342	phosphoinositide-specific phospholipase C
PFIT_0816300	17335.8	21937.3	24278.2	18906	12789.1	11017.3	9720.59	10812.2	15849.6	20614.3	11084.8	0.537724	-0.895063	0.0864233	0.46301	conserved Plasmodium protein, unknown function
PFIT_0421600	309.139	29.2646	11.8033	205.514	25.7653	49.5476	13.3513	36.5193	85.1131	138.93	31.2959	0.225263	-2.15032	0.0866159	0.46301	asparagine-rich protein
PFIT_0222000	6.45962	0	13.1148	0	0	0	0	0.618971	2.52418	4.89361	0.154743	0.0316214	-4.98296	0.08668	0.46301	Pfmc-2TM Maurer's cleft two transmembrane protein
PFIT_0913900	182.715	25.084	17.0493	267.169	33.3995	62.6357	10.0135	11.7604	76.2283	123.004	29.4523	0.239441	-2.06226	0.0867008	0.46301	conserved Plasmodium protein, unknown function
PFIT_0825400	46.1402	57.1357	56.3938	37.2495	29.5824	120.597	70.9289	148.553	70.8226	49.2298	92.4153	1.87722	0.908601	0.0868221	0.46301	dynein light chain 1
PFIT_1252700	17.5333	34.8389	18.3608	42.3873	68.7075	53.2871	54.2397	43.9469	41.6627	28.2801	55.0453	1.94644	0.960834	0.0869057	0.46301	Plasmodium exported protein, unknown function
PFIT_0507400	116.273	11.1484	9.18038	220.928	9.5427	31.7853	5.00674	8.66559	51.5663	89.3825	13.7501	0.153834	-2.70055	0.0869987	0.46301	conserved Plasmodium protein, unknown function
PFIT_0219200	802.839	841.707	494.429	702.602	432.284	418.818	299.57	412.854	550.638	710.394	390.882	0.550232	-0.861889	0.087089	0.46301	Plasmodium exported protein (PHISTc), unknown function
PFIT_1402400	1504.17	2753.66	1774.44	1122.62	6467.09	2610.13	3219.34	2156.49	2700.99	1788.72	3613.26	2.02002	1.01437	0.0871611	0.46301	lysophospholipase, putative
PFIT_0816000	291.606	41.8066	35.41	229.919	38.1708	82.2678	42.5573	38.9952	100.092	149.685	50.4978	0.337359	-1.56764	0.0873466	0.46301	conserved Plasmodium protein, unknown function
PFIT_1015100	565.679	335.847	984.924	260.746	658.446	842.31	2448.3	1171.71	908.495	536.799	1280.19	2.38486	1.25391	0.0873911	0.46301	heat shock protein 60
PFIT_0403400	1349.14	76.6455	72.1316	709.025	101.153	155.187	81.7768	99.0354	330.512	551.735	109.288	0.19808	-2.33584	0.0874319	0.46301	dipeptidyl aminopeptidase 3
PFIT_0111500	9.22803	8.36132	9.18038	1.28447	3.81708	18.6972	22.5303	21.664	11.8454	7.01355	16.6772	2.37785	1.24966	0.0875578	0.46301	surface-associated interspersed protein 1.1 (SURFIN 1.1)
PFIT_1030100	647.808	783.177	1030.83	859.307	563.974	394.511	334.617	469.799	635.502	830.28	440.725	0.530816	-0.913717	0.0877496	0.46301	RNA methyltransferase, putative
PFIT_0503100	286.069	71.0713	146.886	364.788	60.119	127.141	121.831	112.653	161.32	217.204	105.436	0.485424	-1.04268	0.0878133	0.46301	50S ribosomal protein L28, apicoplast, putative
PFIT_1024500	6669.1	5875.22	4885.27	6906.57	4653.02	3839.47	1997.69	3224.84	4756.4	6084.04	3428.76	0.563566	-0.827345	0.0879106	0.46301	formin 2, putative
PFIT_0414900	157.799	165.833	136.394	132.3	64.8904	71.9843	108.479	71.1817	113.608	148.082	79.134	0.534394	-0.904024	0.0879737	0.46301	DNA helicase MCM9, putative
PFIT_0607250	176.255	324.698	243.936	163.127	566.836	371.14	247.834	440.088	316.739	227.004	406.475	1.7906	0.840447	0.0880007	0.46301	sorting assembly machinery 50 kDa subunit, putative
PFIT_1342600	1555.85	1761.45	2840.67	2716.64	1370.33	1071.35	1091.47	1178.52	1698.29	2218.65	1177.92	0.530916	-0.913445	0.0880918	0.46301	DNA repair protein RAD5, putative
PFIT_0211500	3029.56	3535.45	5346.92	3691.55	2645.24	1947.32	1703.13	2075.41	2996.82	3900.87	2092.77	0.536489	-0.89838	0.0881544	0.46301	conserved Plasmodium protein, unknown function
PFIT_0722000	335.9	43.2002	73.443	223.497	56.3019	76.6586	70.0944	61.8971	117.624	169.01	66.238	0.391917	-1.35138	0.0881644	0.46301	conserved Plasmodium protein, unknown function
PFIT_1336300	57.2138	78.039	86.5579	39.8184	90.6557	91.6164	173.567	125.032	92.8126	65.4073	120.218	1.83799	0.878128	0.0881802	0.46301	protein kinase 6
PFIT_0928900	16.6105	9.75488	18.3608	14.1291	20.0397	31.7853	39.2195	34.0434	22.9929	14.7138	31.272	2.12535	1.0877	0.0883523	0.463463	conserved Plasmodium protein, unknown function
PFIT_1204500	231.624	30.6582	14.4263	278.729	34.3537	67.31	19.1925	22.283	87.322	138.859	35.7848	0.257706	-1.9562	0.0885187	0.463562	probable protein, unknown function
PFIT_1028400	6.45962	2.78711	0	6.42233	0.95427	0	2.50337	0	2.39084	3.91726	0.864411	0.220667	-2.18006	0.0885427	0.463562	conserved Plasmodium protein, unknown function, pseudogene
PFIT_1116800	1273.47	65.497	51.1478	883.712	104.97	196.321	83.4457	103.987	345.319	568.456	122.181	0.214934	-2.21803	0.0886841	0.46361	rhoptry neck protein 4
PFIT_0320500	580.443	73.8584	208.526	512.502	922.779	472.105	899.545	508.175	522.242	343.832	700.651	2.03777	1.02699	0.0887235	0.46361	nicotinamidase, putative
PFIT_0712700	1703.5	2077.79	962.628	1316.58	1083.1	922.708	564.093	812.709	1180.39	1515.12	845.652	0.558141	-0.841299	0.0888201	0.463667	conserved Plasmodium protein, unknown function
PFIT_0401000	4329.79	721.861	111.476	4286.26	817.81	1112.48	293.729	443.183	1514.57	2362.35	666.802	0.282262	-1.82489	0.089041	0.464311	reticulocyte binding protein homologue 1
PFIT_0519400	102.431	73.8584	196.722	128.447	74.4331	305.7	348.803	217.878	181.034	125.365	236.703	1.88812	0.91695	0.0891154	0.464311	cytochrome c oxidase assembly protein (heme A: farnesyltransferase), putative
PFIT_0907110	502.005	813.836	856.398	570.302	1478.16	1037.7	1055.59	1270.75	948.092	685.635	1210.55	1.76559	0.820148	0.0894348	0.465526	tubulin-specific chaperone, putative
PFIT_1350800	535.226	100.336	102.296	411.029	62.9818	161.731	147.699	97.7974	202.387	287.222	117.552	0.409274	-1.28886	0.0896477	0.466185	glycerol kinase
PFIT_0604200	38.7577	13.9355	47.2134	62.9388	35.308	65.4403	147.699	90.3698	62.7078	40.7114	84.7043	2.0806	1.057	0.0899909	0.467371	serine/threonine protein kinase
PFIT_1029600	1649.97	203.459	162.624	1493.83	208.985	394.511	236.151	236.447	573.248	877.472	269.024	0.30659	-1.70562	0.0900488	0.467371	conserved Plasmodium protein, unknown function
PFIT_0422400	316.522	33.4453	13.1148	132.3	9.5427	65.4403	7.51012	14.8553	74.0913	123.845	24.3371	0.196512	-2.34731	0.090182	0.467614	reticulocyte binding protein homologue 4
PFIT_1341700	60.905	11.1484	11.8033	75.7834	8.58843	28.0458	8.34457	8.66559	26.6606	39.9101	13.4111	0.336033	-1.57332	0.0906722	0.468931	sporozoite protein essential for cell traversal
PFIT_1405800	19596.7	19937.6	31532	33722.3	14695.8	12804.8	12281.5	15892.7	20057.9	26197.1	13918.7	0.531306	-0.912385	0.0907348	0.468931	conserved Plasmodium protein, unknown function
PFIT_0106600	18.4561	22.2969	31.4756	19.267	7.63416	8.41375	20.027	5.57074	16.6426	22.8739	10.4114	0.455166	-1.13554	0.0907361	0.468931	conserved Plasmodium protein, unknown function
PFIT_0813200	2122.45	130.994	128.525	2147.63	202.305	357.117	283.716	227.781	700.064	1132.4	267.73	0.236427	-2.08053	0.0909305	0.468931	protein phosphatase PPM5, putative
PFIT_1416100	120.887	37.626	32.7871	93.7659	41.9879	43.9385	35.8817	34.6624	55.1921	71.2666	39.1176	0.548891	-0.865407	0.0909372	0.468931	conserved Plasmodium protein, unknown function
PFIT_0518800	35.9893	61.3164	52.4593	95.0504	311.092	143.034	81.7768	86.037	108.344	61.2039	155.485	2.54044	1.34508	0.0910625	0.468931	mRNA-binding protein PUF1
PFIT_0414400	239.929	15.3291	9.18038	211.937	32.4452	37.3944	23.3648	19.8071	73.6733	119.094	28.2529	0.237232	-2.07563	0.0911939	0.468931	RING zinc finger protein, putative
PFIT_0422300	452.174	30.6582	6.55741	418.736	29.5824	95.3558	45.0607	30.3296	138.557	227.031	50.0821	0.220596	-2.18052	0.0913244	0.468931	reticulocyte binding protein homologue 5
PFIT_1249000	1.84561	1.39355	2.62297	5.13786	2.86281	11.2183	5.8412	12.3794	5.41272	2.75	8.07544	2.93653	1.55411	0.0913341	0.468931	conserved Plasmodium protein, unknown function
PFIT_1332700	2070.77	3075.57	6382.99	2611.32	1559.28	1726.69	1744.85	1874.24	2630.71	3535.16	1726.27	0.488313	-1.03412	0.0914326	0.468931	conserved protein, unknown function
PFIT_1328000	32.2981	37.626	80.0005	16.698	20.9939	100.965	181.077	94.7026	70.5452	41.6556	99.4347	2.38706	1.25524	0.0914592	0.468931	Plasmodium RNA of unknown function RUF1
PFIT_1243600	223.318	20.9033	5.24593	125.878	14.3141	28.9807	18.3581	18.5691	56.9459	93.8363	20.0555	0.213728	-2.22615	0.0916275	0.468931	conserved Plasmodium protein, unknown function
PFIT_1132600	475.244	188.13	288.526	576.725	631.727	543.154	1166.57	568.215	554.787	382.156	727.417	1.90345	0.92862	0.0917374	0.468931	oxysterol-binding protein-related protein 2
PFIT_0627000	1105.52	47.3808	55.0823	1027.57	92.5642	184.168	98.466	120.08	341.354	558.888	123.82	0.221546	-2.17432	0.0918392	0.468931	HECT-domain (ubiquitin-transferase), putative
PFIT_1022500	181.792	54.3486	31.4756	280.013	48.6678	64.5054	32.5438	37.1383	91.3106	136.907	45.7138	0.333903	-1.5825	0.0918464	0.468931	conserved Plasmodium membrane protein, unknown function
PFIT_0316000	144.88	19.5098	19.6722	205.514	36.2623	32.7201	9.17903	24.1399	61.4847	97.3941	25.5753	0.262596	-1.92908	0.0918967	0.468931	microneme associated antigen
PFIT_1221800	272.227	330.272	274.1	143.86	295.824	584.288	426.408	537.267	358.031	255.115	460.947	1.80682	0.853453	0.0919115	0.468931	conserved Plasmodium protein, unknown function
PFIT_0318500	591.517	18.1162	7.8689	421.305	33.3995	78.5283	31.7094	47.6608	153.763	259.702	47.8245	0.184152	-2.44103	0.0921266	0.469585	conserved Plasmodium protein, unknown function
PFIT_1230900	369.121	36.2324	6.55741	305.703	35.308	81.3329	35.8817	25.9968	112.017	179.403	44.6298	0.248768	-2.00713	0.0923822	0.470356	conserved Plasmodium protein, unknown function
PFIT_1462600	489.086	107.304	102.296	490.666	72.5245	186.037	114.321	118.842	210.134	297.338	122.931	0.41344	-1.27425	0.0924519	0.470356	conserved Plasmodium protein, unknown function
PFIT_1029400	1430.35	1626.28	2220.34	2082.12	1161.35	951.689	952.116	927.838	1419.01	1839.77	998.247	0.542593	-0.882057	0.0926826	0.471086	transcription elongation factor SPT4, putative
PFIT_0624800	1.84561	2.78711	1.31148	2.56893	2.86281	6.54403	6.67566	11.1415	4.46714	2.12828	6.80599	3.19788	1.67712	0.0929669	0.472086	conserved Plasmodium protein, unknown function
PFIT_0832100	137.498	135.175	247.87	124.593	135.506	225.302	461.455	318.151	223.194	161.284	285.103	1.76771	0.821883	0.0933113	0.47339	prohibitin, putative
PFIT_1247700	135.652	12.542	49.8363	208.083	16.2226	18.6972	50.9019	34.0434	65.7474	101.528	29.9663	0.295152	-1.76047	0.0937213	0.475025	serine/threonine protein kinase, putative
PFIT_1306700	149.494	12.542	1.31148	114.317	10.497	32.7201	13.3513	8.04662	42.785	69.4163	16.1538	0.232709	-2.1034	0.0939036	0.475199	conserved Plasmodium protein, unknown function
PFIT_1217300	83.9751	76.6455	81.3119	105.326	101.153	210.344	120.162	201.166	122.51	86.8147	158.206	1.82234	0.865793	0.0939317	0.475199	anaphase promoting complex subunit 10, putative
PFIT_1013600	978.172	43.2002	14.4263	551.035	89.7014	116.858	33.3783	55.7074	235.31	396.708	73.9112	0.186311	-2.42421	0.0941849	0.476035	conserved Plasmodium protein, unknown function
PFIT_0217000	238.083	255.02	296.395	281.298	694.709	335.615	478.979	438.231	377.291	267.699	486.883	1.81877	0.862964	0.094566	0.477436	conserved Plasmodium protein, unknown function
PFIT_1001000	6949.63	9736.76	11913.5	8703.54	20570.2	15544.9	14857.5	15023	12912.4	9325.86	16498.9	1.76916	0.823063	0.0947644	0.477436	alpha/beta hydrolase, putative
PFIT_0815100	26.7613	19.5098	22.2952	17.9825	17.1769	43.0036	59.2465	53.2315	32.4009	21.6372	43.1646	1.99493	0.996336	0.094791	0.477436	trypsin-like serine protease, putative
PFIT_1422100	1046.46	543.486	280.657	2173.31	472.364	391.707	197.766	292.154	674.739	1010.98	338.498	0.334822	-1.57854	0.0948157	0.477436	conserved Plasmodium protein, unknown function
PFIT_1341800	7071.44	805.474	626.889	14558.1	705.206	1486.43	711.792	717.387	3335.34	5765.48	905.204	0.157004	-2.67113	0.094924	0.477537	myosin A
PFIT_1319300	66.4418	48.7744	39.3445	43.6718	20.9939	23.3715	25.8682	32.1865	37.5816	49.5581	25.605	0.516667	-0.952694	0.0951986	0.47776	ATP-dependent Clp protease adaptor protein ClpS, putative
PFIT_0932500	281.455	20.9033	14.4263	233.773	41.0336	48.6128	32.5438	23.5209	87.0336	137.639	36.4278	0.264661	-1.91778	0.0953513	0.47776	conserved Plasmodium protein, unknown function
PFIT_1035000	89.5119	12.542	10.4919	131.015	12.4055	20.5669	14.1858	14.2363	38.1195	60.8903	15.3486	0.25207	-1.9881	0.0953943	0.47776	merozoite surface protein
PFIT_0920000	451.251	61.3164	90.4923	558.742	136.461	107.509	65.9221	85.418	194.639	290.45	98.8275	0.340256	-1.55531	0.0955306	0.47776	regulator of chromosome condensation, putative
PFIT_1029300	544.454	55.7422	120.656	728.292	89.7014	143.034	88.4525	118.223	236.069	362.286	109.853	0.303221	-1.72156	0.0956401	0.47776	conserved Plasmodium protein, unknown function
PFIT_0402300	51.677	11.1484	57.7052	65.5077	13.3598	20.5669	33.3783	27.2347	35.0723	46.5096	23.6349	0.508173	-0.976607	0.0957191	0.47776	conserved Plasmodium protein, unknown function
PFIT_1366500	173.487	170.014	131.148	110.464	168.906	297.286	310.418	297.725	207.431	146.278	268.584	1.83612	0.876657	0.0957669	0.47776	NADH-cytochrome b5 reductase, putative
PFIT_0616100	2892.07	3280.43	4099.7	4186.07	2403.81	1897.77	1734	1882.29	2797.02	3614.56	1979.47	0.547636	-0.86871	0.0957674	0.47776	AP-2 complex subunit alpha, putative
PFIT_0501600	1129.51	37.626	78.689	1093.08	82.0672	200.995	81.7768	160.313	358.007	584.727	131.288	0.224529	-2.15503	0.095847	0.47776	rhoptry-associated protein 3
Pf_M7661101800	41.5262	6.96777	61.6397	89.9126	41.0336	93.4861	149.368	103.368	73.4127	50.0115	96.8139	1.93583	0.952954	0.0959982	0.47776	cytochrome c oxidase subunit 1
PFIT_1443700	148.571	234.117	94.4268	77.0679	311.092	200.06	290.391	218.497	196.778	138.546	255.01	1.84062	0.880192	0.0960331	0.47776	protein prenyltransferase alpha subunit, putative
PFIT_1476600	1.84561	0	1.31148	2.56893	1.90854	7.47889	8.34457	5.57074	3.6286	1.4315	5.82569	4.06962	2.0249	0.0961211	0.47776	LCCL domain-containing protein
PFIT_0212300	449.405	23.6904	98.3612	308.272	36.2623	99.0953	105.142	61.2781	147.688	219.932	75.4443	0.343035	-1.54357	0.0962009	0.47776	Leu/Phe-tRNA protein transferase, putative
PFIT_0900300	13.8421	30.6582	23.6067	2.56893	46.7592	33.655	35.8817	25.9968	26.6211	17.669	35.5732	2.01331	1.00957	0.0962064	0.47776	erythrocyte membrane protein 1 (PfEMP1), exon 2, pseudogene
PFIT_0827900	336.823	294.04	330.494	399.469	196.58	179.493	167.726	201.166	263.224	340.206	186.241	0.547436	-0.869238	0.0963404	0.477986	conserved Plasmodium protein, unknown function
PFIT_1022600	19.3789	20.9033	22.2952	19.267	21.9482	45.8082	40.8884	50.7556	30.1556	20.4611	39.8501	1.9476	0.961701	0.0964741	0.478211	dynein heavy chain, putative
PFIT_0209000	5686.31	6952.44	11983	8770.33	5224.63	4248.94	4720.53	3950.27	6442.06	8348.03	4536.09	0.543373	-0.879985	0.0967194	0.478987	RING zinc finger protein, putative
PFIT_1116900	1066.76	89.1875	166.558	1849.63	137.415	248.673	131.844	149.172	479.905	793.034	166.776	0.210301	-2.24947	0.097058	0.479907	serine esterase, putative
PFIT_0511500	14.7649	29.2646	23.6067	8.99126	46.7592	21.5018	27.5371	50.1367	27.8203	19.1569	36.4837	1.90447	0.929391	0.0970827	0.479907	conserved Plasmodium protein, unknown function
PFIT_1120100	1153.5	1337.81	994.104	1310.15	891.288	648.794	509.853	629.494	934.375	1198.89	669.857	0.55873	-0.839778	0.0972329	0.479977	splicing factor U2AF small subunit, putative
PFIT_0712400	1302.08	1530.12	1092.47	1367.96	1189.97	759.107	383.016	666.013	1036.34	1323.15	749.528	0.56647	-0.819928	0.0972746	0.479977	palmitoyltransferase, putative
PFIT_0929000	11.0736	5.57422	18.3608	28.2582	10.497	36.4596	44.2262	34.6624	23.639	15.8167	31.4613	1.98912	0.992128	0.0974702	0.480503	serine/threonine protein kinase, putative
PFIT_1336900	215.013	87.7939	30.1641	51.3786	8.58843	60.766	35.8817	30.3296	64.9894	96.0875	33.8914	0.352714	-1.50343	0.0977229	0.48131	conserved Plasmodium protein, unknown function
PFIT_1315500	0.922803	1.39355	0	2.56893	0	13.0881	6.67566	4.3328	3.62273	1.22132	6.02413	4.93247	2.30231	0.0978872	0.481364	conserved Plasmodium protein, unknown function
PFIT_1402000	41723.6	50346.3	65920.4	50175.1	25021	32419.1	25137.2	30270.8	40126.7	52041.3	28212	0.542108	-0.883349	0.0980182	0.481364	DnaJ protein, putative
PFIT_1106100	108.891	54.3486	45.9019	127.162	106.878	185.103	186.084	163.408	122.222	84.0758	160.368	1.90742	0.931626	0.0980267	0.481364	conserved Plasmodium protein, unknown function
PFIT_1236500	39.6805	5.57422	15.7378	28.2582	3.81708	14.9578	17.5236	5.57074	16.39	22.3127	10.4673	0.469119	-1.09198	0.0980902	0.481364	protein-S-isoprenylcysteine O-methyltransferase, putative
PFIT_1146100	1708.11	1322.48	1464.93	1838.07	908.465	828.287	956.288	879.558	1238.27	1583.4	893.15	0.564072	-0.826049	0.0984076	0.482106	dynamin-like protein
PFIT_0402600	63.6734	16.7226	34.0986	124.593	16.2226	36.4596	20.027	14.8553	40.8315	59.7719	21.8911	0.366244	-1.44912	0.0984199	0.482106	SET domain protein, putative
PFIT_0731300	158.722	238.298	222.952	69.3611	28.6281	111.248	125.169	96.5595	131.367	172.333	90.4012	0.524572	-0.930788	0.0987141	0.483109	rifin
PFIT_1362800	11.0736	20.9033	35.41	11.5602	44.8507	38.3293	38.385	31.5675	29.01	19.7368	38.2831	1.93968	0.955822	0.099288	0.483127	nuclear fusion protein, putative
PFIT_0504000	526.921	710.713	1224.92	556.173	1332.16	988.148	1614.68	1283.13	1029.61	754.683	1304.53	1.72858	0.789585	0.0992988	0.483127	cation transporting P-ATPase
PFIT_1355800	59.0594	79.4326	85.2464	64.2233	277.693	100.965	107.645	102.13	109.549	71.9904	147.108	2.04344	1.031	0.0993785	0.483127	DnaJ protein, putative
PFIT_1136900	584.135	124.026	60.3282	237.626	48.6678	130.881	79.2735	74.2765	167.402	251.529	83.2746	0.331074	-1.59478	0.0994729	0.483127	conserved Plasmodium protein, unknown function
PFIT_1141600	17.5333	2.78711	7.8689	16.698	30.5366	19.6321	33.3783	20.426	18.6075	11.2218	25.9933	2.31631	1.21183	0.0994814	0.483127	conserved Plasmodium protein, unknown function
PFIT_1008200	635.812	156.078	659.676	878.574	441.827	1071.35	2262.21	1281.89	923.428	582.535	1264.32	2.17038	1.11795	0.0995327	0.483127	tubulin beta chain
PFIT_0709600	1376.82	1889.66	1311.48	1653.11	1157.53	1046.11	565.762	734.1	1216.82	1557.77	875.875	0.562263	-0.830683	0.0996333	0.483127	conserved Plasmodium protein, unknown function
PFIT_0625200	640.426	784.571	1089.84	691.042	419.879	399.186	466.462	446.278	617.211	801.47	432.951	0.540196	-0.888445	0.0996578	0.483127	3-oxoacyl-acyl-carrier protein synthase I/II
PFIT_0725200	394.96	377.653	241.313	304.418	253.836	224.367	120.996	162.17	259.964	329.586	190.342	0.577519	-0.792059	0.0996943	0.483127	DNA mismatch repair protein PMS1, putative
PFIT_0627800	19.3789	2.78711	18.3608	17.9825	13.3598	19.6321	51.7364	40.8521	23.0112	14.6273	31.3951	2.14633	1.10187	0.0997184	0.483127	RAP protein, putative
PFIT_0927200	3.69121	1.39355	14.4263	20.5514	6.67989	14.9578	35.0472	34.6624	16.4262	10.0156	22.8368	2.28012	1.18911	0.0998033	0.483127	conserved Plasmodium protein, unknown function
PFIT_1300150	6.45962	9.75488	1.31148	3.8534	0	0	0	4.3328	3.21402	5.34485	1.0832	0.202662	-2.30285	0.0998882	0.483127	rifin
PFIT_0901700	1.84561	1.39355	1.31148	2.56893	0	0	0	0	0.889947	1.77989	0	0	#DIV/0!	0.100045	0.483127	rifin
PFIT_0607100	9.22803	5.57422	5.24593	5.13786	11.4512	5.60917	26.7026	17.3312	10.785	6.29651	15.2736	2.42572	1.27841	0.100062	0.483127	conserved Plasmodium protein, unknown function
PFIT_0603900	25.8385	27.8711	26.2297	14.1291	18.1311	41.1339	73.4323	49.5177	34.5354	23.5171	45.5537	1.93705	0.95386	0.100106	0.483127	50S ribosomal protein L24, putative
PFIT_0905500	399.574	575.538	441.97	310.841	131.689	321.592	195.263	277.918	331.798	431.98	231.616	0.536172	-0.899234	0.100223	0.483127	dynein heavy chain, putative
PFIT_1100600	0.922803	1.39355	1.31148	0	1.90854	5.60917	6.67566	3.71383	2.69188	0.90696	4.4768	4.93605	2.30336	0.100305	0.483127	rifin, pseudogene
PFIT_0721500	502.928	41.8066	23.6067	561.311	41.0336	103.77	70.9289	61.2781	175.833	282.413	69.2526	0.245217	-2.02787	0.100408	0.483127	conserved Plasmodium protein, unknown function
PFIT_1442100	84.8979	8.36132	1.31148	39.8184	4.77135	8.41375	10.8479	3.71383	20.267	33.5973	6.93672	0.206467	-2.27602	0.100417	0.483127	conserved Plasmodium protein, unknown function
PFIT_1011700	632.12	27.8711	11.8033	229.919	35.308	52.3522	25.8682	16.7122	128.994	225.429	32.5602	0.144437	-2.79149	0.100759	0.484095	conserved Plasmodium protein, unknown function
PFIT_0700250	1.84561	0	2.62297	2.56893	0	0	0	0	0.879688	1.75938	0	0	#DIV/0!	0.100797	0.484095	rifin
PFIT_1355900	804.685	55.7422	38.033	569.018	92.5642	152.382	52.5708	81.0852	230.76	366.869	94.6506	0.257995	-1.95458	0.100904	0.484177	serine/threonine protein kinase, putative
PFIT_0937300	766.85	1368.47	533.774	556.173	320.635	563.721	463.124	421.519	624.283	806.317	442.25	0.548482	-0.866485	0.10123	0.484898	lysophospholipase, putative
PFIT_1364200	13.8421	9.75488	34.0986	16.698	49.622	29.9156	46.7296	24.1399	28.1001	18.5984	37.6018	2.02178	1.01562	0.101234	0.484898	conserved Plasmodium protein, unknown function
PFIT_1426400	334.978	30.6582	65.5741	535.622	53.4391	66.3751	69.26	56.9453	151.606	241.708	61.5049	0.25446	-1.97449	0.101323	0.484898	DEAD/DEAH box helicase, putative
PFIT_0422500	232.546	66.8906	43.2789	251.755	83.9758	57.9614	51.7364	69.3248	107.184	148.618	65.7496	0.442407	-1.17655	0.101581	0.485522	erythrocyte binding antigen-165, pseudogene
PFIT_0713100	2790.56	3683.16	4861.67	3357.59	2147.11	2086.61	1708.97	2060.55	2837.03	3673.24	2000.81	0.544698	-0.876471	0.101634	0.485522	4-nitrophenylphosphatase
PFIT_1138800	227.932	202.065	152.132	182.394	146.958	120.597	57.5776	108.939	149.824	191.131	108.518	0.567767	-0.81663	0.101723	0.485522	ubiquitin-related modifier 1, putative
PFIT_1125100	311.908	234.117	316.067	286.436	327.315	505.76	732.654	506.318	402.572	287.132	518.012	1.80409	0.851271	0.101947	0.48616	conserved Plasmodium protein, unknown function
PFIT_1466500	1278.08	1810.23	1816.4	951.789	727.154	898.402	735.991	840.563	1132.33	1464.13	800.527	0.546761	-0.871017	0.102411	0.487942	conserved Plasmodium protein, unknown function
PFIT_0700800	740.088	239.691	236.067	3379.43	130.735	95.3558	55.0742	112.034	623.559	1148.82	98.2997	0.0855659	-3.54682	0.102656	0.487961	Plasmodium exported protein, unknown function
PFIT_0900900	2.76841	2.78711	0	1.28447	0	0	0	0	0.854998	1.71	0	0	#DIV/0!	0.102675	0.487961	stevor
PFIT_1400500	2.76841	2.78711	6.55741	0	0	1.86972	0	0	1.74783	3.02823	0.467431	0.154358	-2.69565	0.10274	0.487961	rifin
PFIT_0806300	1534.62	1233.3	1293.12	2030.74	1425.68	743.215	683.421	687.677	1203.97	1522.94	884.998	0.58111	-0.783118	0.102843	0.487961	AAA family ATPase, putative
PFIT_0802000	1868.68	2819.16	2024.93	2051.29	921.825	999.367	1536.24	1279.41	1687.61	2191.01	1184.21	0.540485	-0.887674	0.102898	0.487961	unspecified product
PFIT_1417100	2055.08	2456.84	1495.09	2333.87	1523.02	1265.8	831.954	1109.81	1633.93	2085.22	1182.65	0.567157	-0.818181	0.103113	0.487961	root hair defective 3 GTP-binding protein (RHD3) homolog, putative
PFIT_1242100	2843.16	4024.58	1386.24	1713.48	1953.39	1768.76	902.048	1166.76	1969.8	2491.86	1447.74	0.580987	-0.783423	0.103131	0.487961	tetratricopeptide repeat protein, putative
PFIT_0734200	2.76841	1.39355	2.62297	0	0	0	0	0	0.848116	1.69623	0	0	#DIV/0!	0.103217	0.487961	rifin
PFIT_1130650	21.2245	61.3164	28.8526	25.6893	60.119	63.5706	44.2262	75.5145	47.5641	34.2707	60.8576	1.77579	0.828461	0.103672	0.487961	UNC-50 protein, putative, pseudogene
PFIT_1470000	753.93	1198.46	991.481	711.594	1817.88	1488.3	1450.29	1596.33	1251.03	913.865	1588.2	1.73789	0.797338	0.103781	0.487961	conserved Plasmodium protein, unknown function
PFIT_0722300	2825.62	3779.32	1662.96	1466.86	1636.57	1301.33	1081.46	1486.77	1905.11	2433.69	1376.53	0.565615	-0.822108	0.103785	0.487961	conserved Plasmodium protein, unknown function
PFIT_0533900	38.7577	25.084	30.1641	29.5427	87.7929	58.8963	57.5776	45.1849	46.625	30.8871	62.3629	2.01906	1.01368	0.103827	0.487961	conserved Plasmodium protein, unknown function
PFIT_0314000	691.18	698.171	397.379	495.804	506.717	340.289	235.317	261.206	453.258	570.633	335.882	0.588613	-0.764608	0.103858	0.487961	vesicle transport v-SNARE protein, putative
PFIT_1321300	7092.67	7408.13	4258.38	7720.92	5302.88	3832.93	2838.82	3348.63	5225.42	6620.03	3830.82	0.578671	-0.789185	0.103951	0.487961	variant-silencing SET protein
PFIT_1347400	236.238	231.33	152.132	245.333	155.546	140.229	89.2869	107.701	169.724	216.258	123.191	0.569647	-0.81186	0.104002	0.487961	step II splicing factor, putative
PFIT_1149000	1180.27	1323.88	758.037	1338.41	779.639	707.69	554.08	584.928	903.366	1150.15	656.584	0.570869	-0.808768	0.104044	0.487961	Plasmodium exported protein (hyp11), unknown function
PFIT_1243100	18.4561	16.7226	24.9182	12.8447	27.6738	23.3715	55.0742	37.7572	27.1023	18.2354	35.9692	1.97249	0.980021	0.104145	0.487961	mitochondrial import inner membrane translocase subunit TIM13, putative
PFIT_0614800	68.2875	29.2646	44.5904	71.93	79.2044	107.509	139.354	87.8939	78.5043	53.5181	103.49	1.93375	0.951398	0.104167	0.487961	conserved Plasmodium protein, unknown function
PFIT_0920800	542.608	39.0195	17.0493	436.718	60.119	89.7467	48.3985	64.992	162.331	258.849	65.814	0.254257	-1.97564	0.104554	0.487961	conserved Plasmodium protein, unknown function
PFIT_0902900	98.74	79.4326	154.755	62.9388	118.329	118.727	288.722	182.596	138.03	98.9666	177.094	1.78943	0.839501	0.104599	0.487961	Plasmodium exported protein (PHISTb), unknown function, pseudogene
PFIT_1006100	23.0701	20.9033	24.9182	23.1204	34.3537	54.222	36.7161	52.6125	33.7395	23.003	44.4761	1.93349	0.951209	0.104621	0.487961	conserved Plasmodium protein, unknown function
PFIT_1321800	53.5226	8.36132	3.93445	66.7922	7.63416	15.8926	6.67566	8.04662	21.3575	33.1526	9.56227	0.288432	-1.7937	0.104874	0.487961	conserved Plasmodium protein, unknown function
PFIT_0703200	797.302	674.48	426.232	446.994	275.784	421.622	312.922	352.813	463.519	586.252	340.785	0.581295	-0.782658	0.104907	0.487961	conserved Plasmodium membrane protein, unknown function
PFIT_1219700	1.84561	2.78711	3.93445	2.56893	4.77135	9.34861	9.17903	8.66559	5.38759	2.78402	7.99115	2.87036	1.52123	0.10491	0.487961	conserved Plasmodium protein, unknown function
PFIT_0619900	30.4525	40.4131	34.0986	25.6893	84.93	49.5476	54.2397	58.8022	47.2716	32.6634	61.8799	1.89447	0.921798	0.105006	0.487961	conserved Plasmodium protein, unknown function
PFIT_1134000	137.498	8.36132	5.24593	101.473	8.58843	23.3715	15.0202	14.8553	39.3017	63.1444	15.4589	0.244818	-2.03022	0.105123	0.487961	LEM3/CDC50 family protein, putative
PFIT_1306900	1033.54	870.971	927.218	941.513	538.208	408.534	570.769	600.402	736.394	943.311	529.478	0.561298	-0.833161	0.105133	0.487961	conserved Plasmodium protein, unknown function
PFIT_0804900	537.072	26.4775	76.066	538.191	61.0733	103.77	107.645	81.7042	191.5	294.451	88.548	0.300722	-1.7335	0.105178	0.487961	transcription factor with AP2 domain(s)
PFIT_0616900	963.407	32.0517	19.6722	631.957	70.616	129.946	87.618	66.8489	250.265	411.772	88.7571	0.215549	-2.21391	0.105203	0.487961	conserved Plasmodium membrane protein, unknown function
PFIT_1221400	54.4454	78.039	91.8038	44.9563	179.403	111.248	131.01	76.7524	95.9572	67.3111	124.603	1.85116	0.888426	0.105211	0.487961	FbpA domain protein, putative
PFIT_1134600	1568.77	1960.73	1581.65	1656.96	1154.67	918.969	816.099	909.887	1320.97	1692.03	949.906	0.561401	-0.832896	0.105215	0.487961	conserved Plasmodium protein, unknown function
PFIT_1006800	320.213	23.6904	20.9837	278.729	27.6738	82.2678	39.2195	33.4244	103.275	160.904	45.6464	0.283687	-1.81763	0.105625	0.489445	rhoGAP GTPase, putative
PFIT_0608600	6874.89	6493.96	6346.27	8974.56	4646.34	4449.94	2693.63	4389.74	5608.67	7172.42	4044.91	0.563954	-0.826351	0.105817	0.489913	conserved Plasmodium protein, unknown function
PFIT_0210000	115.35	12.542	1.31148	118.171	13.3598	16.8275	6.67566	21.664	38.2377	61.8437	14.6317	0.236592	-2.07953	0.106046	0.490403	syntaxin, Qa-SNARE family
PFIT_0824300	659.804	615.951	1034.76	1455.3	522.94	530.066	496.502	516.222	728.943	941.454	516.433	0.548548	-0.86631	0.106113	0.490403	conserved Plasmodium protein, unknown function
PFIT_0515800	3309.17	154.685	355.412	3233	300.595	651.598	562.424	472.894	1129.97	1763.07	496.878	0.281826	-1.82712	0.106271	0.490403	glideosome-associated protein 40, putative
PFIT_1120600	865.59	1028.44	999.35	1004.45	598.327	566.526	496.502	518.698	759.736	974.459	545.013	0.559299	-0.838309	0.106286	0.490403	alternative splicing factor ASF-1, putative
PFIT_1229500	991.091	45.9873	20.9837	553.604	85.8843	140.229	75.9356	50.1367	245.482	402.917	88.0464	0.218523	-2.19414	0.106578	0.490924	myosin D
PFIT_1035100	1685.96	90.581	38.033	867.014	144.095	217.823	107.645	98.4164	406.196	670.397	141.995	0.211807	-2.23918	0.106655	0.490924	duffy binding-like merozoite surface protein
PFIT_0101200	684.72	224.362	246.559	1972.94	203.26	195.386	110.148	144.22	472.699	782.145	163.254	0.208725	-2.26032	0.106671	0.490924	merozoite-associated tryptophan-rich antigen, putative
PFIT_0413800	38.7577	32.0517	28.8526	21.8359	8.58843	16.8275	9.17903	24.1399	22.5291	30.3745	14.6837	0.483422	-1.04864	0.106996	0.491392	conserved Plasmodium protein, unknown function
PFIT_1002400	32.2981	26.4775	24.9182	14.1291	41.9879	56.0917	62.5843	37.1383	36.9531	24.4557	49.4505	2.02204	1.01581	0.106997	0.491392	DnaJ protein, putative
PFIT_0304600	30.4525	50.1679	40.656	19.267	16.2226	24.3064	7.51012	20.426	26.1261	35.1359	17.1163	0.487146	-1.03757	0.107046	0.491392	conserved Plasmodium protein, unknown function
PFIT_0111400	27318.7	53183.6	10911.5	2955.55	10955	5482.96	4342.52	4858.92	15001.1	23592.3	6409.86	0.271692	-1.87995	0.107258	0.491948	glutamic acid-rich protein
PFIT_0401300	3.69121	1.39355	0	1.28447	0	0	0	0	0.796154	1.59231	0	0	#DIV/0!	0.107581	0.493011	stevor
PFIT_1243900	1350.06	147.717	56.3938	928.668	124.055	346.834	125.169	131.222	401.265	620.71	181.82	0.292922	-1.77141	0.107802	0.493605	ubiquitin-conjugating enzyme E2, putative
PFIT_0805600	681.029	27.8711	73.443	698.749	74.4331	138.359	124.334	82.9421	237.645	370.273	105.017	0.283621	-1.81796	0.108156	0.494807	serine/threonine protein phosphatase 2B catalytic subunit A, putative
PFIT_1435600	260.231	27.8711	27.5411	211.937	37.2165	62.6357	37.5506	41.4711	88.3067	131.895	44.7185	0.339046	-1.56045	0.108328	0.495175	conserved Plasmodium membrane protein, unknown function
PFIT_1212400	257.462	234.117	434.101	253.04	254.79	494.542	746.005	540.981	401.88	294.68	509.079	1.72757	0.788742	0.108609	0.495458	iron-sulfur subunit of succinate dehydrogenase
PFIT_1339200	475.244	510.041	671.479	446.994	1018.21	989.083	791.9	900.603	725.444	525.939	924.948	1.75866	0.814476	0.108749	0.495458	secreted ookinete protein, putative
PFIT_0833400	15681.2	13945.3	6365.94	16213.8	8711.53	8469.84	5542.47	7794.08	10340.5	13051.6	7629.48	0.584565	-0.774565	0.108766	0.495458	sporozoite and liver stage tryptophan-rich protein, putative
PFIT_1300400	506.619	1163.62	1901.65	701.318	1262.5	1419.12	1462.8	2634.96	1381.57	1068.3	1694.85	1.58649	0.665835	0.108853	0.495458	glycophorin binding protein
PFIT_1464900	5.53682	5.57422	1.31148	1.28447	13.3598	6.54403	2.50337	15.4743	6.44856	3.42675	9.47036	2.76366	1.46658	0.108894	0.495458	mitochondrial ribosomal protein S6-2 precursor, putative
PFIT_1003300	296.22	411.098	524.593	224.781	476.181	558.112	832.788	630.112	494.236	364.173	624.298	1.71429	0.777611	0.109019	0.495458	conserved Plasmodium protein, unknown function
PFIT_1023200	1.84561	5.57422	1.31148	6.42233	4.77135	5.60917	8.34457	24.1399	7.25232	3.78841	10.7162	2.82869	1.50014	0.109032	0.495458	conserved Plasmodium protein, unknown function
PFIT_0210800	2.76841	5.57422	7.8689	12.8447	10.497	13.0881	32.5438	9.90354	11.8861	7.26404	16.5081	2.27258	1.18433	0.10918	0.495716	beta-ketoacyl-ACP synthase III
PFIT_0202400	310.985	121.239	102.296	254.324	163.18	136.49	86.7836	99.6543	159.369	197.211	121.527	0.616228	-0.698463	0.109758	0.49792	protein kinase, putative
PFIT_1036800	3257.5	4030.16	6322.66	3876.52	2391.4	2023.04	2783.75	2411.51	3387.07	4371.71	2402.43	0.549539	-0.863705	0.109981	0.498514	DNA repair helicase RAD25, putative
PFIT_0606300	252.848	259.201	187.542	231.204	478.089	303.83	443.931	431.423	323.509	232.699	414.318	1.78049	0.832276	0.110227	0.49921	G-protein associated signal transduction protein, putative
PFIT_0703700	358.048	18.1162	64.2627	435.434	27.6738	54.222	92.6248	74.2765	140.582	218.965	62.1993	0.28406	-1.81573	0.110451	0.499805	conserved Plasmodium protein, unknown function
PFIT_1204600	142.112	96.1552	72.1316	152.851	71.5703	70.1146	56.7431	65.6109	90.9111	115.812	66.0097	0.569971	-0.81104	0.110582	0.499852	conserved Plasmodium protein, unknown function
PFIT_0216700	500.159	402.737	325.248	454.701	321.589	266.435	143.527	249.445	332.98	420.711	245.249	0.582939	-0.778582	0.110669	0.499852	AP-2 complex subunit sigma, putative
PFIT_0824800	7.38243	4.18066	11.8033	3.8534	0.95427	14.9578	25.0337	22.9019	11.3834	6.80496	15.9619	2.34563	1.22998	0.110847	0.499852	conserved Plasmodium protein, unknown function
PFIT_1247900	66.4418	4.18066	0	33.3961	5.72562	5.60917	3.33783	4.95177	15.4554	26.0047	4.9061	0.188662	-2.40612	0.110856	0.499852	conserved Plasmodium protein, unknown function
PFIT_1102200	2.76841	9.75488	5.24593	2.56893	0	3.73944	0	1.23794	3.16444	5.08454	1.24435	0.244732	-2.03073	0.110924	0.499852	erythrocyte membrane protein 1 (PfEMP1), exon 2
PFIT_1116600	5785.05	5670.37	3268.22	7277.78	3602.37	3262.67	2760.39	3088.67	4339.44	5500.36	3178.52	0.577876	-0.791169	0.111272	0.500202	conserved Plasmodium protein, unknown function
PFIT_1313100	23.9929	39.0195	35.41	17.9825	81.113	41.1339	35.0472	58.1833	41.4853	29.1012	53.8693	1.8511	0.888384	0.111635	0.500202	conserved Plasmodium protein, unknown function
PFIT_1470500	163.336	170.014	276.723	154.136	428.467	269.24	287.888	349.719	262.44	191.052	333.828	1.74732	0.805141	0.111649	0.500202	nucleoside transporter 3, putative
PFIT_0806100	25.8385	2.78711	15.7378	29.5427	26.7196	39.2642	44.2262	41.4711	28.1984	18.4765	37.9203	2.05235	1.03728	0.111725	0.500202	mitogen-activated protein kinase organizer 1, putative
PFIT_1131900	43.3718	6.96777	55.0823	68.0766	74.4331	65.4403	91.7903	89.7508	61.8641	43.3746	80.3536	1.85255	0.889512	0.112013	0.500202	serpentine receptor, putative
PFIT_1122600	39.6805	47.3808	7.8689	19.267	5.72562	19.6321	9.17903	17.3312	20.7581	28.5493	12.967	0.454196	-1.13861	0.112057	0.500202	petidase, M16 family
PFIT_0213700	983.708	1776.78	921.972	486.812	246.202	854.463	609.988	488.368	796.037	1042.32	549.755	0.527435	-0.922935	0.112078	0.500202	conserved Plasmodium protein, unknown function
PFIT_0709400	27.6841	32.0517	91.8038	34.6806	35.308	64.5054	141.023	108.32	66.9221	46.5551	87.2892	1.87497	0.906865	0.112091	0.500202	conserved Plasmodium protein, unknown function
PFIT_0421700	361.739	20.9033	62.9512	412.313	34.3537	80.3981	85.9491	66.8489	140.682	214.477	66.8874	0.311863	-1.68101	0.112098	0.500202	glideosome associated protein with multiple membrane spans 2
PFIT_0832000	2180.58	2739.73	3234.12	1653.11	1407.55	1436.88	1266.71	1390.21	1913.61	2451.88	1375.34	0.56093	-0.834106	0.112168	0.500202	conserved protein, unknown function
PFIT_0302000	2617.99	4078.93	2733.13	2839.95	7135.08	4406	4661.28	5005	4184.67	3067.5	5301.84	1.72839	0.789429	0.112205	0.500202	serine/threonine protein kinase
PFIT_0930400	236.238	6.96777	1.31148	106.611	12.4055	24.3064	12.5169	9.90354	51.2825	87.7819	14.7831	0.168407	-2.56998	0.112268	0.500202	leucine-rich repeat protein
PFIT_0902200	408.802	342.814	323.936	661.499	335.903	192.581	181.077	270.49	339.638	434.263	245.013	0.564204	-0.825711	0.112307	0.500202	serine/threonine protein kinase, FIKK family
PFIT_0212000	763.158	69.6777	48.5249	827.195	129.781	204.735	109.314	70.5627	277.869	427.139	128.598	0.301068	-1.73184	0.112368	0.500202	secreted protein with altered thrombospondin repeat domain
PFIT_0719300	245.466	111.484	473.445	236.342	256.699	419.753	1038.9	522.412	413.062	266.684	559.441	2.09776	1.06885	0.112451	0.500202	conserved Plasmodium protein, unknown function
PFIT_1232600	9.22803	11.1484	14.4263	7.70679	26.7196	14.0229	27.5371	20.426	16.4019	10.6274	22.1764	2.08672	1.06124	0.112596	0.500202	conserved Plasmodium protein, unknown function
PFIT_1219100	55.3682	111.484	166.558	8.99126	40.0793	30.8504	37.5506	13.6174	58.0625	85.6005	30.5244	0.356592	-1.48766	0.112599	0.500202	erythrocyte membrane protein 1 (PfEMP1), pseudogene
PFIT_0208400	1570.61	1909.17	2245.26	2346.72	1278.72	1170.45	952.95	1114.15	1573.5	2017.94	1129.07	0.559515	-0.837752	0.112816	0.500202	phospholipase A2, putative
PFIT_1220600	991.091	1112.06	1472.8	919.677	2712.04	1587.39	1943.45	1648.32	1548.35	1123.9	1972.8	1.75531	0.811725	0.112853	0.500202	heterochromatin protein 1
PFIT_1331500	812.99	27.8711	38.033	846.462	59.1647	160.796	120.162	86.037	268.94	431.339	106.54	0.246998	-2.01743	0.112853	0.500202	conserved Plasmodium protein, unknown function
PFIT_0929100	127.347	197.885	191.476	145.145	319.681	213.148	291.226	308.248	224.269	165.463	283.076	1.71081	0.774677	0.112982	0.500363	guanylate kinase
PFIT_1349200	9.22803	5.57422	14.4263	3.8534	18.1311	28.0458	15.8547	13.6174	13.5914	8.27049	18.9123	2.28672	1.19328	0.113097	0.500463	conserved Plasmodium protein, unknown function
PFIT_1123900	5640.17	6009.01	4637.4	6477.56	4630.12	3727.29	1624.69	3220.51	4495.84	5691.04	3300.65	0.579974	-0.78594	0.11329	0.500906	conserved Plasmodium protein, unknown function
PFIT_1473700	320.213	16.7226	24.9182	292.858	19.0854	67.31	43.3918	50.1367	104.329	163.678	44.981	0.274814	-1.86347	0.113554	0.501449	protein disulfide-isomerase
PFIT_1401700	4.61402	2.78711	1.31148	0	0	0	0.834457	0	1.19338	2.17815	0.208614	0.0957758	-3.38419	0.113599	0.501449	stevor
PFIT_1410400	448.482	40.4131	82.6234	453.416	70.616	102.835	106.811	93.4646	174.833	256.234	93.4315	0.364634	-1.45548	0.114048	0.502971	conserved Plasmodium membrane protein, unknown function
PFIT_1300800	3385.77	330.272	188.854	4696	605.962	669.361	515.695	415.33	1350.91	2150.22	551.587	0.256525	-1.96283	0.11421	0.502971	erythrocyte binding antigen-140
PFIT_1105700	701.331	37.626	27.5411	472.683	70.616	135.555	43.3918	72.4196	195.145	309.795	80.4956	0.259835	-1.94433	0.114223	0.502971	calcium/calmodulin-dependent protein kinase, putative
PFIT_0402700	79.3611	13.9355	15.7378	33.3961	13.3598	25.2413	11.6824	9.28456	25.2498	35.6076	14.892	0.418225	-1.25765	0.114482	0.503689	conserved Plasmodium protein, unknown function
PFIT_1121400	35.9893	20.9033	20.9837	21.8359	41.0336	68.2449	65.0877	30.3296	38.051	24.9281	51.1739	2.05286	1.03764	0.114602	0.503689	conserved Plasmodium protein, unknown function
PFIT_0601100	355.279	427.821	382.953	242.764	966.676	463.691	626.678	466.704	491.571	352.204	630.937	1.7914	0.841084	0.114687	0.503689	MYND finger protein, putative
PFIT_0401600	46.1402	29.2646	39.3445	79.6368	25.7653	28.9807	23.3648	25.3778	37.2343	48.5965	25.8722	0.532387	-0.909453	0.114762	0.503689	probable protein, unknown function
PFIT_0708900	256.539	181.162	199.345	274.876	202.305	116.858	96.7971	118.223	180.763	227.981	133.546	0.585777	-0.771576	0.114852	0.503689	conserved Plasmodium protein, unknown function
PFIT_1019200	69.2103	51.5615	38.033	50.0941	436.101	110.314	107.645	97.7974	120.095	52.2247	187.964	3.59915	1.84765	0.115359	0.505234	conserved Plasmodium protein, unknown function
PFIT_0534300	717.941	700.958	255.739	688.473	466.638	390.772	216.124	328.055	470.588	590.778	350.397	0.593112	-0.753624	0.115391	0.505234	SNARE protein, putative
PFIT_1471900	55.3682	32.0517	60.3282	42.3873	65.8446	83.2026	109.314	92.8456	67.6678	47.5339	87.8017	1.84714	0.885293	0.11624	0.508296	conserved Plasmodium protein, unknown function
PFIT_1403900	3.69121	0	3.93445	0	2.86281	11.2183	17.5236	2.47588	5.21329	1.90642	8.52016	4.4692	2.16002	0.116356	0.508296	conserved Plasmodium protein, unknown function
PFIT_1353200	23.0701	33.4453	30.1641	10.2757	46.7592	50.4825	35.0472	49.5177	34.8452	24.2388	45.4517	1.87516	0.907015	0.116467	0.508296	conserved Plasmodium protein, unknown function
PFIT_1332800	48.9086	62.7099	179.673	86.0592	124.055	179.493	166.891	167.122	126.864	94.3377	159.391	1.68957	0.75666	0.116741	0.508296	conserved Plasmodium protein, unknown function
PFIT_0909300	4.61402	1.39355	1.31148	12.8447	10.497	11.2183	15.0202	12.3794	8.65983	5.04093	12.2787	2.43581	1.2844	0.116926	0.508296	conserved Plasmodium membrane protein, unknown function
PFIT_0906500	435.563	561.602	397.379	473.968	331.132	226.236	245.33	256.873	366.011	467.128	264.893	0.567067	-0.818409	0.116953	0.508296	Maf-like protein, putative
PFIT_0914600	1051.07	1479.95	923.284	809.213	514.352	809.59	416.394	670.346	834.276	1065.88	602.67	0.56542	-0.822606	0.117064	0.508296	conserved Plasmodium protein, unknown function
PFIT_0724200	14.7649	27.8711	90.4923	120.74	264.333	131.815	70.9289	94.0836	101.879	63.467	140.29	2.21044	1.14434	0.117125	0.508296	5.8S ribosomal RNA
PFIT_1014400	638.58	30.6582	18.3608	427.727	61.0733	110.314	46.7296	63.754	174.65	278.831	70.4676	0.252725	-1.98436	0.117213	0.508296	conserved Plasmodium protein, unknown function
PFIT_1028000	59.9822	26.4775	55.0823	96.3349	26.7196	43.9385	27.5371	32.1865	46.0323	59.4692	32.5954	0.548105	-0.867475	0.117255	0.508296	conserved Plasmodium protein, unknown function
PFIT_0522300	65.519	13.9355	22.2952	50.0941	26.7196	22.4367	20.027	17.3312	29.7948	37.961	21.6286	0.569759	-0.811577	0.117313	0.508296	conserved Plasmodium protein, unknown function
PFIT_0524300	65.519	13.9355	22.2952	50.0941	26.7196	22.4367	20.027	17.3312	29.7948	37.961	21.6286	0.569759	-0.811577	0.117313	0.508296	conserved Plasmodium protein, unknown function
PFIT_0526300	65.519	13.9355	22.2952	50.0941	26.7196	22.4367	20.027	17.3312	29.7948	37.961	21.6286	0.569759	-0.811577	0.117313	0.508296	conserved Plasmodium protein, unknown function
PFIT_0820900	682.875	533.731	952.137	823.342	378.845	349.638	509.019	448.754	584.793	748.021	421.564	0.563572	-0.827327	0.11743	0.508393	conserved protein, unknown function
PFIT_0728900	3.69121	4.18066	11.8033	8.99126	18.1311	12.1532	20.027	12.3794	11.4197	7.16662	15.6727	2.1869	1.12889	0.117771	0.509462	conserved Plasmodium protein, unknown function
PFIT_0825800	2214.73	210.427	56.3938	1021.15	243.339	358.987	111.817	164.646	547.686	875.675	219.697	0.250889	-1.99488	0.118357	0.511297	conserved Plasmodium protein, unknown function
PFIT_1150600	37.8349	9.75488	3.93445	44.9563	9.5427	5.60917	5.8412	12.9984	16.309	24.1201	8.49787	0.352314	-1.50507	0.118385	0.511297	rifin
PFIT_1450000	75.6699	85.0068	78.689	104.042	147.912	149.578	157.712	149.791	118.55	85.8518	151.248	1.76174	0.816998	0.118547	0.511591	Appr-1-p processing domain protein
PFIT_0815900	2460.19	2274.28	2468.21	3706.97	1982.02	1524.76	1197.45	1576.52	2148.8	2727.41	1570.19	0.575705	-0.796598	0.118764	0.511823	conserved Plasmodium protein, unknown function
PFIT_1024900	514.924	20.9033	14.4263	267.169	32.4452	71.0495	38.385	38.9952	124.787	204.356	45.2187	0.221275	-2.17609	0.118791	0.511823	conserved Plasmodium membrane protein, unknown function
PFIT_1123800	11.9964	20.9033	11.8033	11.5602	16.2226	44.8733	34.2128	17.9502	21.1903	14.0658	28.3147	2.01302	1.00936	0.119157	0.512337	dynein heavy chain, putative
PFIT_0822700	28.6069	30.6582	32.7871	34.6806	47.7135	93.4861	38.385	56.3264	45.3305	31.6832	58.9778	1.86148	0.896454	0.119222	0.512337	conserved Plasmodium protein, unknown function
PFIT_1355300	278.687	373.472	316.067	143.86	545.843	372.075	591.63	428.947	381.323	278.022	484.624	1.74311	0.801668	0.119376	0.512337	mitochondrial import inner membrane translocase subunit TIM23, putative
PFIT_1464250	0.922803	0	0	0	0.95427	4.67431	4.17229	1.85691	1.57257	0.230701	2.91444	12.633	3.65913	0.119393	0.512337	conserved Plasmodium protein, unknown function, pseudogene
PFIT_1138700	59.9822	5.57422	3.93445	56.5165	6.67989	14.9578	6.67566	9.90354	20.528	31.5018	9.55422	0.303291	-1.72123	0.119441	0.512337	conserved Plasmodium protein, unknown function
PFIT_1136800	10.1508	12.542	9.18038	15.4136	2.86281	6.54403	2.50337	6.80868	8.25071	11.8217	4.67972	0.395859	-1.33694	0.119495	0.512337	conserved Plasmodium protein, unknown function
PFIT_0421500	363.585	12.542	6.55741	129.731	18.1311	26.1761	10.8479	21.664	73.6543	128.104	19.2048	0.149916	-2.73777	0.119574	0.512337	conserved Plasmodium protein, unknown function
PFIT_1224500	139.343	108.697	43.2789	206.799	64.8904	74.7889	69.26	74.2765	97.6668	124.53	70.8039	0.568571	-0.814587	0.119831	0.512686	conserved Plasmodium protein, unknown function
PFIT_0711600	350.665	451.512	348.854	376.348	579.242	768.456	521.536	739.051	516.958	381.845	652.071	1.70769	0.772043	0.119845	0.512686	conserved Plasmodium protein, unknown function
PFIT_0900150	491.854	809.655	578.364	150.282	148.866	361.791	288.722	282.251	388.973	507.539	270.408	0.532782	-0.908383	0.120083	0.513032	rifin
PFIT_1319100	31.3753	37.626	40.656	19.267	22.9025	83.2026	62.5843	65.6109	45.4031	32.2311	58.5751	1.81735	0.861836	0.120116	0.513032	conserved Plasmodium protein, unknown function
PFIT_1035500	97.8172	12.542	26.2297	211.937	17.1769	24.3064	25.0337	16.7122	53.9693	87.1314	20.8073	0.238804	-2.0661	0.120458	0.513985	merozoite surface protein
PFIT_1434600	1167.35	1663.9	1118.69	955.642	2651.92	2179.16	1988.51	1728.79	1681.75	1226.4	2137.09	1.74258	0.801225	0.120615	0.513985	conserved Plasmodium membrane protein, unknown function
PFIT_0512600	254.694	356.75	205.903	114.317	85.8843	140.229	136.017	155.981	181.222	232.916	129.528	0.556113	-0.846549	0.120624	0.513985	conserved Plasmodium protein, unknown function
PFIT_0207000	200.248	54.3486	137.706	498.372	69.6617	85.0724	83.4457	65.6109	149.308	222.669	75.9477	0.341079	-1.55182	0.120794	0.514206	serine repeat antigen 4
PFIT_1000700	290.683	146.323	192.788	850.316	142.186	162.666	105.976	84.799	246.967	370.028	123.907	0.334858	-1.57838	0.120963	0.514206	acyl-CoA binding protein, isoform 1, ACBP1
PFIT_0500200	98.74	158.865	145.575	38.534	62.0276	57.0265	55.9086	64.373	85.1312	110.428	59.8339	0.541835	-0.884076	0.121109	0.514206	rifin
PFIT_1450200	15.6877	11.1484	2.62297	26.9738	8.58843	35.5247	30.8749	36.5193	20.9925	14.1082	27.8768	1.97593	0.982533	0.121139	0.514206	gamete egress and sporozoite traversal protein, putative
PFIT_0406300	697.639	100.336	30.1641	426.442	93.5185	172.014	70.9289	84.799	209.48	313.645	105.315	0.335778	-1.57442	0.121152	0.514206	conserved Plasmodium protein, unknown function
PFIT_0828400	4962.84	5794.4	4988.88	5019.69	3431.56	3164.51	2540.09	2888.74	4098.84	5191.45	3006.22	0.579072	-0.788186	0.121383	0.514741	protein KRI1, putative
PFIT_1252900	964.33	1305.76	1049.19	906.832	688.983	445.929	769.37	518.079	831.059	1056.53	605.59	0.573189	-0.802916	0.121562	0.514741	Plasmodium exported protein (PHISTb), unknown function
PFIT_0103900	122.733	4.18066	2.62297	106.611	7.63416	25.2413	6.67566	16.7122	36.5513	59.0368	14.0658	0.238255	-2.06942	0.121564	0.514741	conserved Plasmodium protein, unknown function
PFIT_0700400	7.38243	6.96777	5.24593	0	1.90854	1.86972	1.66891	0.618971	3.20778	4.89903	1.51654	0.309559	-1.69172	0.121789	0.514892	rifin
PFIT_0417000	60.905	45.9873	110.165	55.232	222.345	57.0265	126.003	107.701	98.1705	68.0722	128.269	1.88431	0.914033	0.12179	0.514892	conserved Plasmodium protein, unknown function
PFIT_0104100	469.707	419.46	695.086	375.064	389.342	259.891	222.8	264.92	387.034	489.829	284.238	0.580281	-0.785177	0.122029	0.515348	conserved Plasmodium protein, unknown function
PFIT_1033700	0	0	1.31148	1.28447	0	1.86972	5.8412	5.57074	1.9847	0.648987	3.32042	5.11631	2.3551	0.122089	0.515348	thioredoxin-like associated protein 2, putative
PFIT_0717200	257.462	493.318	499.675	350.659	792.998	615.139	674.242	599.164	535.332	400.279	670.386	1.6748	0.743987	0.122526	0.516792	conserved Plasmodium protein, unknown function
PFIT_1320700	499.237	26.4775	137.706	544.613	80.1587	124.337	161.885	105.225	209.955	302.008	117.901	0.390391	-1.35701	0.122759	0.517015	3',5'-cyclic nucleotide phosphodiesterase, putative
PFIT_0806400	1189.49	1729.4	919.349	913.255	1076.42	711.429	505.681	523.649	946.084	1187.87	704.294	0.592903	-0.754132	0.122778	0.517015	conserved Plasmodium protein, unknown function
PFIT_1423100	194.712	119.846	171.804	235.057	61.0733	86.0072	138.52	120.08	140.887	180.355	101.42	0.562338	-0.830491	0.122962	0.517015	mitochondrial ribosomal protein L21 precursor, putative
PFIT_0612900	2998.19	275.924	66.8856	1358.96	301.549	493.607	202.773	197.452	736.918	1174.99	298.845	0.254338	-1.97518	0.123028	0.517015	myosin E, putative
PFIT_0619300	129.192	5.57422	3.93445	78.3524	9.5427	26.1761	9.17903	9.90354	33.9819	54.2634	13.7003	0.252479	-1.98577	0.123225	0.517015	merozoite surface protein 10
PFIT_1252800	1602.91	1539.88	737.053	2035.88	1070.69	830.157	781.887	818.28	1177.09	1478.93	875.254	0.591816	-0.75678	0.123428	0.517015	lysophospholipase, putative
PFIT_0215400	18.4561	8.36132	14.4263	59.0854	27.6738	45.8082	49.233	58.8022	35.2308	25.0823	45.3793	1.80922	0.855367	0.123478	0.517015	DEAD/DEAH box helicase, putative
PFIT_1325700	17.5333	29.2646	17.0493	20.5514	30.5366	37.3944	52.5708	36.5193	30.1775	21.0997	39.2553	1.86047	0.895668	0.123515	0.517015	conserved Plasmodium protein, unknown function
PFIT_0911900	43.3718	16.7226	39.3445	47.5252	93.5185	51.4174	70.0944	63.754	53.2185	36.741	69.6961	1.89695	0.923685	0.123557	0.517015	GTP-binding protein, putative
PFIT_0406400	1154.43	51.5615	55.0823	639.664	139.323	161.731	106.811	95.3215	300.49	475.184	125.797	0.264733	-1.91739	0.123587	0.517015	conserved Plasmodium protein, unknown function
PFIT_1477200	44.2946	80.8261	49.8363	16.698	41.0336	77.5935	87.618	118.842	64.5928	47.9138	81.2719	1.69621	0.762316	0.123632	0.517015	early transcribed membrane protein 14.2
PFIT_0901200	0.922803	5.57422	1.31148	0	0	0	0	0	0.976063	1.95213	0	0	#DIV/0!	0.12382	0.517196	rifin
PFIT_0211100	345.128	556.028	313.444	134.869	125.964	232.78	221.966	184.453	264.329	337.367	191.291	0.56701	-0.818553	0.123867	0.517196	tyrosine kinase-like protein, putative
PFIT_1234000	29.5297	22.2969	60.3282	57.8009	48.6678	66.3751	104.307	77.9903	58.412	42.4889	74.3351	1.74952	0.806957	0.124103	0.517641	DNA polymerase epsilon subunit b, putative
PFIT_0200600	0	0	0	0	3.81708	0	7.51012	0	1.4159	0	2.8318	#DIV/0!	#DIV/0!	0.124242	0.517641	stevor
PFIT_0702700	83.0523	76.6455	40.656	55.232	94.4727	169.21	122.665	90.9887	91.6153	63.8964	119.334	1.86762	0.9012	0.124261	0.517641	conserved Plasmodium protein, unknown function
PFIT_1001200	727.169	154.685	242.624	603.699	222.345	230.911	315.425	204.26	337.64	432.044	243.235	0.562987	-0.828826	0.124433	0.517958	alpha/beta hydrolase, putative
PFIT_1312000	466.939	44.5937	38.033	349.374	55.3477	86.9421	79.2735	80.4662	150.121	224.735	75.5074	0.335984	-1.57354	0.124537	0.517993	conserved Plasmodium protein, unknown function
PFIT_1438500	123.656	23.6904	26.2297	87.3436	17.1769	38.3293	17.5236	43.328	47.1596	65.2298	29.0894	0.445953	-1.16504	0.125139	0.519866	conserved Plasmodium protein, unknown function
PFIT_0832500	0.922803	1.39355	2.62297	8.99126	10.497	8.41375	10.8479	6.18971	6.23487	3.48264	8.98709	2.58054	1.36767	0.12518	0.519866	early transcribed membrane protein 8
PFIT_1457600	0.922803	1.39355	0	2.56893	2.86281	11.2183	4.17229	1.85691	3.12445	1.22132	5.02759	4.11651	2.04142	0.125589	0.521166	conserved Plasmodium protein, unknown function
PFIT_1317300	17.5333	8.36132	15.7378	15.4136	11.4512	35.5247	35.0472	32.1865	21.407	14.2615	28.5524	2.00206	1.00149	0.125842	0.521683	ferredoxin, putative
PFIT_0613900	111.659	65.497	26.2297	137.438	31.4909	68.2449	43.3918	47.0418	66.3741	85.2059	47.5423	0.55797	-0.841741	0.12595	0.521683	conserved Plasmodium membrane protein, unknown function
PFIT_1330000	38.7577	44.5937	26.2297	32.1116	11.4512	67.31	92.6248	81.0852	49.2705	35.4232	63.1178	1.78182	0.833353	0.126003	0.521683	GPI transamidase subunit PIG-U, putative
PFIT_0213800	5128.02	5287.14	5106.91	6183.41	3723.56	3310.34	2310.61	3280.55	4291.32	5426.37	3156.27	0.581653	-0.781769	0.126247	0.522293	conserved Plasmodium protein, unknown function
PFIT_0315900	87.6663	52.9551	38.033	107.895	30.5366	66.3751	23.3648	43.9469	56.3466	71.6374	41.0559	0.573107	-0.803123	0.126446	0.522713	conserved Plasmodium protein, unknown function
PFIT_0519000	23.0701	6.96777	0	17.9825	0	8.41375	5.00674	3.71383	8.14434	12.0051	4.28358	0.356814	-1.48676	0.126543	0.522717	conserved Plasmodium protein, unknown function
PFIT_0204400	23.0701	16.7226	2.62297	11.5602	15.2683	33.655	40.054	25.3778	21.0414	13.494	28.5888	2.11863	1.08313	0.126745	0.523051	conserved Plasmodium protein, unknown function
PFIT_1364800	1062.15	889.088	1586.89	1194.55	634.59	601.116	718.468	746.479	929.167	1183.17	675.163	0.570639	-0.80935	0.126818	0.523051	conserved Plasmodium protein, unknown function
PFIT_1314500	39.6805	1.39355	15.7378	78.3524	4.77135	16.8275	9.17903	6.80868	21.5939	33.7911	9.39664	0.278081	-1.84642	0.126978	0.523061	conserved Plasmodium protein, unknown function
PFIT_1470300	356.202	13.9355	22.2952	249.186	58.2105	56.0917	44.2262	34.6624	104.351	160.405	48.2977	0.301099	-1.73169	0.127014	0.523061	shewanella-like protein phosphatase 1, putative
PFIT_0916300	96.8944	62.7099	169.181	101.473	119.284	124.337	284.55	204.879	145.413	107.565	183.262	1.70374	0.768708	0.127382	0.523794	conserved Plasmodium protein, unknown function
PFIT_1311700	64.5962	13.9355	7.8689	201.661	5.72562	22.4367	5.00674	7.42765	41.0823	72.0154	10.1492	0.140931	-2.82694	0.127386	0.523794	conserved Plasmodium protein, unknown function
PFIT_1431600	53.5226	29.2646	53.7708	46.2407	36.2623	21.5018	26.7026	19.1881	35.8067	45.6997	25.9137	0.567043	-0.818469	0.127819	0.524278	autophagy protein 5, putative
PFIT_1223900	271.304	19.5098	18.3608	386.624	20.0397	57.0265	39.2195	53.2315	108.164	173.95	42.3793	0.24363	-2.03724	0.127868	0.524278	conserved Plasmodium protein, unknown function
PFIT_0408900	1061.22	1407.49	756.726	836.187	812.084	693.667	458.952	466.704	811.629	1015.41	607.852	0.598629	-0.740266	0.1279	0.524278	protein phosphatase PPM1, putative
PFIT_0705500	11.0736	13.9355	7.8689	5.13786	8.58843	35.5247	11.6824	23.5209	14.6665	9.50398	19.8291	2.0864	1.06102	0.127935	0.524278	conserved Plasmodium protein, unknown function
PFIT_1330800	216.859	26.4775	9.18038	92.4815	22.9025	49.5476	15.0202	13.6174	55.7607	86.2495	25.2719	0.293009	-1.77098	0.128037	0.524278	conserved Plasmodium protein, unknown function
PFIT_1240800	23.0701	37.626	15.7378	11.5602	7.63416	14.0229	7.51012	12.9984	16.27	21.9985	10.5414	0.479187	-1.06134	0.128086	0.524278	rifin, pseudogene
PFIT_1347800	160.568	11.1484	5.24593	93.7659	5.72562	29.9156	13.3513	21.045	42.5957	67.682	17.5094	0.258701	-1.95064	0.128266	0.524406	conserved Plasmodium protein, unknown function
PFIT_1329200	6.45962	11.1484	10.4919	6.42233	16.2226	9.34861	18.3581	24.7588	12.9013	8.63056	17.172	1.98968	0.992534	0.128433	0.524406	conserved Plasmodium protein, unknown function
PFIT_bin01100	44.2946	73.8584	62.9512	23.1204	22.9025	23.3715	33.3783	27.2347	38.8889	51.0561	26.7218	0.52338	-0.934069	0.128434	0.524406	rifin
PFIT_0309700	1458.03	1985.81	2085.26	1588.88	1013.43	1094.72	870.339	1069.58	1395.76	1779.5	1012.02	0.568711	-0.814232	0.128578	0.524406	YTH domain-containing protein, putative
PFIT_0800400	0.922803	0	6.55741	1.28447	0	0	0	0	1.09559	2.19117	0	0	#DIV/0!	0.128602	0.524406	rifin
PFIT_1464600	2620.76	3322.23	3068.87	2828.39	1741.54	1750.06	1491.18	1809.25	2329.04	2960.06	1698.01	0.573639	-0.801785	0.128967	0.525236	fam-a protein
PFIT_0305700	87.6663	139.355	66.8856	41.1029	41.0336	177.624	156.044	194.976	113.086	83.7526	142.419	1.70048	0.765938	0.129003	0.525236	P-loop containing nucleoside triphosphate hydrolase, putative
PFIT_0813800	64.5962	2.78711	13.1148	29.5427	5.72562	6.54403	17.5236	6.80868	18.3304	27.5102	9.15048	0.332621	-1.58805	0.129134	0.525236	conserved Plasmodium protein, unknown function
PFIT_0202500	420.798	544.88	557.38	468.83	292.961	243.064	178.574	386.238	386.591	497.972	275.209	0.55266	-0.855536	0.129218	0.525236	conserved Plasmodium protein, unknown function
PFIT_1018700	5.53682	0	3.93445	2.56893	0	0	0.834457	1.23794	1.76407	3.01005	0.5181	0.172123	-2.53849	0.129527	0.525236	conserved Plasmodium protein, unknown function
PFIT_1334900	73.8243	58.5293	51.1478	71.93	153.637	100.03	85.9491	121.318	89.5458	63.8579	115.234	1.80454	0.851628	0.129564	0.525236	conserved Plasmodium protein, unknown function
PFIT_1146300	6.45962	6.96777	6.55741	8.99126	7.63416	17.7624	19.1925	17.3312	11.362	7.24402	15.4801	2.13694	1.09555	0.129581	0.525236	conserved protein, unknown function
PFIT_1023300	91.3575	15.3291	2.62297	55.232	9.5427	27.111	7.51012	11.7604	27.5582	41.1354	13.9811	0.339879	-1.55691	0.129583	0.525236	conserved Plasmodium protein, unknown function
PFIT_1129700	259.308	9.75488	18.3608	278.729	23.8568	53.2871	45.0607	38.3762	90.8416	141.538	40.1452	0.283635	-1.81789	0.129706	0.525338	conserved Plasmodium protein, unknown function
PFIT_0920600	467.861	20.9033	11.8033	232.488	20.0397	78.5283	48.3985	27.8537	113.485	183.264	43.7051	0.238481	-2.06805	0.129902	0.525738	ADP-ribosylation factor, putative
PFIT_0823400	2154.75	2093.12	4807.9	4007.53	1839.83	1566.83	1983.51	1952.23	2550.71	3265.82	1835.6	0.562064	-0.831195	0.130093	0.526119	C-13 antigen
PFIT_1436800	647.808	51.5615	65.5741	381.486	71.5703	139.294	95.9626	87.8939	192.644	286.607	98.6803	0.344305	-1.53824	0.130507	0.527172	conserved Plasmodium protein, unknown function
PFIT_1212700	29.5297	16.7226	80.0005	41.1029	14.3141	12.1532	32.5438	16.0932	30.3075	41.8389	18.7761	0.448771	-1.15595	0.130549	0.527172	U1 spliceosomal RNA
PFIT_1402800	179.024	30.6582	10.4919	145.145	27.6738	59.8311	30.8749	24.1399	63.4798	91.3296	35.6299	0.390125	-1.35799	0.13072	0.527335	conserved Plasmodium protein, unknown function
PFIT_0729300	712.404	40.4131	18.3608	800.222	103.061	162.666	113.486	64.992	251.951	392.85	111.051	0.282681	-1.82275	0.130882	0.527335	conserved Plasmodium protein, unknown function
PFIT_0925000	0	0	0	0	1.90854	3.73944	2.50337	0	1.01892	0	2.03784	#DIV/0!	#DIV/0!	0.130964	0.527335	alpha-tubulin N-acetyltransferase, putative
PFIT_1031600	0	1.39355	0	0	4.77135	3.73944	1.66891	1.23794	1.6014	0.348389	2.85441	8.19319	3.03443	0.131058	0.527335	conserved Plasmodium protein, unknown function
PFIT_1318300	633.966	554.635	343.609	710.309	379.8	330.941	170.229	427.09	443.822	560.63	327.015	0.583299	-0.777691	0.131077	0.527335	conserved protein, unknown function
PFIT_1418300	155.954	27.8711	7.8689	82.2058	29.5824	35.5247	15.8547	20.426	46.9109	68.4749	25.347	0.370164	-1.43376	0.131307	0.527505	cysteine protease ATG4, putative
PFIT_0423900	0	8.36132	1.31148	0	1.90854	3.73944	23.3648	9.90354	6.07364	2.4182	9.72908	4.02327	2.00837	0.13134	0.527505	Plasmodium exported protein (PHISTa), unknown function, pseudogene
PFIT_0811000	141.189	209.033	249.182	196.523	450.416	229.976	415.56	253.778	268.207	198.982	337.432	1.6958	0.761962	0.131412	0.527505	AP-3 complex subunit delta, putative
PFIT_0206500	42.449	2.78711	6.55741	25.6893	0.95427	8.41375	6.67566	9.28456	12.8514	19.3707	6.33206	0.326889	-1.61313	0.13198	0.528994	iron-sulfur assembly protein, putative
PFIT_1446700	337.746	409.705	763.283	563.88	332.086	229.976	339.624	269.252	405.694	518.654	292.735	0.564413	-0.825178	0.132004	0.528994	conserved Plasmodium protein, unknown function
PFIT_1422900	95.0488	18.1162	52.4593	123.309	14.3141	43.0036	46.7296	41.4711	54.3064	72.2332	36.3796	0.503641	-0.989534	0.132077	0.528994	copper transporter, putative
PFIT_0312900	940.337	1394.95	1504.27	932.522	813.038	702.081	448.104	748.955	935.532	1193.02	678.044	0.568343	-0.815166	0.132244	0.529268	conserved Plasmodium protein, unknown function
PFIT_1413300	2366.99	2061.07	2295.09	3236.85	1608.9	1452.77	1321.78	1473.77	1977.15	2490	1464.31	0.588074	-0.765929	0.13243	0.529621	nuclear transport factor 2, putative
PFIT_0608900	23.0701	4.18066	13.1148	33.3961	19.0854	47.6779	66.7566	24.7588	29.0051	18.4404	39.5697	2.14581	1.10152	0.132763	0.530187	mitochondrial ribosomal protein L19 precursor, putative
PFIT_0820600	1135.05	43.2002	53.7708	863.16	85.8843	229.041	163.554	131.222	338.11	523.795	152.425	0.291002	-1.7809	0.132857	0.530187	rhoptry neck protein 5
PFIT_0834600	102397	196437	272151	100256	84037.8	87554.4	97607.3	101776	130277	167810	92743.9	0.552671	-0.855507	0.133035	0.530187	heat shock protein 70
PFIT_0608700	167.95	147.717	111.476	200.377	219.482	315.048	191.925	345.386	212.42	156.88	267.96	1.70806	0.772359	0.133042	0.530187	palmitoyltransferase, putative
PFIT_0833000	29.5297	61.3164	56.3938	57.8009	134.552	54.222	84.2802	77.9903	69.5107	51.2602	87.7611	1.71207	0.775743	0.133092	0.530187	unspecified product
PFIT_1024000	19.3789	20.9033	49.8363	34.6806	9.5427	22.4367	16.6891	14.2363	23.463	31.1998	15.7262	0.504049	-0.988364	0.133266	0.530187	conserved Plasmodium protein, unknown function
PFIT_0616300	50.7542	11.1484	27.5411	88.6281	54.3934	65.4403	105.976	94.7026	62.323	44.518	80.1281	1.7999	0.84792	0.13339	0.530187	conserved Plasmodium protein, unknown function
PFIT_0936900	41206.9	58370.4	29142.5	31004.4	26336.9	25278.6	19816.7	22869.1	31753.2	39931	23575.3	0.590401	-0.760232	0.133553	0.530187	ring-exported protein 3
PFIT_1421600	212.245	274.53	595.413	264.6	418.925	476.779	703.448	584.928	441.358	336.697	546.02	1.62169	0.697502	0.133765	0.530187	pantothenate kinase, putative
PFIT_1474000	239.929	349.782	333.117	276.16	518.169	353.378	621.671	496.415	398.577	299.747	497.408	1.65943	0.730685	0.13378	0.530187	dihydroorotase, putative
PFIT_0909200	1.84561	4.18066	0	10.2757	4.77135	17.7624	5.8412	10.5225	6.89993	4.0755	9.72436	2.38605	1.25463	0.133906	0.530187	conserved Plasmodium protein, unknown function
PFIT_0627100	13066.9	13486.8	18127.3	17766.7	12331.1	8443.67	6605.56	9117.44	12368.2	15611.9	9124.44	0.584453	-0.774842	0.133946	0.530187	eukaryotic translation initiation factor 2-alpha kinase
PFIT_1406700	230.701	142.143	137.706	236.342	150.775	86.0072	100.969	110.796	149.43	186.723	112.137	0.600553	-0.735638	0.134285	0.530187	conserved protein, unknown function
PFIT_1218900	184.561	221.575	288.526	164.412	116.421	120.597	139.354	113.891	168.667	214.768	122.566	0.570688	-0.809225	0.134373	0.530187	rifin, pseudogene
PFIT_1105800	3923.76	5119.92	9177.76	6169.29	2728.26	3430.01	4017.91	3533.71	4762.58	6097.68	3427.47	0.562094	-0.831116	0.134396	0.530187	histone H4
PFIT_0930700	1883.44	1673.66	866.89	1502.82	1272.04	988.148	570.769	831.897	1198.71	1481.7	915.714	0.618014	-0.694288	0.1344	0.530187	diacylglycerol kinase, putative
PFIT_0404600	1285.47	48.7744	19.6722	506.079	64.8904	187.907	45.8952	69.9437	278.578	464.998	92.1591	0.198193	-2.33503	0.134556	0.530187	apical sushi protein
PFIT_0628000	957.87	864.004	516.724	1516.95	540.117	565.591	519.867	630.112	763.905	963.888	563.922	0.585049	-0.77337	0.134665	0.530187	nicotinate phosphoribosyltransferase, putative
PFIT_1415200	727.169	518.402	586.233	986.469	460.912	342.159	319.597	518.079	557.378	704.568	410.187	0.582182	-0.780458	0.134792	0.530187	conserved Plasmodium protein, unknown function
PFIT_1441600	67.3647	9.75488	10.4919	41.1029	10.497	19.6321	11.6824	13.6174	23.0179	32.1786	13.8572	0.430635	-1.21546	0.134797	0.530187	conserved Plasmodium protein, unknown function
PFIT_0911700	0	0	1.31148	2.56893	2.86281	4.67431	4.17229	4.3328	2.49033	0.970103	4.01055	4.13415	2.04759	0.134854	0.530187	conserved Plasmodium protein, unknown function
PFIT_1234900	252.848	23.6904	27.5411	204.23	36.2623	63.5706	40.8884	48.8987	87.2412	127.077	47.405	0.37304	-1.4226	0.13499	0.530187	V-type K+-independent H+-translocating inorganic pyrophosphatase
PFIT_0918200	2671.52	3283.21	5342.98	2287.63	1909.49	2070.72	1899.23	1933.05	2674.73	3396.34	1953.12	0.575067	-0.798198	0.13506	0.530187	cytochrome b5-like heme/steroid binding protein, putative
PFIT_1477400	358.048	8.36132	5.24593	246.617	34.3537	71.0495	28.3716	28.4727	97.565	154.568	40.5618	0.262421	-1.93005	0.135104	0.530187	Plasmodium exported protein (PHISTb), unknown function
PFIT_0507600	423.567	418.066	685.906	621.681	326.36	257.087	290.391	346.624	421.21	537.305	305.116	0.567863	-0.816385	0.135209	0.530187	cell differentiation protein, putative
PFIT_0903800	1050.15	76.6455	15.7378	399.469	101.153	156.122	54.2397	45.8039	237.415	385.501	89.3295	0.231723	-2.10952	0.135211	0.530187	conserved Plasmodium protein, unknown function
PFIT_1307100	83.9751	4.18066	3.93445	97.6193	9.5427	19.6321	10.0135	12.9984	30.237	47.4274	13.0467	0.275087	-1.86204	0.135221	0.530187	tripartite motif protein, putative
PFIT_0623900	167.027	5.57422	0	92.4815	11.4512	28.0458	15.8547	8.04662	41.0602	66.2708	15.8496	0.239164	-2.06393	0.135901	0.532468	sphingomyelin synthase 1, putative
PFIT_1105500	185.483	345.601	706.889	213.221	819.718	447.799	677.579	436.994	479.161	362.799	595.522	1.64147	0.714986	0.136833	0.535729	RNA polymerase subunit, putative
PFIT_1241100	33.2209	80.8261	69.5086	17.9825	24.811	18.6972	35.8817	21.664	37.824	50.3845	25.2635	0.501413	-0.995928	0.13724	0.536501	erythrocyte membrane protein 1, PfEMP1
PFIT_0100600	0.922803	6.96777	6.55741	5.13786	0	1.86972	3.33783	0	3.09918	4.89646	1.30189	0.265883	-1.91113	0.137275	0.536501	stevor, pseudogene
PFIT_0320900	5424.24	3925.64	8442.01	8486.46	3935.41	3608.56	3804.29	3971.94	5199.82	6569.59	3830.05	0.582997	-0.77844	0.137365	0.536501	histone H2A variant, putative
PFIT_0812400	226.087	227.149	249.182	215.79	152.683	140.229	108.479	134.936	181.817	229.552	134.082	0.584102	-0.775707	0.137442	0.536501	histone acetyltransferase subunit NuA4, putative
PFIT_1478300	1.84561	0	0	0	3.81708	0.934861	19.1925	3.09485	3.61062	0.461402	6.75983	14.6506	3.87289	0.13754	0.536501	Plasmodium exported protein (hyp15), unknown function
PFIT_0612800	368.199	47.3808	135.083	644.801	98.2898	123.402	88.4525	119.461	203.134	298.866	107.401	0.359363	-1.47649	0.137626	0.536501	transcription factor with AP2 domain(s)
PFIT_1127600	1589.99	75.2519	20.9837	692.327	128.826	223.432	100.135	94.0836	365.629	594.638	136.619	0.229752	-2.12185	0.137914	0.537148	autophagy-related protein 23, putative
PFIT_1202700	206.708	273.137	183.608	147.713	126.918	473.975	387.188	372.002	271.406	202.791	340.021	1.6767	0.745626	0.13799	0.537148	origin recognition complex subunit 1
PFIT_0519100	16.6105	6.96777	13.1148	15.4136	13.3598	14.9578	70.0944	35.2813	23.225	13.0267	33.4233	2.56576	1.35939	0.13837	0.53824	histone RNA hairpin-binding protein, putative
PFIT_0902800	357.125	508.647	376.396	294.142	976.218	402.925	522.37	671.584	513.676	384.078	643.274	1.67486	0.744036	0.138502	0.538363	serine/threonine protein kinase, FIKK family
PFIT_0417500	23.0701	0	17.0493	28.2582	14.3141	29.9156	48.3985	40.2331	25.1549	17.0944	33.2153	1.94305	0.958325	0.138872	0.539416	conserved Plasmodium protein, unknown function
PFIT_1010800	5.53682	4.18066	24.9182	14.1291	27.6738	17.7624	20.8614	25.3778	17.555	12.1912	22.9189	1.87995	0.910696	0.139455	0.541006	conserved Plasmodium membrane protein, unknown function
PFIT_1100200	296.22	419.46	464.265	137.438	168.906	166.405	200.27	211.688	258.081	329.346	186.817	0.567238	-0.817975	0.139482	0.541006	rifin
PFIT_1149900	15.6877	8.36132	32.7871	6.42233	28.6281	33.655	35.8817	24.7588	23.2727	15.8146	30.7309	1.9432	0.958434	0.139621	0.541158	rifin
PFIT_1418400	526.921	55.7422	17.0493	246.617	56.3019	100.03	40.054	56.3264	137.38	211.582	63.1781	0.298598	-1.74372	0.139756	0.541292	rap guanine nucleotide exchange factor, putative
PFIT_1136300	15.6877	9.75488	32.7871	16.698	20.0397	28.9807	37.5506	47.6608	26.1449	18.7319	33.5579	1.79148	0.841155	0.139886	0.541308	conserved Plasmodium protein, unknown function
PFIT_1232400	141.189	19.5098	11.8033	119.455	12.4055	35.5247	29.206	32.1865	50.16	72.9893	27.3307	0.374448	-1.41716	0.140146	0.541308	conserved Plasmodium protein, unknown function
PFIT_0919900	1345.45	1263.95	752.791	1750.73	1113.63	876.9	476.475	667.87	1030.97	1278.23	783.719	0.613129	-0.705738	0.14019	0.541308	TLD domain-containing protein
PFIT_0814000	45.2174	50.1679	48.5249	86.0592	34.3537	30.8504	20.027	38.3762	44.1971	57.4923	30.9018	0.537495	-0.895677	0.140196	0.541308	mitochondrial carrier protein, putative
PFIT_0907400	4124.93	6155.33	5432.16	3963.86	3401.02	2894.33	2472.5	2737.09	3897.65	4919.07	2876.23	0.584711	-0.774205	0.140261	0.541308	GTPase-activating protein, putative
PFIT_1036700	459.556	9.75488	44.5904	464.976	42.9422	81.3329	98.466	77.9903	159.951	244.719	75.1828	0.307221	-1.70265	0.140485	0.541593	dynamin-like protein
PFIT_0535100	150.417	13.9355	9.18038	83.4902	20.0397	40.199	15.8547	12.3794	43.187	64.2558	22.1182	0.344221	-1.53859	0.140632	0.541593	formin 1
PFIT_0510300	27.6841	47.3808	28.8526	39.8184	25.7653	70.1146	75.1012	73.0386	48.4695	35.934	61.0049	1.69769	0.763576	0.140636	0.541593	stripes inner membrane complex protein, putative
PFIT_0731150	0	2.78711	0	0	2.86281	7.47889	1.66891	1.85691	2.08183	0.696777	3.46688	4.9756	2.31487	0.140922	0.542308	erythrocyte membrane protein 1 (PfEMP1), pseudogene
PFIT_1146000	83.0523	68.2842	60.3282	75.7834	166.043	111.248	115.155	118.842	99.8421	71.862	127.822	1.77872	0.830838	0.141534	0.544275	cysteine-rich PDZ-binding protein, putative
PFIT_0926100	119.964	199.278	199.345	111.748	186.083	373.01	250.337	237.685	209.681	157.584	261.779	1.6612	0.732225	0.142132	0.545716	protein kinase, putative
PFIT_1318600	1055.69	833.345	599.348	613.974	267.196	570.265	523.205	527.363	623.798	775.589	472.007	0.608579	-0.716483	0.142174	0.545716	conserved Plasmodium protein, unknown function
PFIT_0302600	10.1508	12.542	17.0493	11.5602	26.7196	22.4367	25.8682	23.5209	18.7309	12.8256	24.6363	1.92088	0.941764	0.142211	0.545716	CDGSH iron-sulfur domain-containing protein, putative
PFIT_1033400	553.682	657.758	1176.4	937.659	624.093	431.906	409.719	457.42	656.079	831.375	480.784	0.5783	-0.79011	0.142873	0.547589	Sec1 family protein, putative
PFIT_1366800	1.84561	5.57422	0	8.99126	9.5427	8.41375	12.5169	8.04662	6.86638	4.10277	9.62998	2.34719	1.23094	0.142902	0.547589	secreted ookinete protein, putative
PFIT_0310300	209.476	55.7422	237.378	517.639	74.4331	121.532	131.01	112.653	182.483	255.059	109.907	0.430908	-1.21455	0.143517	0.549299	parasite-infected erythrocyte surface protein
PFIT_0917400	81.2067	2.78711	1.31148	50.0941	6.67989	12.1532	1.66891	12.3794	21.0351	33.8499	8.22036	0.242848	-2.04188	0.143606	0.549299	conserved Plasmodium membrane protein, unknown function
PFIT_1451300	4024.35	3660.87	7745.62	5182.82	2760.7	2628.83	3563.97	3026.77	4074.24	5153.41	2995.07	0.581181	-0.782939	0.143692	0.549299	signal recognition particle subunit SRP54
PFIT_0407600	4.61402	11.1484	6.55741	12.8447	16.2226	20.5669	19.1925	14.2363	13.1729	8.79113	17.5546	1.99685	0.997729	0.143755	0.549299	conserved Plasmodium protein, unknown function
PFIT_1319900	163.336	15.3291	31.4756	133.584	42.9422	47.6779	35.0472	30.9485	62.5426	85.9313	39.154	0.455643	-1.13403	0.144042	0.550006	conserved Plasmodium protein, unknown function
PFIT_1231900	334.055	129.601	115.41	172.118	271.013	221.562	607.485	326.817	272.258	187.796	356.719	1.8995	0.925622	0.144502	0.551215	60 kDa chaperonin
PFIT_0508300	426.335	610.377	1526.57	509.933	1212.88	847.919	1494.51	1301.7	991.277	768.303	1214.25	1.58043	0.660321	0.144563	0.551215	triose phosphate transporter
PFIT_0304700	7.38243	0	1.31148	5.13786	2.86281	13.0881	13.3513	9.28456	6.55232	3.45794	9.64669	2.78972	1.48012	0.144825	0.551622	conserved Plasmodium membrane protein, unknown function
PFIT_0835100	0	2.78711	1.31148	0	5.72562	2.80458	5.8412	1.85691	2.54086	1.02465	4.05708	3.95949	1.98531	0.14496	0.551622	rifin, pseudogene
PFIT_1117700	24.9157	15.3291	5.24593	42.3873	10.497	14.9578	5.00674	10.5225	16.1078	21.9695	10.246	0.466374	-1.10044	0.144976	0.551622	conserved Plasmodium protein, unknown function
PFIT_1310500	42.449	19.5098	64.2627	53.9475	83.0215	43.0036	110.148	78.6093	61.869	45.0422	78.6957	1.74715	0.805007	0.145203	0.552097	ATP synthase subunit gamma, mitochondrial
PFIT_0404500	11.9964	2.78711	13.1148	32.1116	15.2683	28.0458	87.618	30.3296	27.659	15.0025	40.3154	2.68725	1.42613	0.145443	0.552394	conserved Plasmodium protein, unknown function
PFIT_1432500	2676.13	3382.16	3123.95	3073.72	2394.26	1718.27	1426.92	1742.4	2442.23	3063.99	1820.47	0.594149	-0.751104	0.145496	0.552394	large ribosomal subunit associated GTPase, putative
PFIT_1207300	1.84561	4.18066	0	19.267	9.5427	14.0229	18.3581	11.1415	9.7948	6.32331	13.2663	2.098	1.06901	0.145678	0.552394	blood stage antigen 41-3 precursor
PFIT_1038500	6.45962	8.36132	10.4919	11.5602	1.90854	4.67431	3.33783	4.3328	6.39081	9.21825	3.56337	0.386556	-1.37125	0.14569	0.552394	Plasmodium exported protein (PHISTa), unknown function, pseudogene
PFIT_1455700	1195.03	1145.5	996.727	1714.76	746.239	703.95	759.356	785.474	1005.88	1263	748.755	0.592836	-0.754295	0.145836	0.55256	nifU protein, putative
PFIT_0627700	57.2138	27.8711	66.8856	23.1204	40.0793	55.1568	200.27	105.225	71.9777	43.7727	100.183	2.2887	1.19453	0.146113	0.553202	glutamyl-tRNA(Gln) amidotransferase subunit B, putative
PFIT_1476000	30.4525	1.39355	34.0986	19.267	20.0397	34.5899	80.9424	43.9469	33.0913	21.3029	44.8797	2.10674	1.07501	0.146285	0.553202	trailer hitch homolog, putative
PFIT_1021300	1536.47	110.091	187.542	900.41	126.918	336.55	272.868	268.014	467.358	683.628	251.087	0.367287	-1.44502	0.146476	0.553202	schizont egress antigen-1
PFIT_1315000	743.78	744.158	958.694	660.215	313.001	474.909	519.032	508.794	615.323	776.712	453.934	0.584431	-0.774896	0.146497	0.553202	transcription factor MYB1
PFIT_0302400	8686.35	671.693	297.707	2146.34	557.294	977.865	379.678	401.093	1764.75	2950.52	578.982	0.19623	-2.34938	0.14654	0.553202	cytoadherence linked asexual protein 3.1
PFIT_1030400	71.0559	54.3486	65.5741	60.3699	92.5642	133.685	113.486	103.368	86.8065	62.8371	110.776	1.76291	0.817956	0.146776	0.553202	25 kDa ookinete surface antigen precursor
PFIT_1307200	399.574	25.084	5.24593	249.186	44.8507	63.5706	37.5506	51.9936	109.632	169.773	49.4914	0.291516	-1.77835	0.146931	0.553202	conserved Plasmodium membrane protein, unknown function
PFIT_0520700	218.704	264.775	263.608	280.013	80.1587	158.926	178.574	167.122	201.485	256.775	146.195	0.569351	-0.81261	0.147015	0.553202	phosphomethylpyrimidine kinase, putative
PFIT_1022800	2.76841	1.39355	5.24593	2.56893	0.95427	8.41375	8.34457	12.3794	5.25861	2.99421	7.523	2.51252	1.32914	0.147142	0.553202	conserved Plasmodium protein, unknown function
PFIT_1461400	30.4525	13.9355	7.8689	52.6631	32.4452	57.9614	62.5843	42.709	37.5775	26.23	48.925	1.86523	0.899353	0.147148	0.553202	conserved Plasmodium protein, unknown function
PFIT_0721200	168.873	150.504	157.378	191.385	130.735	78.5283	68.4255	113.272	132.388	167.035	97.7401	0.585148	-0.773128	0.147231	0.553202	tRNAHis guanylyltransferase, putative
PFIT_1230600	7676.8	10669.1	3845.27	5198.23	5316.24	4924.85	3126.71	3514.52	5533.96	6847.34	4220.58	0.616383	-0.698102	0.147591	0.553202	serine/threonine protein kinase RIO1, putative
PFIT_0621900	89.5119	50.1679	114.099	92.4815	137.415	113.118	205.277	140.506	117.822	86.5651	149.079	1.72216	0.78422	0.147629	0.553202	chorismate synthase
PFIT_0616800	7301.22	7632.5	17034.9	10762.5	5467.97	5888.69	6990.25	6320.93	8424.87	10682.8	6166.96	0.577281	-0.792655	0.147635	0.553202	histone H3 variant, putative
PFIT_1006500	297.143	447.331	601.971	327.539	354.034	200.06	251.172	180.74	332.499	418.496	246.501	0.589018	-0.763617	0.147726	0.553202	PPPDE peptidase, putative
PFIT_0917500	100.586	19.5098	6.55741	50.0941	12.4055	21.5018	20.8614	16.0932	30.9511	44.1867	17.7155	0.400924	-1.3186	0.147736	0.553202	conserved Plasmodium protein, unknown function
PFIT_0514100	32.2981	6.96777	22.2952	34.6806	4.77135	17.7624	20.8614	9.90354	18.6925	24.0604	13.3247	0.553801	-0.852562	0.1478	0.553202	tubulin--tyrosine ligase, putative
PFIT_bin03400	7.38243	0	3.93445	0	0.95427	0	0.834457	0	1.6382	2.82922	0.447182	0.158058	-2.66147	0.147848	0.553202	rifin
PFIT_1016600	368.199	11.1484	9.18038	151.567	30.5366	61.7008	16.6891	18.5691	83.4488	135.024	31.8739	0.236062	-2.08276	0.148042	0.55354	rhoptry neck protein 12
PFIT_0503400	2172.28	2997.53	1179.02	1357.68	1584.09	1187.27	1028.89	951.358	1557.27	1926.63	1187.9	0.61657	-0.697664	0.148144	0.55354	serine/arginine-rich splicing factor 12
PFIT_0613300	6594.35	12059.8	9840.06	4669.03	16203.5	11214.6	13328	12896.9	10850.8	8290.81	13410.7	1.61754	0.693803	0.148398	0.55368	organic anion transporter
PFIT_0901300	0.922803	4.18066	1.31148	0	0	0	0	0	0.801869	1.60374	0	0	#DIV/0!	0.148571	0.55368	rifin, pseudogene
PFIT_0720400	1977.57	87.7939	27.5411	679.482	148.866	246.803	85.1147	97.1784	418.793	693.096	144.491	0.208471	-2.26208	0.148657	0.55368	rhoptry-associated leucine zipper-like protein 1
PFIT_0717400	11.9964	15.3291	31.4756	28.2582	20.0397	38.3293	58.412	35.2813	29.8902	21.7648	38.0156	1.74665	0.804592	0.148694	0.55368	NIMA related kinase 4
PFIT_0909700	143.957	9.75488	14.4263	142.576	20.0397	44.8733	26.7026	22.283	53.0766	77.6785	28.4747	0.36657	-1.44784	0.148744	0.55368	subpellicular microtubule protein 1, putative
PFIT_1124500	609.973	684.235	1004.6	1129.04	869.34	390.772	449.773	355.908	686.705	856.962	516.448	0.60265	-0.730608	0.148847	0.55368	RAP protein, putative
PFIT_0610000	2.76841	0	1.31148	1.28447	1.90854	3.73944	7.51012	6.80868	3.16639	1.34109	4.9917	3.72212	1.89612	0.148898	0.55368	succinate dehydrogenase subunit 3, putative
PFIT_1437800	354.357	15.3291	18.3608	330.108	45.805	71.0495	60.0809	54.4694	118.695	179.538	57.8512	0.322222	-1.63387	0.149033	0.5538	cGMP-dependent protein kinase
PFIT_1119500	551.836	25.084	15.7378	196.523	31.4909	73.854	40.8884	30.9485	120.795	197.295	44.2955	0.224514	-2.15513	0.149219	0.554111	myosin light chain B
PFIT_0700300	0.922803	2.78711	2.62297	0	0	0	0	0	0.79161	1.58322	0	0	#DIV/0!	0.149587	0.554119	stevor
PFIT_0405400	32.2981	11.1484	32.7871	48.8097	30.5366	55.1568	53.4053	78.6093	42.8439	31.2608	54.427	1.74106	0.799967	0.149593	0.554119	conserved Plasmodium protein, unknown function
PFIT_0715700	165.182	8.36132	65.5741	151.567	21.9482	57.9614	70.0944	40.8521	72.6925	97.671	47.714	0.488518	-1.03352	0.149662	0.554119	conserved Plasmodium protein, unknown function
PFIT_0814700	26.7613	26.4775	11.8033	10.2757	43.8964	33.655	37.5506	30.9485	27.6711	18.8295	36.5126	1.93912	0.955403	0.149728	0.554119	conserved Plasmodium protein, unknown function
PFIT_bin05900	4.61402	2.78711	15.7378	1.28447	2.86281	0	1.66891	0.618971	3.69676	6.10585	1.28767	0.210892	-2.24542	0.149734	0.554119	rifin
PFIT_1459300	15.6877	30.6582	26.2297	43.6718	14.3141	16.8275	15.0202	12.9984	21.9259	29.0618	14.79	0.508917	-0.974499	0.149866	0.554226	conserved Plasmodium protein, unknown function
PFIT_1013300	861.898	44.5937	13.1148	206.799	35.308	85.0724	33.3783	28.4727	163.58	281.601	45.5578	0.161781	-2.62788	0.150358	0.555668	conserved Plasmodium protein, unknown function
PFIT_1350000	3.69121	0	0	2.56893	7.63416	7.47889	4.17229	4.3328	3.73478	1.56504	5.90453	3.77278	1.91563	0.150604	0.556196	conserved Plasmodium protein, unknown function
PFIT_0300100	0.922803	1.39355	2.62297	1.28447	0	0	0	0	0.777974	1.55595	0	0	#DIV/0!	0.150974	0.55718	stevor
PFIT_0318700	94.126	27.8711	24.9182	148.998	31.4909	31.7853	29.206	37.1383	53.1917	73.9783	32.4051	0.438036	-1.19088	0.151209	0.557667	trophozoite stage antigen
PFIT_0612300	728.092	40.4131	11.8033	235.057	53.4391	102.835	26.7026	34.6624	154.126	253.841	54.4097	0.214345	-2.22199	0.151537	0.558494	rhoptry protein ROP14
PFIT_0729400	454.942	66.8906	40.656	280.013	67.7532	112.183	83.4457	88.5129	149.3	210.626	87.9738	0.417679	-1.25953	0.151693	0.55869	conserved Plasmodium protein, unknown function
PFIT_0622400	710.559	822.197	1114.76	797.653	641.27	441.254	517.364	453.087	687.268	861.292	513.244	0.5959	-0.746859	0.151817	0.558695	superoxide dismutase [Fe]
PFIT_1209100	194.712	9.75488	15.7378	120.74	17.1769	39.2642	39.2195	22.283	57.3609	85.236	29.4859	0.345932	-1.53144	0.152009	0.558695	cGMP-specific phosphodiesterase
PFIT_1364400	124.578	200.672	125.902	129.731	688.983	208.474	199.435	210.45	236.028	145.221	326.836	2.25061	1.17032	0.152086	0.558695	ubiquitin-activating enzyme
PFIT_0729900	218.704	243.872	66.8856	290.289	94.4727	173.884	73.4323	143.601	163.143	204.938	121.348	0.592119	-0.75604	0.152211	0.558695	unspecified product
PFIT_1109600	9.22803	19.5098	13.1148	6.42233	12.4055	26.1761	16.6891	32.1865	16.9665	12.0687	21.8643	1.81165	0.857304	0.152211	0.558695	conserved Plasmodium protein, unknown function
PFIT_1416500	6.45962	2.78711	2.62297	8.99126	1.90854	13.0881	21.6959	11.1415	8.58687	5.21524	11.9585	2.29299	1.19723	0.152403	0.558949	conserved Plasmodium membrane protein, unknown function
PFIT_0504100	64.5962	4.18066	5.24593	50.0941	7.63416	15.8926	11.6824	9.90354	21.1537	31.0292	11.2782	0.36347	-1.46009	0.152687	0.558949	AN1-like zinc finger family protein
PFIT_0102700	1137.82	132.388	179.673	1509.25	209.939	263.631	378.009	256.873	508.447	739.781	277.113	0.374588	-1.41662	0.152889	0.558949	StAR-related lipid transfer protein
PFIT_0719000	122.733	86.4004	83.9349	78.3524	84.93	167.34	182.746	199.928	125.796	92.8551	158.736	1.7095	0.773576	0.15293	0.558949	Ham1-like protein, putative
PFIT_1203700	3.69121	1.39355	2.62297	5.13786	8.58843	13.0881	6.67566	6.18971	5.92343	3.2114	8.63546	2.689	1.42707	0.152986	0.558949	conserved Plasmodium protein, unknown function
PFIT_0414300	23.0701	1.39355	3.93445	20.5514	7.63416	0.934861	4.17229	5.57074	8.4077	12.2374	4.57801	0.374101	-1.4185	0.153096	0.558949	conserved Plasmodium protein, unknown function
PFIT_0308000	225.164	11.1484	14.4263	138.722	33.3995	40.199	18.3581	35.9003	64.6647	97.3653	31.9642	0.328292	-1.60695	0.153263	0.558949	conserved Plasmodium protein, unknown function
PFIT_1324600	182.715	39.0195	38.033	156.705	53.4391	72.9192	57.5776	42.709	80.3896	104.118	56.6612	0.544201	-0.877787	0.153328	0.558949	conserved Plasmodium protein, unknown function
PFIT_0720500	3460.51	5170.09	2582.31	2793.71	2733.98	2298.82	1549.59	1930.57	2814.95	3501.65	2128.24	0.607782	-0.718375	0.153611	0.558949	ubiquitin carboxyl-terminal hydrolase, putative
PFIT_0936500	145853	263634	132778	75838.7	119231	110157	61799.1	82233.4	123941	154526	93355.1	0.604138	-0.727049	0.153624	0.558949	ring-exported protein 1
PFIT_0605500	5044.04	5868.26	4356.75	4720.41	4439.26	3224.34	2182.11	2530.97	4045.77	4997.36	3094.17	0.61916	-0.691615	0.153645	0.558949	conserved Plasmodium protein, unknown function
PFIT_0909000	766.85	1390.77	806.562	674.344	1869.42	1412.58	1381.86	1284.98	1198.42	909.631	1487.21	1.63496	0.709255	0.153727	0.558949	transporter, putative
PFIT_1459600	159.645	270.349	178.362	106.611	429.422	226.236	247.834	278.537	237.124	178.742	295.507	1.65326	0.725317	0.153868	0.558949	aminodeoxychorismate lyase
PFIT_1326100	192.866	183.949	116.722	299.28	537.254	313.179	177.739	319.389	267.547	198.204	336.89	1.69971	0.76529	0.153914	0.558949	conserved Plasmodium membrane protein, unknown function
PFIT_0720200	729.938	996.391	646.561	515.07	510.535	393.577	331.28	482.178	575.691	721.99	429.392	0.594734	-0.749683	0.15393	0.558949	conserved Plasmodium protein, unknown function
PFIT_1419900	2580.16	3920.07	2179.68	2981.24	2102.26	1973.49	1309.26	1622.94	2333.64	2915.29	1751.99	0.600966	-0.734645	0.153948	0.558949	DEAD/DEAH box ATP-dependent RNA helicase, putative
PFIT_bin04000	4.61402	5.57422	13.1148	2.56893	3.81708	3.73944	0.834457	1.23794	4.43761	6.468	2.40723	0.372176	-1.42594	0.15404	0.558949	rifin
PFIT_0216000	1792.08	1615.13	1729.85	2428.92	1305.44	1064.81	1078.12	1129.62	1518	1891.5	1144.5	0.605075	-0.724813	0.154411	0.559921	MtN3-like protein
PFIT_0733800	1.84561	2.78711	1.31148	0	0	0	0	0	0.743025	1.48605	0	0	#DIV/0!	0.15473	0.56004	stevor
PFIT_0612700	206.708	147.717	284.592	263.315	533.437	264.566	403.877	318.77	302.873	225.583	380.163	1.68525	0.752958	0.154889	0.56004	syntaxin binding protein, putative
PFIT_0302200	791.765	1557.99	2097.06	132.3	471.409	612.334	661.725	268.633	824.153	1144.78	503.525	0.439845	-1.18493	0.154914	0.56004	erythrocyte membrane protein 1 (PfEMP1), pseudogene
PFIT_0212100	66.4418	110.091	103.607	65.5077	198.488	100.03	131.01	140.506	114.46	86.4119	142.509	1.64918	0.721748	0.154939	0.56004	SRR1-like protein
PFIT_1218300	1904.67	2328.63	2287.23	2051.29	4428.77	3019.6	3573.15	3096.09	2836.18	2142.95	3529.4	1.64698	0.719824	0.155019	0.56004	arginine--tRNA ligase, putative
PFIT_1000800	278.687	140.749	338.363	107.895	210.894	295.416	684.255	379.429	304.461	216.423	392.499	1.81357	0.858831	0.155066	0.56004	acyl-CoA binding protein, isoform 2, ACBP2
PFIT_bin01200	2.76841	0	7.8689	1.28447	0	0	0.834457	0.618971	1.6719	2.98044	0.363357	0.121914	-3.03607	0.155558	0.5608	rifin
PFIT_0403200	76.5927	174.194	325.248	119.455	45.805	42.0688	95.9626	120.08	124.926	173.872	75.9792	0.436982	-1.19435	0.155587	0.5608	6-cysteine protein
PFIT_1347700	133.806	64.1035	52.4593	70.6456	20.9939	48.6128	70.0944	56.9453	64.7077	80.2537	49.1616	0.612577	-0.707036	0.155587	0.5608	TBC domain protein, putative
PFIT_1329000	118.119	11.1484	7.8689	114.317	20.9939	35.5247	19.1925	19.1881	43.2941	62.8634	23.7248	0.377403	-1.40582	0.155855	0.561389	apicoplast calcium binding protein 1
PFIT_0906900	485.395	652.183	622.954	517.639	320.635	330.006	236.986	428.328	449.266	569.543	328.989	0.577636	-0.791767	0.156086	0.561819	leucine-rich repeat protein
PFIT_1442000	55.3682	6.96777	18.3608	21.8359	33.3995	53.2871	100.135	41.4711	41.3531	25.6332	57.0731	2.22653	1.1548	0.15627	0.561819	major facilitator superfamily, putative
PFIT_1344100	3657.07	4798.01	2925.92	3718.53	7161.8	5912.06	5450.68	6231.18	4981.9	3774.88	6188.93	1.6395	0.713259	0.156286	0.561819	conserved Plasmodium protein, unknown function
PFIT_0703900	12618.4	18799	7787.59	7529.53	9421.51	8024.85	5027.61	6371.69	9447.53	11683.6	7211.41	0.617223	-0.696137	0.156693	0.562907	methyltransferase, putative
PFIT_1312700	73.8243	6.96777	2.62297	42.3873	6.67989	15.8926	10.0135	9.90354	21.0365	31.4506	10.6224	0.337748	-1.56598	0.157103	0.564006	conserved Plasmodium membrane protein, unknown function
PFIT_1003000	442.023	256.414	219.018	303.134	108.787	261.761	204.442	196.214	248.974	305.147	192.801	0.63183	-0.662392	0.157319	0.564406	conserved Plasmodium protein, unknown function
PFIT_1310200	214.09	261.988	308.198	258.177	152.683	160.796	142.692	155.362	206.748	260.614	152.883	0.586628	-0.769481	0.157477	0.564598	protein ISD11, putative
PFIT_1221500	38.7577	25.084	32.7871	66.7922	95.427	58.8963	70.0944	63.135	56.3717	40.8552	71.8882	1.75958	0.815233	0.158284	0.567114	conserved Plasmodium protein, unknown function
PFIT_1036200	140.266	79.4326	70.8201	101.473	97.3356	162.666	272.033	155.981	135.001	97.9979	172.004	1.75518	0.811618	0.158614	0.567921	DNA polymerase zeta catalytic subunit, putative
PFIT_1128000	573.984	475.202	523.282	413.598	130.735	354.312	399.705	320.008	398.853	496.516	301.19	0.606607	-0.721167	0.159102	0.56891	deoxyuridine 5'-triphosphate nucleotidohydrolase
PFIT_0413000	6.45962	1.39355	5.24593	7.70679	17.1769	9.34861	9.17903	12.3794	8.61123	5.20147	12.021	2.31107	1.20856	0.159139	0.56891	conserved Plasmodium protein, unknown function
PFIT_0311200	281.455	43.2002	125.902	381.486	52.4849	95.3558	130.175	123.175	154.154	208.011	100.298	0.482176	-1.05237	0.159206	0.56891	phosphatidylinositol 3- and 4-kinase, putative
PFIT_0924000	3168.91	3658.08	2591.49	2635.72	5581.53	5107.15	4673.8	4624.95	4005.2	3013.55	4996.86	1.65813	0.729556	0.159534	0.569704	RNA-binding protein, putative
PFIT_1253100	5.53682	1.39355	1.31148	15.4136	0.95427	0.934861	1.66891	1.23794	3.55643	5.91386	1.199	0.202744	-2.30227	0.159648	0.569736	Plasmodium exported protein, unknown function
PFIT_0727600	9.22803	19.5098	2.62297	17.9825	13.3598	21.5018	25.0337	29.0916	17.2913	12.3358	22.2467	1.80343	0.85074	0.159958	0.570076	alpha/beta hydrolase, putative
PFIT_1218500	23.9929	23.6904	10.4919	5.13786	34.3537	25.2413	30.8749	31.5675	23.1688	15.8283	30.5094	1.92752	0.946749	0.160042	0.570076	secreted ookinete protein, putative
PFIT_1428600	88.5891	172.801	39.3445	53.9475	139.323	105.639	128.506	196.214	115.546	88.6705	142.421	1.60618	0.683634	0.16006	0.570076	conserved Plasmodium membrane protein, unknown function
PFIT_1326300	12.9192	4.18066	1.31148	7.70679	15.2683	13.0881	13.3513	17.9502	10.722	6.52955	14.9145	2.28415	1.19166	0.160495	0.571248	conserved Plasmodium protein, unknown function
PFIT_0834100	1198.72	1187.31	870.825	1870.18	1952.44	1903.38	2946.47	1668.13	1699.68	1281.76	2117.6	1.65211	0.724307	0.160729	0.571364	DnaJ protein, putative
PFIT_0311000	1024.31	1006.15	716.07	1049.41	802.541	454.343	379.678	676.535	763.629	948.984	578.274	0.609362	-0.71463	0.160739	0.571364	pre-mRNA splicing factor, putative
PFIT_0624400	93.2031	182.556	124.591	73.2145	158.409	212.213	148.533	232.733	153.182	118.391	187.972	1.58772	0.66696	0.161069	0.571802	conserved Plasmodium membrane protein, unknown function
PFIT_0318100	97.8172	91.9746	110.165	86.0592	93.5185	130.881	223.635	185.072	127.39	96.5039	158.276	1.64011	0.713788	0.161088	0.571802	stomatin-like protein
PFIT_0107600	594.285	71.0713	24.9182	744.99	79.2044	183.233	101.804	122.556	240.258	358.816	121.699	0.339169	-1.55992	0.16118	0.571802	LCCL domain-containing protein
PFIT_1410900	569.37	657.758	925.907	457.27	1152.76	804.916	1174.92	1071.44	851.792	652.576	1051.01	1.61055	0.687555	0.16177	0.571927	cytidine diphosphate-diacylglycerol synthase
PFIT_1030800	468.784	19.5098	27.5411	384.055	63.9361	112.183	66.7566	73.6575	152.053	224.973	79.1334	0.351747	-1.50739	0.161793	0.571927	OTU-like cysteine protease, putative
PFIT_0616600	2.76841	1.39355	1.31148	0	0	0	0	0	0.684181	1.36836	0	0	#DIV/0!	0.161794	0.571927	rifin
PFIT_0733600	2.76841	1.39355	1.31148	0	0	0	0	0	0.684181	1.36836	0	0	#DIV/0!	0.161794	0.571927	rifin
PFIT_0728700	6.45962	0	0	3.8534	0	1.86972	0	0	1.52284	2.57825	0.467431	0.181297	-2.46357	0.161812	0.571927	dynein light chain, putative
PFIT_1225600	14.7649	6.96777	7.8689	5.13786	26.7196	12.1532	12.5169	22.283	13.5515	8.68485	18.4181	2.12072	1.08456	0.16185	0.571927	conserved Plasmodium protein, unknown function
PFIT_1426300	139.343	25.084	26.2297	102.757	22.9025	53.2871	38.385	35.9003	55.4861	73.3535	37.6187	0.512841	-0.963415	0.162047	0.57225	conserved Plasmodium protein, unknown function
PFIT_0709200	159.645	264.775	299.018	226.066	481.906	288.872	423.07	329.912	309.158	237.376	380.94	1.6048	0.682389	0.162454	0.572882	conserved Plasmodium membrane protein, unknown function
PFIT_0309000	1.84561	2.78711	1.31148	2.56893	1.90854	7.47889	10.0135	4.95177	4.10823	2.12828	6.08817	2.8606	1.51632	0.162464	0.572882	conserved Plasmodium protein, unknown function
PFIT_0916000	552.759	695.383	579.675	562.596	530.574	388.902	307.915	259.349	484.644	597.603	371.685	0.621959	-0.685108	0.162554	0.572882	conserved Plasmodium protein, unknown function
PFIT_0612600	347.897	32.0517	23.6067	274.876	45.805	102.835	69.26	51.3746	118.463	169.608	67.3186	0.396907	-1.33313	0.162651	0.572882	conserved Plasmodium protein, unknown function
PFIT_1115800	47.063	25.084	48.5249	34.6806	19.0854	55.1568	90.9559	97.1784	52.2161	38.8381	65.5941	1.68891	0.756094	0.163034	0.573649	conserved Plasmodium protein, unknown function
PFIT_0711900	141.189	47.3808	26.2297	74.499	29.5824	62.6357	47.5641	29.0916	57.2715	72.3246	42.2184	0.583736	-0.776613	0.163097	0.573649	negative elongation factor A, putative
PFIT_1407800	958.793	58.5293	118.033	1063.54	90.6557	269.24	206.945	233.352	374.886	549.723	200.048	0.363907	-1.45836	0.163226	0.573649	glideosome associated protein with multiple membrane spans 3
PFIT_0318400	1.84561	1.39355	1.31148	3.8534	1.90854	15.8926	4.17229	5.57074	4.49353	2.10101	6.88605	3.2775	1.71259	0.163382	0.573649	conserved Plasmodium protein, unknown function
PFIT_1364600	208.554	130.994	100.984	122.024	89.7014	104.704	76.7701	86.6559	115.048	140.639	89.458	0.636082	-0.652715	0.163399	0.573649	DNA topoisomerase VI, b subunit, putative
PFIT_0932400	100.586	11.1484	11.8033	55.232	7.63416	34.5899	13.3513	16.7122	31.3821	44.6923	18.0719	0.404362	-1.30628	0.163568	0.573773	adenylate kinase-like protein 2
PFIT_1253000	382.041	252.233	180.985	422.589	257.653	183.233	141.858	196.833	252.178	309.462	194.894	0.629784	-0.667072	0.163743	0.573773	Plasmodium exported protein (PHISTb), unknown function
PFIT_1018100	6798.29	9338.21	6487.91	6309.29	4989.88	5286.64	2989.86	4372.41	5821.56	7233.42	4409.7	0.609628	-0.713999	0.16382	0.573773	conserved Plasmodium protein, unknown function
PFIT_1002600	164.259	6.96777	2.62297	191.385	22.9025	41.1339	24.1993	23.5209	59.6239	91.3088	27.9391	0.305985	-1.70847	0.164032	0.573773	conserved Plasmodium protein, unknown function
PFIT_bin01700	2.76841	0	0	2.56893	0	0	0	0	0.667168	1.33434	0	0	#DIV/0!	0.164033	0.573773	rifin
PFIT_1362000	945.874	1244.44	847.218	1042.99	834.032	642.25	396.367	614.638	820.976	1020.13	621.822	0.609551	-0.71418	0.164072	0.573773	conserved Plasmodium protein, unknown function
PFIT_1016300	3978.21	2925.07	2243.95	4847.57	2101.3	2353.05	2086.14	2212.2	2843.44	3498.7	2188.17	0.625425	-0.677091	0.164416	0.574605	Plasmodium exported protein (PHISTc), unknown function
PFIT_0918300	1721.95	1960.73	3058.38	1412.91	1152.76	1305.07	1203.29	1231.75	1630.85	2038.49	1223.22	0.600059	-0.736824	0.165092	0.576041	50S ribosomal protein L3, apicoplast, putative
PFIT_1118000	66.4418	61.3164	26.2297	145.145	47.7135	55.1568	32.5438	23.5209	57.2584	74.7831	39.7338	0.53132	-0.912347	0.165106	0.576041	conserved Plasmodium protein, unknown function
PFIT_1326700	13.8421	2.78711	2.62297	14.1291	4.77135	4.67431	3.33783	3.09485	6.15745	8.34531	3.96959	0.475667	-1.07198	0.165342	0.576041	conserved Plasmodium protein, unknown function
PFIT_0623200	3.69121	0	1.31148	0	0	6.54403	8.34457	4.95177	3.10538	1.25067	4.96009	3.96594	1.98766	0.165352	0.576041	conserved Plasmodium protein, unknown function
PFIT_1242500	10.1508	2.78711	1.31148	3.8534	5.72562	7.47889	19.1925	12.3794	7.85991	4.52571	11.1941	2.47345	1.30653	0.165414	0.576041	conserved Plasmodium membrane protein, unknown function
PFIT_1223600	72.9015	15.3291	83.9349	59.0854	42.9422	79.4632	220.297	126.889	87.6053	57.8127	117.398	2.03066	1.02195	0.165466	0.576041	50S ribosomal protein L24, putative
PFIT_1103400	58.1366	96.1552	103.607	57.8009	66.7989	112.183	176.905	144.22	101.976	78.925	125.027	1.58412	0.663684	0.165623	0.576215	Plasmodium exported protein, unknown function
PFIT_0606700	143.035	43.2002	32.7871	188.816	27.6738	65.4403	59.2465	50.7556	76.3693	101.96	50.7791	0.498031	-1.00569	0.167057	0.580828	GTP-binding protein, putative
PFIT_1365800	286.069	285.679	364.592	378.917	612.641	384.228	688.427	458.658	432.401	328.814	535.989	1.63006	0.704929	0.167267	0.581177	phosphatidylserine synthase, putative
PFIT_1128500	797.302	94.7617	162.624	1019.87	216.619	231.846	272.033	187.548	372.825	518.638	227.012	0.437707	-1.19196	0.167372	0.581177	CRAL/TRIO domain-containing protein, putative
PFIT_1456800	92.2803	13.9355	7.8689	97.6193	24.811	26.1761	15.0202	22.9019	37.5767	52.926	22.2273	0.41997	-1.25164	0.167518	0.581277	ferlin, putative
PFIT_1024800	24.9157	23.6904	40.656	43.6718	75.3873	31.7853	62.5843	55.7074	44.7998	33.2335	56.3661	1.69606	0.76219	0.167701	0.581277	conserved Plasmodium protein, unknown function
PFIT_1019400	123.656	0	23.6067	109.18	24.811	32.7201	40.054	11.1415	45.6461	64.1105	27.1816	0.423981	-1.23793	0.167724	0.581277	autophagy-related protein 8
PFIT_0507500	1864.99	256.414	263.608	2183.59	354.988	556.242	584.12	459.276	815.403	1142.15	488.657	0.42784	-1.22486	0.167897	0.581504	subtilisin-like protease 1
PFIT_0400900	531.535	112.878	43.2789	264.6	91.6099	160.796	113.486	81.7042	174.986	238.073	111.899	0.47002	-1.0892	0.168132	0.581945	surface-associated interspersed protein 4.1 (SURFIN 4.1)
PFIT_0308600	369.121	43.2002	20.9837	199.092	27.6738	101.9	46.7296	61.2781	108.747	158.099	59.3954	0.375684	-1.41241	0.168276	0.58207	conserved Plasmodium protein, unknown function
PFIT_1021600	1222.71	1583.08	1022.96	1103.36	798.724	876.9	579.113	768.762	994.45	1233.03	755.875	0.613024	-0.705984	0.169107	0.584355	conserved Plasmodium protein, unknown function
PFIT_0629000	77.5155	37.626	60.3282	163.127	72.5245	33.655	32.5438	41.4711	64.8489	84.6492	45.0486	0.53218	-0.910014	0.169152	0.584355	conserved Plasmodium protein, unknown function
PFIT_0510500	732.706	1311.33	1015.09	932.522	2373.27	1484.56	1228.32	1315.93	1299.22	997.912	1600.52	1.60387	0.681556	0.169623	0.585383	topoisomerase I
PFIT_1434100	218.704	231.33	204.591	249.186	349.263	317.853	279.543	490.844	292.664	225.953	359.376	1.59049	0.66947	0.169667	0.585383	SF-assemblin, putative
PFIT_1337800	648.731	61.3164	81.3119	454.701	45.805	174.819	170.229	136.174	221.636	311.515	131.757	0.422955	-1.24142	0.169884	0.585758	conserved Plasmodium protein, unknown function
PFIT_0710600	138.421	103.123	72.1316	69.3611	60.119	56.0917	72.5978	52.6125	78.0572	95.759	60.3553	0.630283	-0.665929	0.170007	0.585809	erythrocyte membrane protein 1, PfEMP1, putative
PFIT_0917000	1361.14	2288.22	1733.78	1585.03	1113.63	1234.02	538.225	1237.32	1386.42	1742.04	1030.8	0.59172	-0.757014	0.170401	0.586422	conserved Plasmodium protein, unknown function
PFIT_1412800	276.841	211.82	102.296	371.21	247.156	166.405	91.7903	115.748	197.908	240.542	155.275	0.645521	-0.631464	0.170402	0.586422	conserved Plasmodium protein, unknown function
PFIT_1446200	11.9964	8.36132	14.4263	24.4048	23.8568	27.111	35.0472	22.9019	21.0132	14.7972	27.2292	1.84016	0.879828	0.170661	0.586941	conserved Plasmodium protein, unknown function
PFIT_0623800	0	4.18066	9.18038	8.99126	3.81708	4.67431	16.6891	17.3312	8.108	5.58807	10.6279	1.90189	0.927438	0.170901	0.587105	conserved Plasmodium protein, unknown function
PFIT_0413400	225.164	6.96777	1.31148	82.2058	9.5427	39.2642	9.17903	13.6174	48.4065	78.9123	17.9008	0.226845	-2.14022	0.170927	0.587105	conserved Plasmodium protein, unknown function
PFIT_0834700	86.7435	172.801	135.083	57.8009	52.4849	167.34	309.584	220.354	150.274	113.107	187.441	1.6572	0.728746	0.17126	0.587877	Plasmodium exported protein (PHISTa), unknown function, pseudogene
PFIT_1476300	23.9929	5.57422	28.8526	29.5427	29.5824	25.2413	42.5573	55.7074	30.1313	21.9906	38.2721	1.74038	0.799405	0.171613	0.588714	conserved protein, unknown function
PFIT_0411800	8.30523	1.39355	3.93445	1.28447	0	2.80458	0	1.85691	2.4474	3.72942	1.16537	0.312481	-1.67816	0.171725	0.588724	rifin
PFIT_1333600	115.35	87.7939	165.247	44.9563	103.061	143.969	279.543	159.076	137.375	103.337	171.412	1.65877	0.730114	0.171965	0.589173	MSP7-like protein
PFIT_0927700	408.802	27.8711	100.984	331.392	71.5703	125.271	155.209	77.9903	162.386	217.262	107.51	0.494841	-1.01496	0.172281	0.589881	conserved Plasmodium protein, unknown function
PFIT_1303900	23.0701	20.9033	27.5411	53.9475	30.5366	58.8963	64.2532	56.3264	41.9343	31.3655	52.5031	1.67391	0.743224	0.172669	0.590837	cyclin
PFIT_0113100	74.7471	15.3291	40.656	10.2757	27.6738	56.0917	126.003	94.0836	55.6075	35.252	75.963	2.15486	1.10759	0.173033	0.591077	Plasmodium exported protein, unknown function, pseudogene
PFIT_0623400	83.9751	55.7422	66.8856	66.7922	20.0397	41.1339	62.5843	40.2331	54.6733	68.3488	40.9977	0.599832	-0.737371	0.17313	0.591077	anaphase promoting complex subunit, putative
PFIT_bin07100	10.1508	11.1484	13.1148	2.56893	5.72562	6.54403	3.33783	1.85691	6.80593	9.24576	4.3661	0.472227	-1.08245	0.173248	0.591077	rifin
PFIT_1411800	90.4347	6.96777	9.18038	57.8009	11.4512	17.7624	20.027	17.3312	28.8694	41.096	16.6429	0.404978	-1.30409	0.173295	0.591077	ankyrin-repeat protein, putative
PFIT_1453000	335.9	117.059	1021.65	703.887	945.682	611.399	1507.03	667.251	738.732	544.623	932.84	1.71282	0.776373	0.173358	0.591077	sortilin
PFIT_0528900	195.634	302.401	166.558	174.687	389.342	314.113	388.023	276.68	275.93	209.82	342.04	1.63015	0.705009	0.173456	0.591077	mitochondrial import receptor subunit TOM22, putative
PFIT_0906600	60.905	107.304	43.2789	38.534	37.2165	143.969	115.99	109.558	82.0943	62.5054	101.683	1.62679	0.702028	0.173505	0.591077	dynein light intermediate chain 2, cytosolic
PFIT_1111700	956.024	1007.54	790.824	1528.51	882.7	572.135	534.887	649.92	865.318	1070.73	659.91	0.616321	-0.698246	0.173981	0.592326	ES2 protein, putative
PFIT_0934300	13.8421	36.2324	32.7871	19.267	21.9482	56.0917	40.054	48.2797	33.5628	25.5321	41.5934	1.62906	0.704041	0.174156	0.592548	delta tubulin, putative
PFIT_0822200	4.61402	1.39355	5.24593	19.267	13.3598	18.6972	18.3581	11.1415	11.5096	7.63012	15.3891	2.01689	1.01213	0.17462	0.593752	conserved Plasmodium protein, unknown function
PFIT_1221700	190.098	574.144	251.805	122.024	81.113	220.627	123.5	103.368	208.335	284.518	132.152	0.464477	-1.10632	0.174745	0.593802	conserved protein, unknown function
PFIT_1401800	11.0736	11.1484	30.1641	3.8534	8.58843	11.2183	51.7364	52.6125	22.5494	14.0599	31.0389	2.20762	1.14249	0.174937	0.594084	glycophorin binding protein
PFIT_0508700	1759.79	1948.19	1316.73	2121.94	1599.36	912.425	602.478	1284.36	1443.16	1786.66	1099.66	0.615481	-0.700213	0.175098	0.594187	pre-mRNA-processing ATP-dependent RNA helicase PRP5, putative
PFIT_0615500	29.5297	20.9033	23.6067	29.5427	14.3141	20.5669	14.1858	10.5225	20.3965	25.8956	14.8973	0.575284	-0.797654	0.175359	0.594187	TRAP-like protein
PFIT_1122100	35.9893	20.9033	20.9837	96.3349	24.811	24.3064	15.8547	12.3794	31.4453	43.5528	19.3379	0.44401	-1.17134	0.175551	0.594187	tyrosine kinase-like protein
PFIT_1119000	1685.96	2107.05	3046.57	1338.41	2340.82	2615.74	4581.17	3229.79	2618.19	2044.5	3191.88	1.5612	0.642659	0.17557	0.594187	heat shock protein 90, putative
PFIT_0400200	22.1473	13.9355	19.6722	3.8534	4.77135	8.41375	8.34457	9.28456	11.3028	14.9021	7.70356	0.516944	-0.95192	0.175689	0.594187	stevor, pseudogene
PFIT_0308700	80.2839	8.36132	18.3608	41.1029	18.1311	15.8926	21.6959	17.9502	27.7223	37.0272	18.4175	0.497403	-1.00751	0.175737	0.594187	conserved protein, unknown function
PFIT_1448900	43.3718	41.8066	53.7708	50.0941	84.93	56.0917	75.9356	94.0836	62.5105	47.2608	77.7602	1.64534	0.718388	0.17579	0.594187	conserved Plasmodium protein, unknown function
PFIT_1126000	20.3017	11.1484	15.7378	25.6893	11.4512	49.5476	43.3918	29.0916	25.7949	18.2193	33.3706	1.83161	0.873109	0.175848	0.594187	vacuolar membrane protein-related, putative
PFIT_0810700	3348.85	3986.96	5577.74	3572.1	2861.86	2313.78	2373.2	2480.84	3314.41	4121.41	2507.42	0.608388	-0.716936	0.176101	0.594672	26S proteasome regulatory subunit RPN10, putative
PFIT_1215700	171.641	222.969	106.23	101.473	365.485	223.432	209.449	210.45	201.391	150.578	252.204	1.6749	0.744078	0.176317	0.595028	serine--tRNA ligase, putative
PFIT_0317100	98.74	90.581	173.116	71.93	129.781	157.992	159.381	237.685	139.901	108.592	171.21	1.57664	0.65685	0.17645	0.595104	6-cysteine protein
PFIT_0625000	237.16	461.266	310.821	96.3349	160.317	460.887	565.762	510.032	350.323	276.396	424.25	1.53493	0.618177	0.176621	0.595311	oxidoreductase, short-chain dehydrogenase family, putative
PFIT_1433100	44.2946	22.2969	24.9182	51.3786	35.308	87.877	70.9289	58.1833	49.3982	35.7221	63.0743	1.7657	0.820237	0.176766	0.595428	inner membrane complex suture component, putative
PFIT_0203300	11.0736	12.542	17.0493	11.5602	20.9939	12.1532	27.5371	31.5675	18.0596	13.0563	23.0629	1.76643	0.820833	0.177264	0.596735	conserved Plasmodium protein, unknown function
PFIT_1029700	4471.91	4116.56	3179.03	5068.5	1954.35	3169.18	1844.99	3359.77	3395.54	4209	2582.07	0.613464	-0.704949	0.177749	0.597381	conserved Plasmodium protein, unknown function
PFIT_0206800	455.865	90.581	899.677	1586.31	268.15	297.286	422.235	247.588	533.462	758.109	308.815	0.407349	-1.29566	0.17783	0.597381	serine repeat antigen 6
PFIT_1422700	0	4.18066	0	1.28447	1.90854	4.67431	0.834457	16.0932	3.62196	1.36628	5.87764	4.30192	2.10498	0.177887	0.597381	unspecified product
PFIT_1008600	6.45962	8.36132	2.62297	3.8534	16.2226	12.1532	6.67566	11.7604	8.51365	5.32433	11.703	2.19802	1.1362	0.178152	0.597381	conserved Plasmodium membrane protein, unknown function
PFIT_1320100	330.364	412.492	990.17	503.51	432.284	256.152	386.354	260.587	446.489	559.134	333.844	0.597074	-0.744019	0.178179	0.597381	RNA-binding protein, putative
PFIT_1413100	299.911	36.2324	171.804	319.832	53.4391	95.3558	191.091	120.699	161.046	206.945	115.146	0.55641	-0.845779	0.178196	0.597381	conserved Plasmodium protein, unknown function
PFIT_1415600	948.642	820.803	1478.04	1067.39	646.041	608.595	583.286	773.095	865.737	1078.72	652.754	0.605119	-0.724708	0.17823	0.597381	RNA guanylyltransferase
PFIT_1038200	2036.63	2132.14	4234.78	2251.67	5638.78	2927.99	4461.84	3816.58	3437.55	2663.8	4211.3	1.58093	0.660777	0.178772	0.598516	serine/threonine protein kinase, FIKK family
PFIT_0602400	90.4347	62.7099	70.8201	95.0504	103.061	130.881	188.587	115.129	107.084	79.7538	134.414	1.68537	0.753063	0.178856	0.598516	cation/H+ antiporter
PFIT_1460400	1324.22	1220.75	549.511	1689.07	1027.75	912.425	488.158	659.823	983.964	1195.89	772.039	0.645577	-0.63134	0.178901	0.598516	conserved Plasmodium protein, unknown function
PFIT_0620200	1864.99	3067.21	1282.63	1123.91	1477.21	1203.17	853.65	1047.92	1490.08	1834.68	1145.49	0.624351	-0.679572	0.179288	0.599245	mRNA binding Pumilio-homology domain protein, putative
PFIT_0304000	421.721	26.4775	7.8689	173.403	22.9025	92.5513	35.8817	35.9003	102.088	157.368	46.8089	0.29745	-1.74928	0.179341	0.599245	inner membrane complex protein 1e, putative
PFIT_1309200	0.922803	0	1.31148	2.56893	1.90854	0.934861	3.33783	9.28456	2.53363	1.2008	3.86645	3.21988	1.68701	0.179739	0.600205	mitochondrial ATP synthase delta subunit, putative
PFIT_1337300	1945.27	3075.57	2901	1407.77	3806.58	3125.24	4292.45	3401.25	2994.39	2332.4	3656.38	1.56764	0.648598	0.180148	0.60095	26S proteasome regulatory subunit RPN3, putative
PFIT_1454000	23.9929	15.3291	11.8033	16.698	10.497	33.655	52.5708	29.0916	24.2047	16.9558	31.4536	1.85503	0.891443	0.180252	0.60095	conserved Plasmodium protein, unknown function
PFIT_0314300	372.813	582.506	430.166	269.738	808.267	482.388	746.005	595.45	535.917	413.806	658.028	1.59019	0.669195	0.180338	0.60095	serine/threonine protein phosphatase 6, putative
PFIT_0916900	0	0	2.62297	1.28447	6.67989	0.934861	2.50337	4.3328	2.29479	0.976858	3.61273	3.69832	1.88687	0.180527	0.60095	conserved Plasmodium protein, unknown function
PFIT_1329600	118.119	96.1552	114.099	104.042	177.494	151.448	208.614	175.788	143.22	108.104	178.336	1.64968	0.722182	0.180618	0.60095	DnaJ protein, putative
PFIT_1314400	99.6628	69.6777	132.46	127.162	135.506	212.213	160.216	188.167	140.633	107.241	174.026	1.62276	0.69845	0.18063	0.60095	conserved Plasmodium protein, unknown function
PFIT_0508100	537.072	37.626	49.8363	536.906	97.3356	162.666	97.6315	115.748	204.353	290.36	118.345	0.407581	-1.29484	0.180807	0.601168	SET domain protein, putative
PFIT_1110500	6752.15	9274.1	14613.9	9607.8	5587.25	5468	7038.65	5999.69	8042.69	10062	6023.4	0.59863	-0.740264	0.181255	0.602288	U3/U14 snoRNA-associated small subunit rRNA processing protein, putative
PFIT_1473800	73.8243	0	13.1148	51.3786	7.63416	17.7624	25.0337	7.42765	24.522	34.5794	14.4645	0.418297	-1.2574	0.181577	0.602988	DNA-directed RNA polymerase, alpha subunit, putative
PFIT_0422600	16.6105	33.4453	11.8033	11.5602	21.9482	41.1339	36.7161	28.4727	25.2113	18.3548	32.0677	1.7471	0.804963	0.181872	0.603597	surface-associated interspersed protein 4.2 (SURFIN 4.2)
PFIT_1248600	14.7649	9.75488	13.1148	37.2495	16.2226	34.5899	44.2262	34.6624	25.5731	18.721	32.4253	1.73203	0.79246	0.182154	0.60413	conserved Plasmodium protein, unknown function
PFIT_1434500	121.81	47.3808	121.968	169.549	233.796	107.509	253.675	171.455	153.393	115.177	191.609	1.6636	0.734311	0.182298	0.60413	chromatin assembly factor 1 P55 subunit, putative
PFIT_1420000	389.423	406.918	173.116	218.359	132.644	226.236	185.25	204.879	242.103	296.954	187.252	0.630577	-0.665256	0.182368	0.60413	conserved Plasmodium protein, unknown function
PFIT_1474400	201.171	468.234	360.658	141.291	506.717	482.388	384.685	436.994	372.767	292.839	452.696	1.54589	0.628437	0.182658	0.604156	conserved Plasmodium protein, unknown function
PFIT_1451200	581.366	394.376	536.396	859.307	352.126	333.745	392.195	394.285	480.475	592.861	368.088	0.620866	-0.687645	0.182922	0.604156	serine/threonine protein kinase, putative
PFIT_1358200	646.885	1063.28	613.774	725.723	473.318	531.936	308.749	527.363	611.379	762.416	460.342	0.603793	-0.727873	0.182929	0.604156	riboflavin kinase / FAD synthase family protein, putative
PFIT_0603600	20.3017	23.6904	41.9675	26.9738	29.5824	45.8082	79.2735	35.2813	37.8598	28.2333	47.4863	1.68193	0.750113	0.183198	0.604156	glyoxalase I
PFIT_1232700	88.5891	132.388	182.296	56.5165	115.467	132.75	283.716	183.215	146.867	114.947	178.787	1.55538	0.637269	0.183529	0.604156	nucleotidyltransferase, putative
PFIT_1002800	13.8421	27.8711	11.8033	25.6893	16.2226	37.3944	41.7229	37.1383	26.4605	19.8014	33.1195	1.67258	0.742077	0.183686	0.604156	conserved Plasmodium protein, unknown function
PFIT_0103200	3.69121	1.39355	3.93445	3.8534	1.90854	0.934861	0	0.618971	2.04187	3.21815	0.865593	0.268972	-1.89447	0.183699	0.604156	transporter, putative
PFIT_1007400	285.146	450.118	289.838	136.153	176.54	563.721	414.725	626.399	367.83	290.314	445.346	1.53402	0.617314	0.183735	0.604156	conserved Plasmodium protein, unknown function
PFIT_0908700	430.026	33.4453	11.8033	183.678	40.0793	88.8118	43.3918	47.0418	109.785	164.738	54.8312	0.332838	-1.58711	0.183921	0.604156	conserved Plasmodium protein, unknown function
PFIT_1302700	6710.63	6743.41	4819.7	6078.09	4966.98	4022.71	2858.85	3729.92	4991.28	6087.96	3894.61	0.639724	-0.644478	0.183934	0.604156	sodium/hydrogen exchanger, Na+, H+ antiporter
PFIT_1325900	791.765	788.752	828.857	779.67	455.187	494.542	404.712	599.164	642.831	797.261	488.401	0.612599	-0.706986	0.184027	0.604156	conserved Plasmodium protein, unknown function
PFIT_0716900	35.0665	16.7226	32.7871	7.70679	23.8568	37.3944	55.9086	48.2797	32.2153	23.0708	41.3599	1.79274	0.842167	0.184059	0.604156	conserved Plasmodium membrane protein, unknown function
PFIT_0102100	149.494	252.233	70.8201	77.0679	324.452	226.236	108.479	233.971	180.344	137.404	223.285	1.62502	0.700462	0.184081	0.604156	ATP-dependent RNA helicase, putative
PFIT_1203100	178.101	91.9746	81.3119	104.042	189.9	243.064	176.905	184.453	156.219	113.857	198.58	1.74412	0.802497	0.184095	0.604156	transporter, putative
PFIT_1223800	376.504	30.6582	59.0167	304.418	77.2959	114.053	92.6248	83.5611	142.266	192.649	91.8837	0.476948	-1.0681	0.184137	0.604156	conserved Plasmodium protein, unknown function
PFIT_1450300	204.862	18.1162	30.1641	192.67	23.8568	74.7889	79.2735	25.3778	81.1387	111.453	50.8242	0.456014	-1.13285	0.184165	0.604156	conserved Plasmodium protein, unknown function
PFIT_0622600	95.9716	79.4326	127.214	110.464	103.061	177.624	185.25	192.5	133.94	103.27	164.609	1.59396	0.672611	0.184585	0.605058	ATP dependent DEAD-box helicase, putative
PFIT_1238300	184.561	11.1484	11.8033	152.851	24.811	36.4596	40.8884	38.3762	62.6124	90.091	35.1338	0.389982	-1.35852	0.184664	0.605058	sphingomyelin phosphodiesterase, putative
PFIT_1450100	3.69121	0	5.24593	5.13786	0	6.54403	10.8479	14.8553	5.79029	3.51875	8.06182	2.2911	1.19604	0.185269	0.606671	conserved Plasmodium protein, unknown function
PFIT_1464300	133.806	20.9033	137.706	159.274	67.7532	170.145	366.327	232.114	161.004	112.922	209.085	1.85158	0.888757	0.185436	0.60685	replication factor C3, putative
PFIT_0214300	2038.47	94.7617	11.8033	427.727	118.329	252.413	70.0944	51.3746	383.122	643.191	123.053	0.191316	-2.38597	0.185631	0.607122	rhoptry neck protein 6
PFIT_1367800	23.0701	11.1484	14.4263	29.5427	16.2226	47.6779	46.7296	30.9485	27.4708	19.5469	35.3947	1.81076	0.856594	0.185917	0.607635	DNA repair endonuclease, putative
PFIT_0105100	18.4561	8.36132	3.93445	5.13786	0.95427	9.34861	5.8412	2.47588	6.81371	8.97243	4.65499	0.518811	-0.946719	0.186042	0.607635	conserved Plasmodium protein, unknown function
PFIT_1134400	33096.3	57410.2	20363.4	17833.5	25492.4	23148.1	11556.4	17310.8	25776.4	32175.9	19376.9	0.602219	-0.731641	0.186125	0.607635	conserved Plasmodium protein, unknown function
PFIT_1117000	355.279	360.931	827.546	439.287	324.452	258.957	341.293	280.394	398.517	495.761	301.274	0.6077	-0.718568	0.18638	0.607927	SNO glutamine amidotransferase family protein, pyridoxine biosynthesis protein PDX2
PFIT_bin09100	11.0736	23.6904	23.6067	6.42233	5.72562	10.2835	11.6824	4.95177	12.1795	16.1983	8.16082	0.503808	-0.989054	0.18644	0.607927	BC_ITvar16 - erythrocyte membrane protein 1, putative
PFIT_0309600	1005.86	1553.81	297.707	386.624	497.175	549.698	219.462	402.95	614.161	811	417.321	0.514576	-0.958543	0.186722	0.60848	SECIS-binding protein 2, putative
PFIT_1018500	9228.03	10472.6	7601.35	7184.01	6863.11	6600.12	3874.39	4857.07	7085.08	8621.49	5548.67	0.643586	-0.635795	0.187524	0.610635	eukaryotic translation initiation factor subunit eIF2A, putative
PFIT_0407700	3498.35	4233.62	4578.39	5807.07	3017.4	2947.62	2513.39	2699.95	3661.97	4529.35	2794.59	0.616995	-0.696669	0.187808	0.610635	U4/U6 small nuclear ribonucleoprotein PRP31, putative
PFIT_0732000	394.037	11.1484	14.4263	157.989	23.8568	48.6128	40.054	48.8987	92.3779	144.4	40.3556	0.27947	-1.83923	0.187826	0.610635	serine/threonine protein kinase, FIKK family
PFIT_1231100	95.9716	11.1484	6.55741	47.5252	20.9939	28.0458	10.0135	10.5225	28.8473	40.3007	17.3939	0.431605	-1.21222	0.187835	0.610635	conserved Plasmodium protein, unknown function
PFIT_1142800	9472.58	12810.9	10345	13105.4	9786.99	7934.17	3996.22	6865.63	9289.61	11433.5	7145.75	0.624985	-0.678106	0.188097	0.611116	conserved Plasmodium protein, unknown function
PFIT_0519900	6009.3	8732.01	9538.41	5178.96	4472.66	4806.12	4341.68	4460.92	5942.51	7364.67	4520.35	0.613788	-0.704187	0.188426	0.611819	conserved Plasmodium protein, unknown function
PFIT_1149500	92.2803	111.484	45.9019	73.2145	82.0672	51.4174	27.5371	42.09	65.7491	80.7203	50.7779	0.62906	-0.668729	0.188624	0.611925	serine/threonine protein kinase, FIKK family
PFIT_1236000	17.5333	11.1484	18.3608	39.8184	20.0397	45.8082	44.2262	38.3762	29.4139	21.7152	37.1126	1.70906	0.773202	0.188779	0.611925	conserved Plasmodium protein, unknown function
PFIT_1448600	428.181	778.997	815.742	333.961	972.401	855.398	651.711	1089.39	740.723	589.22	892.225	1.51425	0.5986	0.189032	0.611925	conserved Plasmodium protein, unknown function
PFIT_0708500	2093.84	2518.15	2409.19	2516.27	2061.22	1558.41	978.819	1403.21	1942.39	2384.36	1500.42	0.629273	-0.668242	0.1891	0.611925	ribonucleases P/MRP protein subunit POP1, putative
PFIT_1125500	592.44	164.439	359.346	822.058	205.168	267.37	404.712	302.677	389.776	484.571	294.982	0.608749	-0.716082	0.18915	0.611925	ethanolamine kinase
PFIT_0613000	430.026	87.7939	87.8693	521.493	74.4331	195.386	176.905	119.461	211.671	281.796	141.546	0.502301	-0.993375	0.189215	0.611925	thiamin-phosphate pyrophosphorylase, putative
PFIT_1142500	27.6841	6.96777	13.1148	75.7834	4.77135	17.7624	10.0135	8.66559	20.5954	30.8875	10.3032	0.333571	-1.58393	0.189295	0.611925	phd finger protein, putative
PFIT_1352000	277.764	507.254	191.476	129.731	548.705	357.117	428.077	417.805	357.241	276.556	437.926	1.5835	0.663114	0.189374	0.611925	vacuolar fusion protein MON1, putative
PFIT_0715300	435.563	136.568	149.509	524.062	269.104	180.428	202.773	126.27	253.035	311.426	194.644	0.625009	-0.67805	0.189491	0.611925	conserved Plasmodium protein, unknown function
PFIT_1146900	63.6734	51.5615	56.3938	64.2233	54.3934	30.8504	29.206	30.9485	47.6563	58.963	36.3496	0.616482	-0.69787	0.189591	0.611925	conserved Plasmodium protein, unknown function
PFIT_0321400	31.3753	5.57422	1.31148	15.4136	7.63416	8.41375	4.17229	3.71383	9.70108	13.4186	5.98351	0.44591	-1.16518	0.189726	0.611995	conserved Plasmodium protein, unknown function
PFIT_1210200	2851.46	2919.5	2473.46	3913.76	3072.75	1692.1	1631.36	1462.01	2502.05	3039.55	1964.56	0.646332	-0.629652	0.190171	0.612707	conserved Plasmodium protein, unknown function
PFIT_1454600	430.026	390.195	426.232	538.191	430.376	203.8	174.402	308.248	362.684	446.161	279.206	0.625797	-0.676234	0.190174	0.612707	conserved Plasmodium protein, unknown function
PFIT_bin00600	2.76841	1.39355	5.24593	0	0	0.934861	0.834457	0	1.39715	2.35197	0.44233	0.188067	-2.41068	0.190351	0.612913	stevor
PFIT_0303600	135.652	11.1484	124.591	134.869	114.512	143.969	394.698	161.551	152.624	101.565	203.683	2.00544	1.00392	0.190543	0.613042	lipoamide acyltransferase component of branched-chain alpha-keto acid dehydrogenase complex
PFIT_0908600	24.9157	0	3.93445	6.42233	1.90854	2.80458	4.17229	1.23794	5.67448	8.81812	2.53084	0.287004	-1.80086	0.19081	0.613042	conserved Plasmodium protein, unknown function
PFIT_1436500	798.225	68.2842	115.41	823.342	149.82	231.846	284.55	160.313	328.974	451.315	206.632	0.457845	-1.12707	0.190823	0.613042	NAD(P)H-dependent glutamate synthase, putative
PFIT_0936800	380.195	229.936	1033.45	109.18	688.983	580.549	1388.54	599.164	626.249	438.19	814.308	1.85835	0.894019	0.19091	0.613042	Plasmodium exported protein (hyp11), unknown function
PFIT_1250400	2432.51	1956.55	3493.79	3369.15	1892.32	1645.36	1855.83	1663.18	2288.59	2813	1764.17	0.627149	-0.67312	0.190959	0.613042	conserved Plasmodium membrane protein, unknown function
PFIT_1308800	710.559	912.778	1176.4	783.524	512.443	595.507	584.12	514.984	723.789	895.815	551.763	0.615935	-0.699151	0.191296	0.613761	ribosomal RNA methyltransferase, putative
PFIT_1355200	101.508	8.36132	44.5904	122.024	16.2226	45.8082	44.2262	37.7572	52.5623	69.1211	36.0036	0.520877	-0.940986	0.191594	0.61395	conserved Plasmodium protein, unknown function
PFIT_1328400	1033.54	950.404	1050.5	783.524	2116.57	1197.56	1842.48	1095.58	1258.77	954.491	1563.05	1.63757	0.711557	0.19163	0.61395	myosin C
PFIT_1236800	698.562	671.693	350.166	697.465	1701.46	947.014	604.982	771.857	805.4	604.471	1006.33	1.66481	0.735356	0.191696	0.61395	conserved Plasmodium protein, unknown function
PFIT_1141200	17.5333	18.1162	20.9837	29.5427	22.9025	42.0688	52.5708	30.3296	29.2559	21.544	36.9679	1.71593	0.778989	0.192069	0.614381	myosin F, putative
PFIT_0516700	358.971	432.002	536.396	273.591	469.501	665.621	651.711	694.485	510.285	400.24	620.33	1.54989	0.63217	0.192145	0.614381	sporozoite surface antigen MB2
PFIT_0606600	115.35	9.75488	24.9182	237.626	36.2623	36.4596	24.1993	29.0916	64.2078	96.9124	31.5032	0.325069	-1.62118	0.192189	0.614381	conserved Plasmodium protein, unknown function
PFIT_0714100	4397.16	5958.84	3534.45	4216.9	3618.59	2674.64	1955.13	3081.86	3679.7	4526.84	2832.56	0.625725	-0.676399	0.192285	0.614381	RNA-binding protein, putative
PFIT_1452900	128.27	6.96777	31.4756	102.757	25.7653	31.7853	41.7229	35.9003	50.5805	67.3676	33.7934	0.501628	-0.995311	0.192637	0.615014	protein phosphatase 2b regulatory subunit, putative
PFIT_0926700	24.9157	13.9355	7.8689	57.8009	10.497	18.6972	10.0135	7.42765	18.8945	26.1303	11.6588	0.446181	-1.1643	0.192711	0.615014	conserved Plasmodium membrane protein, unknown function
PFIT_1358900	61.8278	29.2646	19.6722	26.9738	7.63416	23.3715	8.34457	37.1383	26.7784	34.4346	19.1221	0.555317	-0.848616	0.193061	0.615765	ADP-ribosylation factor, putative
PFIT_1210500	11.0736	11.1484	10.4919	21.8359	29.5824	19.6321	23.3648	24.7588	18.986	13.6375	24.3345	1.78439	0.83543	0.193563	0.61647	GPI mannosyltransferase I
PFIT_bin09200	13.8421	33.4453	18.3608	6.42233	6.67989	11.2183	9.17903	9.28456	13.554	18.0176	9.09046	0.504532	-0.986983	0.193595	0.61647	erythrocyte membrane protein 1, PfEMP1
PFIT_1468600	830.523	1212.39	857.71	590.854	642.224	488.932	543.232	511.27	709.642	872.87	546.415	0.625998	-0.675771	0.193624	0.61647	DNA/RNA-binding protein KIN17, putative
PFIT_1217700	289.76	32.0517	15.7378	685.904	62.9818	80.3981	52.5708	55.7074	159.389	255.864	62.9145	0.245891	-2.02391	0.193754	0.616521	thrombospondin-related apical membrane protein
PFIT_1441200	64.5962	4.18066	22.2952	42.3873	15.2683	25.2413	23.3648	12.3794	26.2142	33.3649	19.0635	0.571363	-0.80752	0.194105	0.617273	conserved Plasmodium protein, unknown function
PFIT_1337600	18.4561	22.2969	23.6067	23.1204	9.5427	48.6128	49.233	38.9952	29.233	21.87	36.5959	1.67334	0.742729	0.194269	0.617431	conserved Plasmodium protein, unknown function
PFIT_1210000	1028	1326.66	668.856	991.607	886.517	688.058	419.732	583.071	824.063	1003.78	644.344	0.641916	-0.639543	0.19506	0.619583	general transcription factor 3C polypeptide 5, putative
PFIT_0205300	1858.53	2084.76	935.087	1789.26	1785.44	1062	643.367	896.889	1381.92	1666.91	1096.92	0.65806	-0.60371	0.195295	0.619964	DNA repair protein RAD2, putative
PFIT_1417400	51.677	62.7099	52.4593	55.232	20.0397	107.509	89.2869	128.127	70.8801	55.5196	86.2407	1.55334	0.635372	0.195532	0.620352	conserved Plasmodium protein, unknown function
PFIT_1401300	5.53682	1.39355	1.31148	0	0	1.86972	0	0	1.26395	2.06046	0.467431	0.226857	-2.14015	0.195792	0.620812	rifin
PFIT_1334000	3721.67	3893.59	3412.48	4033.22	2775.97	2705.49	1891.71	2270.39	3088.06	3765.24	2410.89	0.640302	-0.643175	0.196464	0.622164	MSP7-like protein
PFIT_0916700	387.577	423.64	511.478	665.353	352.126	318.788	257.847	304.534	402.668	497.012	308.324	0.620354	-0.688836	0.196525	0.622164	methyltransferase, putative
PFIT_1019700	17.5333	2.78711	0	17.9825	0	8.41375	3.33783	2.47588	6.56629	9.57572	3.55687	0.371446	-1.42877	0.196564	0.622164	conserved Plasmodium protein, unknown function
PFIT_0913800	193.789	204.852	342.297	309.556	512.443	281.393	467.296	374.477	335.763	262.624	408.902	1.55699	0.63876	0.196916	0.622425	conserved Plasmodium protein, unknown function
PFIT_1475400	24.9157	54.3486	41.9675	32.1116	87.7929	39.2642	79.2735	42.709	50.2979	38.3358	62.2599	1.62406	0.699609	0.197177	0.622425	DNA repair metallo-beta-lactamase protein, putative
PFIT_0323600	853.593	812.442	542.954	716.731	648.904	487.063	423.904	373.24	607.354	731.43	483.278	0.66073	-0.597868	0.197256	0.622425	survival motor neuron-like protein
PFIT_0929800	40.6034	11.1484	6.55741	37.2495	13.3598	17.7624	10.0135	13.6174	18.789	23.8897	13.6882	0.572978	-0.803449	0.19728	0.622425	G2 protein, putative
PFIT_0732800	15.6877	8.36132	10.4919	12.8447	26.7196	24.3064	23.3648	17.3312	17.3884	11.8464	22.9305	1.93565	0.952821	0.197337	0.622425	acyl-CoA synthetase
PFIT_0732900	15.6877	8.36132	10.4919	12.8447	26.7196	24.3064	23.3648	17.3312	17.3884	11.8464	22.9305	1.93565	0.952821	0.197337	0.622425	acyl-CoA synthetase
PFIT_0829800	141.189	291.253	270.165	164.412	227.116	321.592	450.607	311.342	272.21	216.755	327.664	1.51168	0.596156	0.197623	0.622963	conserved Plasmodium protein, unknown function
PFIT_1001500	3556.48	3917.28	7699.72	7362.55	3184.4	3757.21	3442.97	3416.1	4542.09	5634.01	3450.17	0.612383	-0.707494	0.197787	0.623114	Plasmodium exported protein (hyp16), unknown function
PFIT_1250900	295.297	413.886	363.281	227.35	187.037	202.865	150.202	248.826	261.093	324.953	197.233	0.606957	-0.720335	0.198301	0.62362	conserved Plasmodium protein, unknown function
PFIT_0207500	2902.22	3284.61	2443.29	2742.33	2188.14	1873.46	1711.47	1567.23	2339.09	2843.11	1835.08	0.645447	-0.63163	0.198311	0.62362	KRR1 small subunit processome component, putative
PFIT_1475300	18.4561	13.9355	3.93445	7.70679	13.3598	23.3715	20.8614	26.6158	16.0302	11.0082	21.0521	1.9124	0.935386	0.198485	0.62362	conserved Plasmodium membrane protein, unknown function
PFIT_bin03800	1.84561	1.39355	6.55741	0	0.95427	0	0.834457	0	1.44816	2.44914	0.447182	0.182587	-2.45334	0.198588	0.62362	stevor
PFIT_0908400	110.736	20.9033	13.1148	75.7834	13.3598	31.7853	44.2262	23.5209	41.6788	55.1345	28.2231	0.511895	-0.966081	0.198674	0.62362	conserved Plasmodium protein, unknown function
PFIT_0208500	1021.54	1521.76	1375.75	927.384	889.38	721.713	721.806	696.342	984.459	1211.61	757.31	0.625045	-0.677967	0.19872	0.62362	3'exoribonuclease, putative
PFIT_1146200	76.5927	57.1357	106.23	62.9388	100.198	92.5513	163.554	128.746	98.4933	75.7243	121.262	1.60137	0.679303	0.199057	0.62362	ABC transporter B family member 3, putative
PFIT_0709700	810.221	907.204	1227.55	1089.23	800.633	572.135	402.208	717.387	815.82	1008.55	623.091	0.617809	-0.694768	0.199153	0.62362	conserved Plasmodium protein, unknown function
PFIT_1306100	1161.81	1381.01	1163.29	1085.37	854.072	772.195	630.015	772.476	977.53	1197.87	757.19	0.632113	-0.661745	0.199158	0.62362	U1 small nuclear ribonucleoprotein A, putative
PFIT_0602600	8.30523	9.75488	27.5411	28.2582	7.63416	25.2413	63.4188	38.9952	26.1436	18.4649	33.8223	1.83171	0.873193	0.19921	0.62362	phenylalanine--tRNA ligase
PFIT_1147200	1021.54	132.388	106.23	584.432	270.058	272.045	199.435	180.121	345.781	461.148	230.415	0.499654	-1.001	0.199217	0.62362	CCAAT-box DNA binding protein subunit B
PFIT_0102000	35.0665	15.3291	7.8689	24.4048	4.77135	24.3064	12.5169	9.28456	16.6936	20.6673	12.7198	0.615454	-0.700278	0.19944	0.623721	conserved Plasmodium protein, unknown function
PFIT_1410600	770.541	608.983	779.021	969.771	546.797	471.17	431.414	533.553	638.906	782.079	495.734	0.633866	-0.657749	0.199521	0.623721	conserved Plasmodium protein, unknown function
PFIT_1221000	151.34	79.4326	111.476	134.869	40.0793	84.1375	93.4592	84.1801	97.3717	119.279	75.464	0.632667	-0.660483	0.199687	0.623721	conserved Plasmodium protein, unknown function
PFIT_0514900	116.273	172.801	131.148	82.2058	293.915	200.995	120.996	186.31	163.081	125.607	200.554	1.59668	0.675076	0.199775	0.623721	kinase, putative
PFIT_1435000	54.4454	19.5098	47.2134	62.9388	29.5824	37.3944	30.0405	19.8071	37.6165	46.0268	29.2061	0.634545	-0.656206	0.199826	0.623721	conserved Plasmodium protein, unknown function
PFIT_0515600	8.30523	0	3.93445	19.267	8.58843	14.9578	15.8547	21.045	11.4941	7.87666	15.1115	1.91851	0.939988	0.199986	0.623858	amino acid transporter, putative
PFIT_0626000	9782.64	11488.5	14599.4	15601.1	9014.04	7630.34	7948.21	7574.35	10454.8	12867.9	8041.73	0.624945	-0.6782	0.20039	0.624758	ankyrin-repeat protein, putative
PFIT_1408200	342.36	222.969	237.378	431.58	301.549	175.754	179.408	158.457	256.182	308.572	203.792	0.660436	-0.598509	0.200662	0.624906	conserved Plasmodium protein, unknown function
PFIT_0813600	111.659	135.175	167.87	38.534	45.805	43.0036	97.6315	82.9421	90.3275	113.309	67.3456	0.594351	-0.750613	0.200669	0.624906	conserved Plasmodium protein, unknown function
PFIT_1245100	55.3682	51.5615	60.3282	41.1029	29.5824	31.7853	36.7161	28.4727	41.8647	52.0902	31.6391	0.607391	-0.719303	0.200795	0.624939	conserved Plasmodium protein, unknown function
PFIT_1471600	20.3017	5.57422	17.0493	33.3961	17.1769	39.2642	40.054	36.5193	26.1669	19.0803	33.2536	1.74282	0.801424	0.200976	0.625059	phosphodiesterase delta, putative
PFIT_1335400	69.2103	26.4775	83.9349	71.93	113.558	78.5283	158.547	72.4196	84.3257	62.8882	105.763	1.68177	0.749978	0.201065	0.625059	conserved Plasmodium protein, unknown function
PFIT_1241700	61.8278	168.62	129.837	35.965	154.592	132.75	134.348	171.455	123.674	99.0624	148.286	1.4969	0.581974	0.201296	0.625418	conserved Plasmodium protein, unknown function
PFIT_0609000	3039.71	3240.01	3618.38	4415.99	2795.06	2232.45	1604.66	2376.23	2915.31	3578.52	2252.1	0.629337	-0.668095	0.201459	0.625564	pre-mRNA-splicing factor SLU7, putative
PFIT_1207900	62.7506	26.4775	137.706	51.3786	33.3995	103.77	193.594	155.362	95.5547	69.5781	121.531	1.74669	0.804621	0.201904	0.626588	mitochondrial ACP precursor
PFIT_1231400	852.67	1357.32	1502.96	1116.2	2692	1319.09	1376.85	1938.62	1519.46	1207.29	1831.64	1.51715	0.601366	0.202155	0.627005	pre-mRNA-splicing factor ATP-dependent RNA helicase PRP2, putative
PFIT_1459000	26.7613	15.3291	24.9182	25.6893	31.4909	50.4825	46.7296	34.0434	31.9305	23.1745	40.6866	1.75567	0.812018	0.202449	0.627167	conserved Plasmodium protein, unknown function
PFIT_1250800	2549.71	3426.75	2948.21	2710.22	2412.39	1895.9	1350.99	1728.79	2377.87	2908.72	1847.02	0.634992	-0.655189	0.2026	0.627167	eukaryotic translation initiation factor 2b, subunit 2, putative
PFIT_0619100	1.84561	0	0	0	1.90854	3.73944	0.834457	4.95177	1.65998	0.461402	2.85855	6.19537	2.63119	0.202657	0.627167	conserved Plasmodium protein, unknown function
PFIT_1319800	1984.95	2076.4	2473.46	2205.43	1817.88	1266.74	963.798	1478.72	1783.42	2185.06	1381.79	0.63238	-0.661137	0.202671	0.627167	ras-related protein Rab-11A
PFIT_0407500	131.038	43.2002	81.3119	150.282	16.2226	46.7431	107.645	74.2765	81.34	101.458	61.2218	0.603419	-0.728768	0.203518	0.629301	tRNA N6-adenosine threonylcarbamoyltransferase
PFIT_0914700	374.658	465.447	583.61	479.105	332.086	285.133	298.736	272.347	386.39	475.705	297.075	0.624495	-0.679238	0.203608	0.629301	zinc binding protein, putative
PFIT_1009100	34.1437	18.1162	31.4756	17.9825	40.0793	35.5247	59.2465	42.709	34.9097	25.4295	44.3899	1.74561	0.803728	0.20371	0.629301	protein phosphatase, putative
PFIT_0109000	247.311	338.634	443.281	393.046	889.38	438.45	408.884	472.275	453.908	355.568	552.247	1.55314	0.635188	0.20388	0.629391	bromodomain protein, putative
PFIT_0500100	65.519	19.5098	6.55741	60.3699	22.9025	24.3064	20.027	19.1881	29.7975	37.989	21.606	0.568743	-0.814151	0.203972	0.629391	B_ITvar11_C1 - erythrocyte membrane protein 1, putative
PFIT_1326400	803.762	1001.97	931.153	1048.12	891.288	559.982	411.387	549.646	774.663	946.251	603.076	0.637332	-0.649883	0.204645	0.630834	ribonuclease P protein subunit RPR2, putative
PFIT_0813000	8.30523	2.78711	3.93445	5.13786	3.81708	1.86972	2.50337	0.618971	3.62172	5.04116	2.20229	0.436861	-1.19475	0.204688	0.630834	apicoplast ribosomal protein L33 precursor, putative
PFIT_1127700	89.5119	174.194	150.821	109.18	395.068	169.21	116.824	173.312	172.265	130.927	213.603	1.63147	0.706177	0.204791	0.630834	RNA-binding protein, putative
PFIT_1365700	66.4418	122.633	57.7052	55.232	26.7196	55.1568	26.7026	64.992	59.4479	75.503	43.3927	0.574716	-0.79908	0.205501	0.632627	conserved Plasmodium protein, unknown function
PFIT_1105200	867.435	1075.82	1931.81	870.867	2122.3	1519.15	1749.86	1813.59	1493.85	1186.49	1801.22	1.51812	0.602282	0.205745	0.632627	conserved protein, unknown function
PFIT_1411500	52.5998	69.6777	112.788	28.2582	47.7135	114.053	119.327	122.556	83.3717	65.8308	100.913	1.53291	0.616271	0.205928	0.632627	conserved Plasmodium protein, unknown function
PFIT_1143900	78.4383	15.3291	39.3445	100.188	39.1251	46.7431	42.5573	17.9502	47.4595	58.325	36.5939	0.627413	-0.672512	0.206007	0.632627	DnaJ protein, putative
PFIT_0317900	86.7435	111.484	163.935	113.033	133.598	51.4174	62.5843	50.7556	96.6939	118.799	74.5888	0.627857	-0.671493	0.206071	0.632627	conserved Plasmodium protein, unknown function
PFIT_1222700	56.291	1.39355	1.31148	33.3961	6.67989	18.6972	6.67566	2.47588	15.8651	23.098	8.63216	0.373719	-1.41998	0.206075	0.632627	conserved Plasmodium protein, unknown function
PFIT_1005800	4449.76	4584.79	10565.3	5976.62	3444.92	3978.77	4560.31	3863	5177.93	6394.12	3961.75	0.619593	-0.690608	0.206282	0.632902	DNA/RNA-binding protein Alba 3
PFIT_1463200	0.922803	4.18066	6.55741	0	9.5427	1.86972	4.17229	9.90354	4.64364	2.91522	6.37206	2.18579	1.12816	0.206631	0.63331	thioredoxin-like protein
PFIT_1315900	11.9964	12.542	35.41	7.70679	13.3598	24.3064	51.7364	28.4727	23.1913	16.9138	29.4688	1.74229	0.800986	0.206649	0.63331	conserved Plasmodium protein, unknown function
PFIT_1208400	1601.99	1815.8	1051.81	1642.83	1229.1	1017.13	553.245	1116.62	1253.57	1528.11	979.024	0.640678	-0.642329	0.207138	0.634229	zinc finger protein, putative
PFIT_0200100	0	0	0	0	0	0.934861	2.50337	2.47588	0.739265	0	1.47853	#DIV/0!	#DIV/0!	0.207184	0.634229	rifin
PFIT_1232500	179.947	9.75488	26.2297	163.127	34.3537	59.8311	57.5776	30.9485	70.2212	94.7646	45.6777	0.482013	-1.05286	0.207601	0.634735	conserved Plasmodium protein, unknown function
PFIT_1455200	367.276	416.673	393.445	592.138	403.656	228.106	205.277	279.775	360.793	442.383	279.203	0.631135	-0.663979	0.20768	0.634735	RNA-binding protein, putative
PFIT_1031200	78.4383	20.9033	15.7378	118.171	25.7653	39.2642	22.5303	27.8537	43.583	58.3125	28.8534	0.494806	-1.01507	0.207912	0.634735	conserved Plasmodium protein, unknown function
PFIT_0214700	2507.26	2901.38	1630.17	3514.3	1883.73	1707.06	1583.8	1604.99	2166.59	2638.28	1694.89	0.642425	-0.6384	0.20817	0.634735	acyl-CoA synthetase
PFIT_0721400	51.677	8.36132	1.31148	23.1204	0.95427	15.8926	5.8412	9.90354	14.6327	21.1175	8.14791	0.385836	-1.37394	0.208239	0.634735	conserved Plasmodium protein, unknown function
PFIT_0317400	331.286	323.305	283.28	222.212	117.375	223.432	199.435	199.309	237.454	290.021	184.888	0.637498	-0.649507	0.208314	0.634735	conserved Plasmodium protein, unknown function
PFIT_1426200	43.3718	72.4648	56.3938	19.267	83.0215	77.5935	70.0944	74.8955	62.1378	47.8743	76.4012	1.59587	0.674344	0.208361	0.634735	enoyl-CoA hydratase, putative
PFIT_1017200	182.715	256.414	86.5579	101.473	123.101	139.294	64.2532	82.3231	129.516	156.79	102.243	0.652101	-0.616832	0.208397	0.634735	conserved Plasmodium protein, unknown function
PFIT_0220800	0	1.39355	0	0	0	1.86972	6.67566	1.23794	1.39711	0.348389	2.44583	7.02041	2.81156	0.208498	0.634735	stevor
PFIT_1034300	10695.3	10710.9	13687.9	13795.2	9553.2	7247.98	7573.54	7018.51	10035.3	12222.3	7848.31	0.642129	-0.639064	0.208524	0.634735	methionine--tRNA ligase
PFIT_1002100	1222.71	1378.22	1207.88	1103.36	787.273	838.571	665.897	837.468	1005.17	1228.04	782.302	0.637032	-0.650563	0.208876	0.634833	conserved Plasmodium protein, unknown function
PFIT_bin07000	51.677	16.7226	14.4263	41.1029	23.8568	14.9578	27.5371	14.2363	25.5646	30.9822	20.147	0.650276	-0.620876	0.208981	0.634833	stB_A4varICAM - erythrocyte membrane protein 1, putative
PFIT_1237800	1103.67	1410.28	1488.53	937.659	2045.96	1818.31	2151.23	1641.51	1574.64	1235.04	1914.25	1.54996	0.632227	0.209047	0.634833	calcyclin binding protein, putative
PFIT_1022900	28.6069	30.6582	22.2952	20.5514	24.811	47.6779	49.233	48.2797	34.0142	25.5279	42.5004	1.66486	0.7354	0.209413	0.634833	HORMA domain protein, putative
PFIT_1251800	2184.28	2437.33	1537.06	2541.96	1909.49	1448.1	776.045	1485.53	1789.97	2175.15	1404.79	0.645836	-0.63076	0.209654	0.634833	conserved Plasmodium protein, unknown function
PFIT_0314900	68.2875	6.96777	23.6067	71.93	15.2683	29.9156	32.5438	18.5691	33.3861	42.698	24.0742	0.563825	-0.82668	0.209712	0.634833	conserved Plasmodium membrane protein, unknown function
PFIT_0534500	83.0523	6.96777	17.0493	61.6543	15.2683	27.111	22.5303	23.5209	32.1443	42.1809	22.1076	0.524115	-0.932046	0.209712	0.634833	conserved Plasmodium membrane protein, unknown function
PFIT_0730700	708.713	324.698	198.034	1055.83	530.574	283.263	263.689	267.395	454.025	571.819	336.23	0.588001	-0.766108	0.209749	0.634833	alpha/beta hydrolase, putative
PFIT_1453400	18.4561	18.1162	38.033	34.6806	42.9422	35.5247	54.2397	43.9469	35.7424	27.3215	44.1634	1.61644	0.692816	0.209819	0.634833	aminomethyltransferase, putative
PFIT_1342800	52.5998	79.4326	55.0823	33.3961	74.4331	87.877	85.1147	99.0354	70.8713	55.1277	86.615	1.57117	0.65184	0.21013	0.634833	UDP-N-acetylglucosamine pyrophosphorylase, putative
PFIT_1451900	3133.84	3684.56	2786.9	3505.31	2207.23	2335.28	1486.17	2313.71	2681.62	3277.65	2085.6	0.636309	-0.652201	0.210257	0.634833	conserved Plasmodium protein, unknown function
PFIT_1114800	2.76841	8.36132	1.31148	7.70679	0	11.2183	15.8547	11.7604	7.37269	5.037	9.70837	1.92741	0.946664	0.210276	0.634833	dynein light chain type 2, putative
PFIT_0316100	131.038	9.75488	40.656	265.884	20.9939	34.5899	46.7296	53.2315	75.3598	111.833	38.8862	0.347716	-1.52402	0.210293	0.634833	mitochondrial ribosomal protein L27 precursor, putative
PFIT_1204200	274.995	330.272	595.413	389.193	248.11	255.217	236.151	243.256	321.576	397.468	245.684	0.618121	-0.694039	0.210378	0.634833	conserved Plasmodium protein, unknown function
PFIT_1455500	154.108	222.969	118.033	39.8184	115.467	213.148	260.351	240.78	170.584	133.732	207.436	1.55113	0.633322	0.210382	0.634833	serine/threonine protein kinase KIN
PFIT_1440200	274.995	275.924	258.362	219.644	257.653	509.499	387.188	449.373	329.08	257.231	400.928	1.55863	0.640279	0.210436	0.634833	copper transporter
PFIT_0404200	445.714	540.699	1042.63	599.845	430.376	350.573	345.465	475.989	528.911	657.222	400.601	0.609537	-0.714215	0.211344	0.637216	conserved Plasmodium protein, unknown function
PFIT_1361600	15.6877	2.78711	5.24593	8.99126	6.67989	18.6972	25.8682	16.0932	12.5063	8.17799	16.8346	2.05853	1.04161	0.211541	0.637453	conserved Plasmodium protein, unknown function
PFIT_0418100	453.096	692.596	503.609	490.666	308.229	344.029	292.895	378.81	432.991	534.992	330.991	0.618684	-0.692726	0.211721	0.63764	conserved Plasmodium membrane protein, unknown function
PFIT_0423300	541.686	939.255	377.707	106.611	412.245	303.83	111.817	220.354	376.688	491.315	262.061	0.533388	-0.906743	0.21196	0.638004	Plasmodium exported protein (hyp6), unknown function
PFIT_0403300	2262.71	4292.15	6895.78	1985.78	2712.99	1377.05	1632.2	2751.95	2988.83	3859.11	2118.55	0.548973	-0.865192	0.212221	0.63803	conserved Plasmodium membrane protein, unknown function
PFIT_1427900	83.0523	43.2002	38.033	68.0766	22.9025	38.3293	63.4188	27.2347	48.0309	58.0905	37.9713	0.653658	-0.613393	0.212237	0.63803	ubiquinol-cytochrome c reductase hinge protein, putative
PFIT_0206700	126.424	40.4131	110.165	285.151	60.119	68.2449	70.9289	89.7508	106.4	140.538	72.2609	0.514172	-0.959676	0.212497	0.63803	serine repeat antigen 7
PFIT_0934400	1377.75	1555.21	1181.65	1274.19	1133.67	844.18	704.282	824.469	1111.92	1347.2	876.651	0.650722	-0.619886	0.212611	0.63803	conserved Plasmodium protein, unknown function
PFIT_0828500	20.3017	40.4131	56.3938	37.2495	65.8446	64.5054	55.9086	55.0884	49.4631	38.5895	60.3368	1.56355	0.644829	0.2127	0.63803	cytochrome c oxidase assembly protein, putative
PFIT_1473900	95.0488	118.452	125.902	115.602	224.253	155.187	194.429	142.982	146.482	113.751	179.213	1.57548	0.655791	0.212713	0.63803	conserved Plasmodium protein, unknown function
PFIT_1465500	198.403	256.414	141.64	138.722	396.022	266.435	284.55	230.876	239.133	183.795	294.471	1.60217	0.68003	0.212858	0.63803	zinc finger protein, putative
PFIT_0624700	155.031	231.33	106.23	91.197	296.778	229.041	158.547	234.59	187.843	145.947	229.739	1.57413	0.654551	0.212913	0.63803	conserved Plasmodium protein, unknown function
PFIT_0100800	97.8172	18.1162	108.853	84.7747	21.9482	32.7201	94.2937	35.9003	61.8029	77.3903	46.2156	0.597176	-0.743773	0.213558	0.639608	Plasmodium exported protein, unknown function
PFIT_0615300	213.168	246.659	137.706	195.239	161.272	149.578	63.4188	135.555	162.824	198.193	127.456	0.64309	-0.636908	0.214188	0.64114	conserved Plasmodium protein, unknown function
PFIT_0628300	180.869	170.014	323.936	124.593	185.128	234.65	614.995	289.678	265.483	199.853	331.113	1.65678	0.728384	0.214504	0.641731	RNA-binding protein, putative
PFIT_0626400	9382.14	13747.4	19844	8950.15	7768.71	7434.02	9001.29	8073.24	10525.1	12980.9	8069.32	0.621628	-0.685877	0.214815	0.642304	protein DJ-1
PFIT_1476400	26.7613	23.6904	24.9182	28.2582	25.7653	22.4367	68.4255	51.3746	33.9538	25.907	42.0005	1.6212	0.697063	0.215044	0.642427	cytochrome c oxidase assembly protein COX11, putative
PFIT_0537500	137.498	182.556	179.673	83.4902	78.2502	111.248	103.473	76.1334	119.04	145.804	92.2762	0.632878	-0.660002	0.215094	0.642427	rifin
PFIT_1133900	418.953	75.2519	131.148	345.521	92.5642	154.252	228.641	122.556	196.111	242.719	149.503	0.615954	-0.699105	0.215291	0.642662	conserved Plasmodium protein, unknown function
PFIT_1227300	433.718	80.8261	291.149	497.088	187.991	213.148	291.226	185.691	272.605	325.695	219.514	0.673986	-0.569209	0.215506	0.642929	cyclin related protein, putative
PFIT_1243300	714.25	944.83	1464.93	823.342	693.754	545.959	613.326	612.162	801.569	986.837	616.3	0.624521	-0.679178	0.21576	0.642929	zinc finger protein, putative
PFIT_1400100	34.1437	9.75488	7.8689	16.698	39.1251	27.111	25.8682	37.1383	24.7135	17.1164	32.3106	1.8877	0.91663	0.215855	0.642929	erythrocyte membrane protein 1, PfEMP1
PFIT_0712300	1291	1314.12	1443.94	1790.54	1130.81	785.283	806.086	997.162	1194.87	1459.9	929.835	0.636916	-0.650825	0.215857	0.642929	conserved Plasmodium protein, unknown function
PFIT_0828200	46.1402	58.5293	15.7378	24.4048	64.8904	62.6357	44.2262	67.4678	48.004	36.203	59.805	1.65194	0.724157	0.216085	0.643254	conserved protein, unknown function
PFIT_0701000	993.859	234.117	142.952	2874.63	442.781	482.388	135.182	185.072	686.373	1061.39	311.356	0.293347	-1.76932	0.216257	0.643414	Plasmodium exported protein (PHISTb), unknown function
PFIT_0518400	1324.22	1878.51	1611.81	1057.11	2174.78	1711.73	2621.87	2344.04	1840.51	1467.92	2213.11	1.50765	0.592303	0.21663	0.644168	proteasome subunit beta type-1, putative
PFIT_1115000	2405.75	2756.45	6539.05	5209.79	2430.53	2464.29	2695.3	2790.94	3411.51	4227.76	2595.26	0.613863	-0.704012	0.216828	0.6444	GTPase-activating protein, putative
PFIT_1306400	609.973	862.61	629.512	664.068	584.013	431.906	332.948	422.757	567.224	691.541	442.906	0.640463	-0.642813	0.217461	0.645929	DnaJ protein, putative
PFIT_1021500	688.411	886.3	1224.92	1113.63	1982.02	1277.96	1292.57	1371.02	1229.6	978.317	1480.89	1.51371	0.598093	0.218075	0.647394	RNA-binding protein, putative
PFIT_1463800	9.22803	16.7226	18.3608	6.42233	4.77135	5.60917	5.00674	8.66559	9.34833	12.6834	6.01321	0.4741	-1.07674	0.218663	0.648785	conserved Plasmodium membrane protein, unknown function
PFIT_0729100	91.3575	132.388	106.23	127.162	260.516	132.75	129.341	180.74	145.06	114.284	175.837	1.53859	0.621608	0.219209	0.650046	AP-4 complex subunit beta, putative
PFIT_0602200	644.117	813.836	1522.63	773.248	1578.36	1055.46	1769.05	1231.75	1173.56	938.458	1408.66	1.50103	0.585955	0.219412	0.650292	dihydroorotate dehydrogenase, mitochondrial precursor
PFIT_0805800	1262.4	1806.05	1850.5	1532.37	1249.14	1076.96	857.822	935.265	1321.31	1612.83	1029.8	0.638504	-0.647233	0.219642	0.650329	peptidyl-prolyl cis-trans isomerase
PFIT_1212200	46.1402	83.6132	73.443	64.2233	139.323	92.5513	87.618	94.0836	85.1245	66.8549	103.394	1.54654	0.629048	0.219665	0.650329	conserved protein, unknown function
PFIT_1332300	440.177	685.629	554.757	300.565	774.867	644.119	806.086	765.667	621.483	495.282	747.685	1.50961	0.59418	0.219796	0.65036	20 kDa chaperonin
PFIT_0608000	4177.53	5320.59	2533.78	2701.23	1630.85	2592.37	2515.89	2731.52	3025.47	3683.28	2367.66	0.642811	-0.637533	0.219936	0.650418	Zn2+ or Fe2+ permease
PFIT_1252000	766.85	1038.2	478.691	468.83	620.276	459.952	294.563	435.756	570.389	688.142	452.637	0.657766	-0.604353	0.22088	0.652854	conserved Plasmodium protein, unknown function
PFIT_0834400	5496.22	7982.28	5217.08	5769.82	3978.35	3782.45	3918.61	3935.42	5010.03	6116.35	3903.71	0.638242	-0.647825	0.221072	0.653064	Plasmodium exported protein (PHIST), unknown function
PFIT_0906200	82.1295	125.42	89.1808	26.9738	129.781	92.5513	149.368	129.984	103.173	80.926	125.421	1.54982	0.632103	0.221321	0.653441	exoribonuclease II
PFIT_1441500	10.1508	18.1162	39.3445	14.1291	32.4452	20.5669	48.3985	29.0916	26.5304	20.4352	32.6256	1.59654	0.67495	0.221452	0.653472	stromal-processing peptidase, putative
PFIT_0733900	2.76841	1.39355	2.62297	0	0	0.934861	0	0	0.964974	1.69623	0.233715	0.137785	-2.85951	0.221693	0.653575	rifin
PFIT_1323700	23.9929	12.542	24.9182	48.8097	20.0397	38.3293	76.7701	44.5659	36.246	27.5657	44.9262	1.62979	0.704685	0.221777	0.653575	DEAD box helicase, putative
PFIT_0518500	20.3017	20.9033	34.0986	21.8359	6.67989	17.7624	10.8479	17.9502	18.7975	24.2849	13.3101	0.548082	-0.867537	0.22185	0.653575	cyclin
PFIT_0323800	2746.26	2689.56	1236.73	2648.57	2234.9	1583.65	856.988	1575.9	1946.57	2330.28	1562.86	0.670675	-0.576314	0.22309	0.656835	U4/U6.U5 tri-snRNP-associated protein 1, putative
PFIT_0610100	26.7613	8.36132	15.7378	19.267	7.63416	24.3064	60.0809	40.8521	25.3751	17.5318	33.2184	1.89475	0.922004	0.2232	0.656835	transcription factor with AP2 domain(s), putative
PFIT_0715400	513.079	473.808	759.349	516.355	272.921	352.443	431.414	381.286	462.582	565.648	359.516	0.635583	-0.653847	0.223519	0.657417	transcription initiation factor IIE, alpha subunit, putative
PFIT_0828900	55.3682	26.4775	45.9019	48.8097	43.8964	57.9614	82.6113	97.7974	57.353	44.1393	70.5666	1.59872	0.676922	0.223742	0.657715	conserved Plasmodium protein, unknown function
PFIT_0510100	288.837	121.239	118.033	208.083	80.1587	95.3558	152.706	161.551	153.246	184.048	122.443	0.665276	-0.587976	0.223891	0.657794	conserved Plasmodium protein, unknown function
PFIT_1355400	299.911	29.2646	7.8689	178.541	28.6281	73.854	70.0944	52.6125	92.5968	128.896	56.2973	0.436764	-1.19507	0.22421	0.658309	ubiquitin-conjugating enzyme, putative
PFIT_1147600	22.1473	19.5098	5.24593	17.9825	5.72562	6.54403	5.8412	16.0932	12.3862	16.2214	8.55102	0.527146	-0.923727	0.224344	0.658309	sporozoite and liver stage asparagine-rich protein
PFIT_1128400	34.1437	30.6582	41.9675	97.6193	37.2165	73.854	124.334	79.2283	64.8777	51.0972	78.6583	1.53939	0.622355	0.224432	0.658309	protein disulfide isomerase, putative
PFIT_0509200	2.76841	0	2.62297	2.56893	6.67989	6.54403	4.17229	4.95177	3.78854	1.99008	5.58699	2.80743	1.48925	0.224616	0.658493	leucine-rich repeat protein
PFIT_1351000	265.767	397.163	512.79	640.948	274.83	315.983	224.469	305.153	367.138	454.167	280.109	0.616753	-0.697236	0.224744	0.65851	conserved Plasmodium protein, unknown function
PFIT_0203000	4245.82	5255.09	3026.9	3355.02	3374.3	2889.66	2166.25	2183.11	3312.02	3970.71	2653.33	0.668226	-0.581593	0.225297	0.659757	nucleolar preribosomal assembly protein, putative
PFIT_0933400	113.505	200.672	62.9512	33.3961	29.5824	67.31	30.0405	77.3714	76.8535	102.631	51.0761	0.497667	-1.00675	0.225414	0.659757	conserved Plasmodium protein, unknown function
PFIT_1211500	5727.84	6730.87	8156.11	5595.13	11990.4	7655.58	11131.7	9002.93	8248.82	6552.49	9945.14	1.51777	0.60195	0.226084	0.660992	non-SERCA-type Ca2+ -transporting P-ATPase
PFIT_1106700	83.0523	132.388	194.099	57.8009	130.735	174.819	210.283	180.121	145.412	116.835	173.989	1.48919	0.574526	0.226165	0.660992	conserved Plasmodium membrane protein, unknown function
PFIT_1436400	119.964	6.96777	6.55741	61.6543	9.5427	32.7201	22.5303	17.3312	34.6585	48.786	20.5311	0.42084	-1.24866	0.226315	0.660992	conserved Plasmodium protein, unknown function
PFIT_1014200	245.466	321.911	987.547	131.015	460.912	535.675	1108.16	664.156	556.855	421.485	692.226	1.64235	0.715763	0.22643	0.660992	prohibitin, putative
PFIT_1248000	142.112	25.084	18.3608	62.9388	5.72562	43.9385	47.5641	27.8537	46.6971	62.1238	31.2705	0.503357	-0.990346	0.226562	0.660992	dipeptidyl aminopeptidase 2
PFIT_0807100	1410.97	1584.47	832.792	1177.85	1041.11	760.042	569.934	917.315	1036.81	1251.52	822.1	0.656881	-0.606296	0.22657	0.660992	conserved Plasmodium protein, unknown function
PFIT_0200200	0	0	0	0	0	2.80458	3.33783	0	0.767802	0	1.5356	#DIV/0!	#DIV/0!	0.226999	0.661887	rifin
PFIT_1024300	22041.2	21910.9	37701.2	30271	19265.8	16178.7	17700.5	18374.8	22930.5	27981	17879.9	0.639002	-0.646108	0.227341	0.662525	conserved Plasmodium protein, unknown function
PFIT_0705200	177.178	161.652	115.41	123.309	112.604	278.589	193.594	303.915	183.281	144.387	222.175	1.53874	0.621754	0.227588	0.662598	conserved Plasmodium protein, unknown function
PFIT_0527300	786.229	950.404	1582.96	831.049	1828.38	1061.07	2010.21	1332.64	1297.87	1037.66	1558.08	1.50153	0.586431	0.227736	0.662598	mitochondrial processing peptidase alpha subunit, putative
PFIT_0506900	843.442	139.355	301.641	783.524	241.43	369.27	381.347	328.055	423.508	516.991	330.026	0.638359	-0.64756	0.227737	0.662598	rhomboid protease ROM4
PFIT_1363700	0.922803	0	0	0	0	4.67431	5.00674	0	1.32548	0.230701	2.42026	10.4909	3.39107	0.227933	0.662598	conserved Plasmodium protein, unknown function, pseudogene
PFIT_1004600	242.697	320.517	149.509	214.506	185.128	161.731	122.665	137.412	191.771	231.807	151.734	0.65457	-0.611382	0.228184	0.662598	methionine--tRNA ligase, putative
PFIT_1237100	1670.27	2003.93	3283.95	2010.19	1548.78	1342.46	1184.93	1579	1827.94	2242.09	1413.79	0.63057	-0.665273	0.228534	0.662598	conserved Plasmodium protein, unknown function
PFIT_0110000	333.132	44.5937	119.345	245.333	61.0733	99.0953	182.746	108.939	149.282	185.601	112.963	0.608636	-0.716348	0.228567	0.662598	UMP-CMP kinase, putative
PFIT_0815700	30.4525	50.1679	59.0167	35.965	41.0336	17.7624	20.027	25.3778	34.9754	43.9006	26.0502	0.593391	-0.752945	0.228705	0.662598	conserved Plasmodium protein, unknown function
PFIT_1429200	18.4561	26.4775	23.6067	10.2757	33.3995	32.7201	13.3513	47.0418	25.6661	19.704	31.6282	1.60517	0.682722	0.228713	0.662598	conserved Plasmodium membrane protein, unknown function
PFIT_1438700	244.543	165.833	216.395	321.116	191.808	160.796	138.52	138.031	197.13	236.972	157.289	0.663745	-0.5913	0.228718	0.662598	conserved Plasmodium membrane protein, unknown function
PFIT_1348900	388.5	458.479	257.051	394.331	303.458	205.669	224.469	243.875	309.479	374.59	244.368	0.65236	-0.616259	0.22885	0.662598	peptidase, putative
PFIT_0726600	49.8314	75.2519	44.5904	38.534	118.329	50.4825	70.9289	86.037	66.7482	52.0519	81.4445	1.56468	0.645865	0.228867	0.662598	conserved Plasmodium protein, unknown function
PFIT_1132300	4.61402	1.39355	3.93445	5.13786	4.77135	7.47889	10.0135	10.5225	5.98326	3.76997	8.19656	2.17417	1.12047	0.229097	0.662598	conserved Plasmodium protein, unknown function
PFIT_1454100	16.6105	4.18066	9.18038	11.5602	3.81708	5.60917	10.8479	3.09485	8.11259	10.3829	5.84226	0.56268	-0.829614	0.229175	0.662598	conserved Plasmodium protein, unknown function
PFIT_1236400	205.785	267.562	451.15	137.438	367.394	372.075	477.31	373.24	331.494	265.484	397.504	1.49728	0.582347	0.229289	0.662598	S-adenosyl-methyltransferase, putative
PFIT_0809400	2169.51	1856.21	2674.11	2906.74	1906.63	1321.89	1600.49	1463.25	1987.36	2401.65	1573.07	0.654995	-0.610445	0.229504	0.662598	DnaJ protein, putative
PFIT_1005200	2062.47	2442.9	2462.96	2019.18	1760.63	1337.79	1098.15	1597.56	1847.7	2246.88	1448.53	0.644686	-0.633331	0.229588	0.662598	DnaJ protein, putative
PFIT_1149200	322.058	149.11	325.248	105.326	266.241	328.136	908.724	282.251	335.887	225.436	446.338	1.97989	0.985421	0.229659	0.662598	antigen 332, DBL-like protein
PFIT_1359500	128.27	266.169	329.182	238.91	395.068	301.025	336.286	366.431	295.168	240.633	349.703	1.45326	0.539295	0.2297	0.662598	conserved Plasmodium protein, unknown function
PFIT_1349900	46.1402	15.3291	65.5741	23.1204	48.6678	55.1568	83.4457	60.0402	49.6843	37.5409	61.8276	1.64694	0.719787	0.229818	0.662598	N6-adenine-specific methylase, putative
PFIT_1303300	47.9858	8.36132	26.2297	59.0854	19.0854	24.3064	23.3648	23.5209	28.9925	35.4155	22.5694	0.637273	-0.650016	0.23017	0.662692	DNA ligase I
PFIT_0732700	6631.27	7745.37	6271.51	7501.28	4105.27	5401.63	3839.34	4893.58	5798.66	7037.36	4559.96	0.647964	-0.626014	0.230345	0.662692	Plasmodium exported protein (PHIST), unknown function, pseudogene
PFIT_1140400	161.491	57.1357	43.2789	286.436	63.9361	104.704	58.412	60.0402	104.429	137.085	71.7732	0.523566	-0.933556	0.230477	0.662692	adrenodoxin reductase, putative
PFIT_0517700	111.659	165.833	198.034	107.895	50.5763	106.574	94.2937	104.606	117.434	145.855	89.0126	0.61028	-0.712457	0.230482	0.662692	F-actin-capping protein subunit beta, putative
PFIT_1103500	3467.9	5096.23	4160.02	3542.55	2750.21	2814.87	2174.6	2694.38	3337.59	4066.68	2608.51	0.641436	-0.640622	0.230521	0.662692	early transcribed membrane protein 11.1
PFIT_1229800	59.9822	5.57422	6.55741	88.6281	5.72562	23.3715	19.1925	16.7122	28.218	40.1855	16.2505	0.404387	-1.30619	0.230628	0.662692	thioredoxin-like associated protein 1, putative
PFIT_1016700	43.3718	1.39355	3.93445	24.4048	1.90854	13.0881	10.8479	5.57074	13.065	18.2761	7.85382	0.429731	-1.2185	0.23071	0.662692	enoyl-CoA hydratase-related protein, putative
PFIT_0502500	5104.95	6676.52	6716.1	7029.88	5145.42	3971.29	3398.74	3968.22	5251.39	6381.86	4120.92	0.645724	-0.631011	0.230897	0.662877	merozoite surface protein 8
PFIT_1448500	31.3753	68.2842	85.2464	29.5427	62.0276	83.2026	85.1147	87.8939	66.5859	53.6121	79.5597	1.48399	0.569478	0.231069	0.66302	mitochondrial ribosomal protein S14 precursor, putative
PFIT_0622800	70.1331	85.0068	145.575	57.8009	59.1647	138.359	193.594	144.22	111.732	89.6288	133.835	1.49321	0.578417	0.23147	0.663816	ribonuclease H2 subunit A, putative
PFIT_0823800	748.394	1119.02	570.495	923.53	934.23	529.131	261.185	491.463	697.182	840.361	554.003	0.659244	-0.601116	0.231778	0.663985	conserved Plasmodium protein, unknown function
PFIT_0733200	11.0736	26.4775	41.9675	3.8534	4.77135	9.34861	14.1858	8.04662	14.9655	20.843	9.08809	0.436026	-1.19751	0.231796	0.663985	rifin
PFIT_1309800	379.272	171.407	139.017	274.876	128.826	206.604	211.952	134.317	205.784	241.143	170.425	0.706738	-0.500753	0.23206	0.663985	ras-related protein Rab-5B
PFIT_0906400	33.2209	39.0195	20.9837	19.267	30.5366	14.0229	12.5169	12.9984	22.8207	28.1228	17.5187	0.622936	-0.682843	0.23237	0.663985	conserved Plasmodium protein, unknown function
PFIT_0420800	65.519	78.039	80.0005	71.93	57.2562	37.3944	33.3783	53.8505	59.671	73.8721	45.4699	0.615521	-0.70012	0.232427	0.663985	conserved Plasmodium protein, unknown function
PFIT_1214600	40.6034	6.96777	18.3608	59.0854	17.1769	57.0265	80.9424	61.8971	42.7575	31.2543	54.2607	1.7361	0.795853	0.232469	0.663985	thioredoxin peroxidase 2
PFIT_0619200	59.0594	8.36132	3.93445	34.6806	12.4055	14.0229	11.6824	14.8553	19.8752	26.5089	13.2415	0.499512	-1.00141	0.232518	0.663985	conserved Plasmodium protein, unknown function
PFIT_0804700	1663.81	4204.35	2062.96	1147.03	2702.49	4451.81	2324.8	3661.21	2777.31	2269.54	3285.08	1.44746	0.533528	0.232595	0.663985	conserved Plasmodium protein, unknown function
PFIT_1131800	24.9157	5.57422	18.3608	10.2757	16.2226	19.6321	44.2262	27.2347	20.8053	14.7816	26.8289	1.81502	0.859986	0.232634	0.663985	RNA-binding protein s1, putative
PFIT_0613700	146.726	6.96777	6.55741	169.549	17.1769	26.1761	20.8614	55.7074	56.2153	82.4501	29.9805	0.363619	-1.4595	0.232912	0.664035	conserved Plasmodium protein, unknown function
PFIT_0704200	209.476	33.4453	111.476	321.116	57.2562	96.2907	131.01	94.7026	131.847	168.878	94.8148	0.561438	-0.832801	0.23296	0.664035	origin recognition complex subunit 2, putative
PFIT_1318900	6.45962	8.36132	7.8689	15.4136	13.3598	14.0229	20.8614	17.9502	13.0372	9.52586	16.5486	1.73723	0.796786	0.233021	0.664035	protein phosphatase PP2A regulatory subunit A, putative
PFIT_0929400	5074.5	5459.94	8549.56	6257.91	4334.3	3791.8	4095.52	4092.64	5207.02	6335.48	4078.56	0.643765	-0.635393	0.234125	0.666684	RNA-binding protein, putative
PFIT_0717300	43.3718	52.9551	51.1478	62.9388	72.5245	103.77	75.1012	76.7524	67.3201	52.6034	82.0369	1.55954	0.641118	0.234197	0.666684	conserved Plasmodium protein, unknown function
PFIT_1242200	71.0559	86.4004	66.8856	106.611	126.918	146.773	95.9626	136.793	104.675	82.7381	126.612	1.53027	0.613785	0.234772	0.667969	conserved Plasmodium protein, unknown function
PFIT_0906800	8385.51	7979.49	11903	13519	7161.8	5648.43	7122.93	6985.71	8588.24	10446.8	6729.72	0.644192	-0.634437	0.235455	0.669559	zinc finger protein, putative
PFIT_1455300	5.53682	2.78711	7.8689	12.8447	5.72562	1.86972	5.8412	0.618971	5.38662	7.25937	3.51388	0.484047	-1.04678	0.235668	0.669814	tRNA intron endonuclease, putative
PFIT_1312800	44.2946	4.18066	5.24593	80.9213	6.67989	12.1532	12.5169	16.0932	22.7607	33.6606	11.8608	0.352364	-1.50486	0.235968	0.670103	conserved Plasmodium protein, unknown function
PFIT_1410100	361.739	225.756	137.706	491.95	329.223	249.608	139.354	129.984	258.165	304.288	212.042	0.696848	-0.521083	0.23626	0.670103	aldo-keto reductase, putative
PFIT_0500600	0.922803	2.78711	0	1.28447	0	0	0	0	0.624297	1.24859	0	0	#DIV/0!	0.236264	0.670103	rifin
PFIT_1433400	92.2803	12.542	13.1148	60.3699	17.1769	43.9385	21.6959	16.7122	34.7288	44.5768	24.8809	0.558158	-0.841255	0.236266	0.670103	conserved Plasmodium protein, unknown function
PFIT_1432700	77.5155	29.2646	103.607	141.291	113.558	95.3558	182.746	146.077	111.177	87.9196	134.434	1.52906	0.612645	0.236436	0.670233	mitogen-activated protein kinase 1
PFIT_1001800	3817.64	5197.96	2271.49	1894.59	1754.9	2878.44	2224.66	1970.18	2751.23	3295.42	2207.05	0.669732	-0.578344	0.236766	0.6706	tryptophan-rich antigen 3
PFIT_1213200	11.9964	2.78711	7.8689	15.4136	9.5427	14.9578	27.5371	17.9502	13.5067	9.51651	17.4969	1.83859	0.878598	0.236937	0.6706	dynein light chain 1, putative
PFIT_1439600	488.163	170.014	133.771	289.005	671.806	419.753	392.195	365.193	366.237	270.238	462.237	1.71048	0.774401	0.236938	0.6706	metacaspase-like protein
PFIT_1005300	64.5962	52.9551	48.5249	70.6456	35.308	34.5899	45.0607	35.9003	48.4476	59.1804	37.7147	0.637284	-0.649993	0.237501	0.671841	DnaJ protein, putative
PFIT_1001900	149.494	326.092	260.985	145.145	112.604	142.099	143.527	144.22	178.021	220.429	135.612	0.615221	-0.700824	0.23767	0.671968	conserved Plasmodium protein, unknown function
PFIT_1022700	991.091	1382.41	1552.8	905.548	873.157	697.406	690.096	830.04	990.318	1207.96	772.675	0.639653	-0.644639	0.237911	0.672076	orotidine 5'-phosphate decarboxylase
PFIT_1208500	826.832	880.726	1401.98	1574.75	2030.69	1067.61	2373.2	1483.67	1454.93	1171.07	1738.79	1.48479	0.570256	0.238154	0.672076	protein phosphatase, putative
PFIT_1034100	59.0594	5.57422	7.8689	51.3786	6.67989	18.6972	25.8682	11.7604	23.3609	30.9703	15.7514	0.508598	-0.975401	0.238195	0.672076	ADP-ribosylation factor, putative
PFIT_0620300	504.773	558.815	844.595	742.421	924.688	917.099	1050.58	1018.83	820.225	662.651	977.799	1.47559	0.561288	0.238343	0.672076	inner membrane complex protein 1j, putative
PFIT_0502700	80.2839	85.0068	76.066	44.9563	142.186	111.248	83.4457	114.51	92.2129	71.5782	112.848	1.57656	0.656782	0.238396	0.672076	conserved Plasmodium protein, unknown function
PFIT_1013400	949.565	1146.9	1384.93	959.495	1769.22	1672.47	1044.74	2041.99	1371.16	1110.22	1632.1	1.47007	0.555886	0.238454	0.672076	initiation factor 2 subunit family, putative
PFIT_0601700	298.066	379.047	140.329	244.048	238.568	188.842	80.9424	193.119	220.37	265.372	175.368	0.660836	-0.597635	0.238888	0.67221	JmjC domain containing protein
PFIT_0826200	2195.35	3354.28	1731.16	1378.23	4359.11	3336.52	2972.34	2610.82	2742.23	2164.76	3319.7	1.53352	0.616847	0.239182	0.67221	histone acetyltransferase GCN5
PFIT_1313500	63.6734	45.9873	65.5741	35.965	74.4331	54.222	135.182	74.2765	68.6642	52.8	84.5284	1.60092	0.678899	0.23922	0.67221	conserved Plasmodium protein, unknown function
PFIT_1333800	132.884	30.6582	87.8693	34.6806	5.72562	20.5669	81.7768	47.0418	55.1504	71.5229	38.7778	0.542173	-0.883175	0.239322	0.67221	MSP7-like protein
PFIT_0917100	304.525	278.711	371.15	314.694	147.912	161.731	295.398	212.307	260.803	317.27	204.337	0.644048	-0.63476	0.239492	0.67221	conserved Plasmodium protein, unknown function
PFIT_0618700	325.75	387.408	478.691	480.39	997.212	607.66	492.33	464.228	529.209	418.06	640.358	1.53174	0.615169	0.239647	0.67221	conserved Plasmodium membrane protein, unknown function
PFIT_0712200	9.22803	2.78711	9.18038	14.1291	12.4055	15.8926	12.5169	22.283	12.3028	8.83116	15.7745	1.78623	0.836919	0.239988	0.67221	conserved Plasmodium protein, unknown function
PFIT_1333000	244.543	197.885	209.837	262.031	116.421	191.647	160.216	139.268	190.231	228.574	151.888	0.664503	-0.589653	0.239992	0.67221	histone H3-like centromeric protein CSE4
PFIT_1231500	20.3017	58.5293	47.2134	23.1204	11.4512	27.111	30.0405	17.3312	29.3873	37.2912	21.4835	0.576101	-0.795607	0.240007	0.67221	conserved Plasmodium protein, unknown function
PFIT_1409800	4.61402	9.75488	2.62297	0	2.86281	15.8926	8.34457	8.04662	6.51731	4.24797	8.78666	2.06844	1.04854	0.240211	0.67221	conserved Plasmodium protein, unknown function
PFIT_0512200	5.53682	6.96777	5.24593	3.8534	6.67989	2.80458	9.17903	20.426	7.58668	5.40098	9.77239	1.80937	0.85549	0.240299	0.67221	conserved Plasmodium protein, unknown function
PFIT_0213900	9.22803	16.7226	35.41	21.8359	2.86281	10.2835	6.67566	21.045	15.5079	20.7992	10.2167	0.491209	-1.02559	0.240405	0.67221	conserved Plasmodium protein, unknown function
PFIT_1307000	1623.21	2505.61	1226.24	918.392	1438.09	1169.51	752.681	857.275	1311.38	1568.36	1054.39	0.672286	-0.572853	0.240455	0.67221	fork head domain protein, putative
PFIT_bin09400	2.76841	0	1.31148	1.28447	5.72562	7.47889	4.17229	1.23794	2.99739	1.34109	4.65368	3.47008	1.79497	0.240513	0.67221	rifin
PFIT_1309700	189.175	220.182	81.3119	129.731	339.72	206.604	182.746	242.637	199.013	155.1	242.927	1.56626	0.647325	0.240555	0.67221	conserved protein, unknown function
PFIT_1416300	111.659	16.7226	55.0823	127.162	62.9818	117.793	362.155	133.079	123.329	77.6565	169.002	2.17627	1.12186	0.240582	0.67221	RNA-binding protein Nova-1, putative
PFIT_1113700	20.3017	4.18066	1.31148	26.9738	2.86281	9.34861	6.67566	5.57074	9.65318	13.1919	6.11446	0.463501	-1.10936	0.240782	0.67221	conserved Plasmodium protein, unknown function
PFIT_0315800	932.954	1318.3	1003.28	1025	939.002	690.862	547.404	636.921	886.717	1069.89	703.547	0.657591	-0.604738	0.240867	0.67221	zinc finger protein, putative
PFIT_1237300	1620.44	1962.12	2083.95	2178.45	1440.95	1262.06	1051.42	1329.55	1616.12	1961.24	1270.99	0.648056	-0.62581	0.240901	0.67221	periodic tryptophan protein 1, putative
PFIT_0216300	21.2245	11.1484	38.033	24.4048	33.3995	40.199	32.5438	45.8039	30.8446	23.7027	37.9865	1.60263	0.680438	0.24099	0.67221	conserved Plasmodium protein, unknown function
PFIT_0923400	361.739	523.976	720.004	449.563	793.953	834.831	720.137	689.534	636.717	513.821	759.614	1.47836	0.564001	0.241331	0.672812	perforin-like protein 3
PFIT_1034200	30.4525	12.542	28.8526	32.1116	16.2226	33.655	69.26	48.8987	33.9994	25.9897	42.0091	1.61637	0.692761	0.24204	0.674355	conserved Plasmodium protein, unknown function
PFIT_0934200	30.4525	5.57422	53.7708	59.0854	18.1311	23.3715	32.5438	14.2363	29.6457	37.2207	22.0707	0.592968	-0.753973	0.242134	0.674355	conserved Plasmodium protein, unknown function
PFIT_1421300	282.378	301.008	201.968	273.591	208.031	172.949	118.493	196.214	219.329	264.736	173.922	0.656962	-0.606117	0.242593	0.675285	zinc finger protein, putative
PFIT_0410700	159.645	122.633	283.28	152.851	128.826	101.9	120.162	114.51	147.976	179.602	116.349	0.647817	-0.626342	0.243154	0.6765	mitochondrial ribosomal protein S12 precursor, putative
PFIT_0419400	1.84561	2.78711	0	0	0	0	0	0	0.579089	1.15818	0	0	#DIV/0!	0.243847	0.677201	Plasmodium RNA of unknown function RUF6
PFIT_1450500	2532.17	3000.32	2830.18	3464.2	2357.05	1964.14	1634.7	1837.11	2452.48	2956.72	1948.25	0.658923	-0.601819	0.243852	0.677201	transcription factor IIIb subunit, putative
PFIT_1248700	9104.38	9229.51	20447.3	15159.3	8775.47	7664.93	9675.53	8498.47	11069.4	13485.1	8653.6	0.641715	-0.639996	0.243873	0.677201	bax inhibitor 1, putative
PFIT_0816100	249.157	309.369	309.51	249.186	282.464	383.293	539.894	443.183	345.757	279.306	412.209	1.47583	0.56153	0.24391	0.677201	CS domain protein, putative
PFIT_1429400	1507.86	1683.41	1335.09	1676.23	2812.23	2591.44	1732.33	2267.29	1950.74	1550.65	2350.82	1.51603	0.600295	0.244033	0.677201	metabolite/drug transporter, putative
PFIT_1111000	6868.43	8585.69	12376.5	13124.7	7779.21	6300.03	6294.31	6117.29	8430.76	10238.8	6622.71	0.646824	-0.628554	0.244252	0.677462	pre-mRNA-processing factor 6, putative
PFIT_0208800	54.4454	22.2969	14.4263	92.4815	11.4512	57.9614	11.6824	12.3794	34.6406	45.9125	23.3686	0.508981	-0.974315	0.244882	0.678859	conserved Plasmodium protein, unknown function
PFIT_1020700	63.6734	18.1162	40.656	92.4815	26.7196	28.0458	42.5573	40.2331	44.0604	53.7318	34.389	0.640012	-0.64383	0.245253	0.67954	conserved Plasmodium protein, unknown function
PFIT_1311600	14.7649	6.96777	17.0493	24.4048	14.3141	13.0881	40.8884	34.0434	20.6901	15.7967	25.5835	1.61955	0.695591	0.245492	0.679854	translation initiation factor IF-2, putative
PFIT_0219900	938.491	822.197	747.545	534.337	707.114	513.239	486.489	409.759	644.896	760.643	529.15	0.695662	-0.523542	0.245753	0.680227	Plasmodium exported protein (hyp2), unknown function
PFIT_1449600	147.649	139.355	201.968	163.127	203.26	238.39	312.087	230.257	204.512	163.025	245.998	1.50896	0.593557	0.246102	0.680494	ubiquitin-protein ligase, putative
PFIT_1114100	96.8944	76.6455	104.919	118.171	95.427	143.034	159.381	194.357	123.604	99.1573	148.05	1.49308	0.578291	0.24629	0.680494	UDP-galactose transporter, putative
PFIT_1411700	72.9015	8.36132	66.8856	86.0592	18.1311	34.5899	60.9154	34.0434	47.7359	58.5519	36.9199	0.630551	-0.665315	0.246323	0.680494	conserved Plasmodium protein, unknown function
PFIT_1412200	2763.8	2647.75	2744.93	3069.87	2246.35	1970.69	1249.18	2004.23	2337.1	2806.59	1867.61	0.665439	-0.587622	0.246564	0.680494	rhomboid protease ROM8
PFIT_1244900	480.781	578.325	372.461	380.202	370.257	357.117	284.55	223.449	380.893	452.942	308.843	0.68186	-0.552453	0.246595	0.680494	conserved Plasmodium protein, unknown function
PFIT_0724800	11.9964	5.57422	9.18038	17.9825	8.58843	14.9578	25.8682	26.6158	15.0955	11.1834	19.0075	1.69962	0.765214	0.246605	0.680494	18S ribosomal RNA
PFIT_1435300	246.389	366.505	276.723	215.79	508.626	396.381	355.479	394.903	345.099	276.352	413.847	1.49754	0.582594	0.246737	0.680512	queuine tRNA-ribosyltransferase, putative
PFIT_0111600	262.076	83.6132	217.706	127.162	258.607	185.103	445.6	230.257	226.266	172.639	279.892	1.62125	0.697107	0.246866	0.680519	Plasmodium exported protein, unknown function
PFIT_0418500	6554.67	10121.4	7386.27	7893.04	18406	12691.7	6442.01	10380.8	9984.47	7988.84	11980.1	1.4996	0.584582	0.247775	0.682678	phosphatidylinositol 4-kinase, putative
PFIT_0220000	755.776	696.777	975.743	818.204	1639.44	916.164	1551.26	862.846	1027.03	811.625	1242.43	1.53079	0.614274	0.248003	0.682718	Plasmodium exported protein (hyp9), unknown function
PFIT_1135100	17.5333	8.36132	22.2952	8.99126	16.2226	24.3064	42.5573	17.3312	19.6998	14.2953	25.1044	1.75613	0.812402	0.248043	0.682718	conserved Plasmodium protein, unknown function
PFIT_1366100	1352.83	1748.91	2339.69	2011.47	1511.56	1070.42	1186.6	1092.48	1539.25	1863.22	1215.27	0.652238	-0.61653	0.248617	0.683949	U1 small nuclear ribonucleoprotein, putative
PFIT_1247800	12.9192	0	2.62297	12.8447	4.77135	3.73944	2.50337	3.09485	5.31199	7.09672	3.52726	0.497026	-1.00861	0.249637	0.686405	conserved Plasmodium protein, unknown function
PFIT_1400300	8.30523	6.96777	6.55741	0	0.95427	1.86972	3.33783	3.09485	3.88589	5.4576	2.31417	0.424027	-1.23777	0.249988	0.687023	rifin
PFIT_0507800	12191.2	15816.8	8221.69	8789.59	9134.27	9322.44	5799.48	6491.15	9470.83	11254.8	7686.83	0.682982	-0.550081	0.250503	0.687668	conserved Plasmodium protein, unknown function
PFIT_0730000	22738.8	26824.5	42760.9	31166.3	17715.1	20616.5	21339.6	20171	25416.6	30872.6	19960.5	0.646545	-0.629177	0.250545	0.687668	EMP1-trafficking protein
PFIT_0807700	1836.38	2112.63	2371.16	1954.96	1301.62	1552.8	1189.94	1397.64	1714.64	2068.78	1360.5	0.657634	-0.604643	0.25061	0.687668	GTPase-activating protein, putative
PFIT_0103100	44.2946	40.4131	34.0986	15.4136	119.284	43.0036	30.8749	50.7556	47.2672	33.5549	60.9795	1.8173	0.861799	0.250732	0.687668	conserved Plasmodium protein, unknown function
PFIT_1229300	213.168	225.756	136.394	181.11	115.467	158.926	134.348	103.368	158.567	189.107	128.027	0.67701	-0.562751	0.251019	0.688106	conserved Plasmodium protein, unknown function
PFIT_0205800	1633.36	1641.61	1391.48	1925.41	2062.18	927.382	610.823	933.408	1390.71	1647.97	1133.45	0.687786	-0.539969	0.251643	0.689295	conserved Plasmodium protein, unknown function
PFIT_0614000	468.784	483.563	615.085	553.604	417.016	326.267	337.955	324.341	440.827	530.259	351.395	0.662685	-0.593606	0.251708	0.689295	conserved Plasmodium protein, unknown function
PFIT_0533300	9.22803	6.96777	31.4756	25.6893	17.1769	19.6321	31.7094	42.09	22.9961	18.3402	27.6521	1.50773	0.592381	0.252095	0.68991	conserved Plasmodium protein, unknown function
PFIT_1136200	2.76841	2.78711	6.55741	16.698	8.58843	5.60917	23.3648	13.6174	9.99884	7.20274	12.7949	1.7764	0.828955	0.252188	0.68991	conserved Plasmodium protein, unknown function
PFIT_0408300	47.063	43.2002	56.3938	32.1116	18.1311	27.111	50.0674	19.1881	36.6583	44.6921	28.6244	0.64048	-0.642775	0.252901	0.691155	peptide chain release factor 2, putative
PFIT_1105400	0.922803	1.39355	6.55741	1.28447	4.77135	7.47889	5.8412	4.95177	4.15018	2.53956	5.7608	2.26843	1.18169	0.252993	0.691155	radial spoke head protein, putative
PFIT_0510400	375.581	660.545	198.034	215.79	358.806	230.911	115.155	200.547	294.421	362.487	226.355	0.624448	-0.679347	0.253027	0.691155	conserved Plasmodium protein, unknown function
PFIT_0827100	63.6734	25.084	56.3938	70.6456	48.6678	62.6357	153.54	77.3714	69.7515	53.9492	85.5538	1.58582	0.66523	0.253308	0.691574	conserved Plasmodium protein, unknown function
PFIT_0104300	498.314	34.8389	190.165	380.202	67.7532	154.252	261.185	175.788	220.312	275.88	164.745	0.597161	-0.743809	0.253478	0.691688	conserved Plasmodium protein, unknown function
PFIT_0408600	3487.27	2516.76	2056.41	4216.9	6722.83	4655.61	3703.32	4006.6	3920.71	3069.33	4772.09	1.55476	0.636696	0.253967	0.692672	erythrocyte vesicle protein 1
PFIT_0504300	0.922803	0	0	3.8534	2.86281	2.80458	0	13.6174	3.00762	1.19405	4.82119	4.03768	2.01353	0.254912	0.693953	conserved Plasmodium protein, unknown function
PFIT_0831500	61.8278	12.542	1.31148	47.5252	14.3141	21.5018	18.3581	13.6174	23.8747	30.8016	16.9478	0.550225	-0.861907	0.255131	0.693953	folate transporter 1
PFIT_1246300	25.8385	4.18066	17.0493	32.1116	15.2683	23.3715	54.2397	38.3762	26.3045	19.795	32.8139	1.65769	0.729172	0.255204	0.693953	delta-aminolevulinic acid synthetase
PFIT_1147000	1.84561	5.57422	0	1.28447	0	0.934861	0	0.618971	1.28227	2.17607	0.388458	0.178513	-2.4859	0.255212	0.693953	conserved Plasmodium protein, unknown function
PFIT_bin03600	2.76841	1.39355	0	0	0	0	0	0	0.520246	1.04049	0	0	#DIV/0!	0.255243	0.693953	rifin
PFIT_1008700	885.891	916.959	1161.97	1001.88	994.349	585.223	543.232	557.693	830.9	991.677	670.124	0.675749	-0.565441	0.25533	0.693953	small subunit rRNA synthesis-associated protein, putative
PFIT_1014000	136.575	160.259	80.0005	184.963	133.598	89.7467	47.5641	99.0354	116.468	140.449	92.486	0.658501	-0.602742	0.255336	0.693953	conserved Plasmodium protein, unknown function
PFIT_1142700	4.61402	0	1.31148	3.8534	1.90854	9.34861	7.51012	6.18971	4.34198	2.44472	6.23924	2.55213	1.3517	0.255519	0.694027	conserved Plasmodium protein, unknown function
PFIT_1032500	36359.4	42252.6	37697.3	40093.3	34536	25365.6	17350.9	27151.8	32600.8	39100.6	26101.1	0.667536	-0.583083	0.25562	0.694027	S-adenosylmethionine decarboxylase/ornithine decarboxylase
PFIT_1137400	211.322	18.1162	2.62297	124.593	37.2165	63.5706	35.0472	34.6624	65.8939	89.1636	42.6242	0.478045	-1.06478	0.255764	0.694069	conserved Plasmodium protein, unknown function
PFIT_0820800	946.796	667.512	1693.12	1415.48	796.816	733.866	885.359	716.149	981.888	1180.73	783.048	0.66319	-0.592505	0.256958	0.69696	high mobility group protein B2
PFIT_1205700	94.126	9.75488	0	43.6718	58.2105	101.9	72.5978	61.8971	55.2697	36.8882	73.6513	1.99661	0.997553	0.257333	0.697627	IMP-specific 5'-nucleotidase, putative
PFIT_1322900	639.503	34.8389	80.0005	863.16	242.385	221.562	157.712	156.6	299.47	404.376	194.565	0.481148	-1.05545	0.257661	0.698165	glideosome associated protein with multiple membrane spans 1
PFIT_1313200	11.9964	6.96777	17.0493	11.5602	18.1311	15.8926	27.5371	19.8071	16.1177	11.8934	20.342	1.71036	0.774297	0.25828	0.69896	conserved Plasmodium protein, unknown function
PFIT_1357200	5000.67	7130.82	3791.5	3796.88	4326.66	3763.75	2395.73	2927.73	4141.72	4929.97	3353.47	0.680221	-0.555924	0.258292	0.69896	small subunit rRNA processing factor, putative
PFIT_1346100	63.6734	2.78711	6.55741	57.8009	10.497	24.3064	19.1925	12.3794	24.6493	32.7047	16.5938	0.507383	-0.978852	0.258468	0.69896	conserved Plasmodium protein, unknown function
[truncated: 3,603 more rows]
