# Supplementary material for: Stringent Selection of Knobby Plasmodium falciparum-Infected Erythrocytes during Cytoadhesion at Febrile Temperature
Source: Microorganisms. 2020 Jan 25;8(2):174. doi: 10.3390/microorganisms8020174 (PMC7074740; doi:10.3390/microorganisms8020174)
Supplement: Supplementary file 1 [file microorganisms-08-00174-s001.zip › microorganisms-675149 supp - final check/Supplementary Table S5.xlsx]

## Sheet: Sheet1
Supplementary Table S5:	Comparison of transcriptomes (relative read count) of ring-stage parasites enriched for cytoadhesion at 37°C (IT4CSAEC37°) and enriched for cytoadhesion at 40°C (IT4CSAEC40°) on HEBC-5i cells (padj <0.05; relative read count > 100).
	IT4CSAEC37°				IT4CSAEC40°
	sample 1	sample 2	sample 3	sample 4	sample 1	sample 2	sample 3	sample 1	baseMean	baseMeanA	baseMeanB	foldChange	log2FoldChange	pval	padj	name
PFIT_0201300	0	0	0	0	180563	113487	138437	162142	74328.7	0	148657	#DIV/0!	#DIV/0!	6.75536e-89	3.64789e-85	knob-associated histidine-rich protein
PFIT_0201100	0	0	0	0	15928.9	11940.9	14900.8	13775.2	7068.23	0	14136.5	#DIV/0!	#DIV/0!	1.03823e-67	2.80323e-64	knob associated heat shock protein 40
PFIT_0201000	0	0	0	0	4349.61	5212.18	4154.36	6144.08	2482.53	0	4965.06	#DIV/0!	#DIV/0!	2.51022e-58	4.5184e-55	DnaJ protein, putative
PFIT_0200900	0	0	0	0	5251.44	2891.15	3841.97	3459.55	1930.51	0	3861.03	#DIV/0!	#DIV/0!	1.13286e-55	1.52936e-52	PHISTb domain-containing RESA-like protein 1
PFIT_0424300	0	0	0	0	2843.09	2113.72	2423.38	2126.12	1188.29	0	2376.57	#DIV/0!	#DIV/0!	4.35119e-51	4.69928e-48	rifin
PFIT_0201200	0	0	0	0	42807	14545.9	15556.3	11400.2	10538.7	0	21077.4	#DIV/0!	#DIV/0!	1.55756e-17	1.4018e-14	erythrocyte membrane protein 3
PFIT_bin10000	1.1888	3.9803	14.7894	15.3568	365.358	291.819	226.359	325.677	155.566	8.82882	302.303	34.2405	5.09763	2.3764e-16	1.83323e-13	rifin
PFIT_1147400	0	0	0	0	41.6231	89.0104	77.8431	71.4338	34.9888	0	69.9776	#DIV/0!	#DIV/0!	2.80764e-15	1.89515e-12	conserved Plasmodium protein, unknown function
PFIT_1147500	0	0	0	0	77.4651	46.1953	46.0913	83.7235	31.6844	0	63.3688	#DIV/0!	#DIV/0!	1.75692e-14	1.05415e-11	conserved Plasmodium membrane protein, unknown function
PFIT_1149700	148.599	32.8374	109.277	116.531	1599.02	1577.4	920.802	1522.39	753.356	101.811	1404.9	13.7991	3.7865	2.68191e-13	1.44823e-10	ring-infected erythrocyte surface antigen 2, pseudogene
PFIT_0423000	183.074	46.7685	189.797	549.232	2815.34	2722.14	1949.15	2653.8	1388.66	242.218	2535.11	10.4662	3.38767	3.13294e-11	1.53799e-08	Plasmodium exported protein (PHISTb), unknown function
PFIT_0200800	0	0	0	0	721.466	211.822	473.204	143.636	193.766	0	387.532	#DIV/0!	#DIV/0!	1.01596e-10	4.5718e-08	Plasmodium exported protein (hyp9), unknown function
PFIT_bin05500	172.375	202	148.716	71.364	10.4058	7.887	21.5093	3.84053	79.7622	148.614	10.9106	0.0734161	-3.76776	8.19169e-10	3.4027e-07	Plasmodium exported protein (hyp15), unknown function
PFIT_0423100	890.407	310.463	799.449	1408.31	6946.43	5669.63	4848.8	5372.9	3280.8	852.157	5709.44	6.69998	2.74416	2.47773e-08	9.55694e-06	Plasmodium exported protein (PHISTa), unknown function
PFIT_1300400	451.742	138.315	107.634	392.05	1529.65	1710.35	1795.51	3269.83	1174.38	272.435	2076.33	7.62138	2.93005	3.17419e-08	1.14271e-05	glycophorin binding protein
PFIT_bin05600	52.307	75.6256	29.5788	47.8771	0	0	9.21826	0	26.8258	51.3471	2.30456	0.0448821	-4.47772	9.2449e-08	3.12015e-05	Plasmodium exported protein (hyp6), unknown function
PFIT_1334600	134.334	212.946	92.8445	329.72	5.78098	4.50686	2.0485	12.2897	99.3087	192.461	6.15651	0.0319883	-4.96631	2.29944e-07	7.30411e-05	reticulocyte binding protein 2 homologue a
PFIT_0725000	660.97	176.128	868.466	1451.67	4548.48	4620.65	2432.6	4793.75	2444.09	789.308	4098.87	5.19299	2.37656	1.08024e-06	0.000324071	Plasmodium exported protein, unknown function
PFIT_0931800	27.3423	23.8818	18.0759	32.5203	206.959	95.7707	123.934	204.316	91.6001	25.4551	157.745	6.197	2.63157	2.24277e-06	0.000637419	asparagine-rich antigen, putative
PFIT_1200700	51358.3	56531.1	44355	24200.5	5540.49	9571.44	13140.1	9554.47	26781.4	44111.3	9451.63	0.214268	-2.22251	4.64386e-06	0.00125384	Plasmodium exported protein (PHISTb), unknown function
PFIT_0801900	86.782	24.8768	157.754	294.489	900.677	759.405	470.131	651.354	418.184	140.975	695.392	4.93272	2.30238	7.36719e-06	0.00183636	acyl-CoA synthetase
PFIT_1038700	84.4044	116.424	74.7686	46.9738	20.8115	5.63357	5.12126	10.7535	45.6113	80.6426	10.58	0.131196	-2.93021	7.48145e-06	0.00183636	Plasmodium exported protein (hyp6), unknown function
PFIT_0400700	3913.51	13135	5773.61	4390.24	144.525	178.021	445.549	231.968	3526.55	6803.09	250.016	0.0367503	-4.7661	8.15913e-06	0.00191562	Plasmodium exported protein (PHISTa), unknown function
PFIT_1474800	662.159	298.522	411.638	699.186	2906.68	1245.02	2835.13	2004.76	1382.89	517.876	2247.89	4.3406	2.11789	9.10648e-06	0.00200254	nucleoporin NUP116/NSP116, putative
PFIT_0828900	445.798	831.882	492.98	318.88	53.185	69.8563	101.401	121.361	304.418	522.385	86.4507	0.165492	-2.59516	9.27104e-06	0.00200254	conserved Plasmodium protein, unknown function
PFIT_0937100	97.4812	19.9015	44.3682	104.788	375.764	318.86	250.942	284.199	187.038	66.6346	307.441	4.61383	2.20597	1.7288e-05	0.00354655	virulence-associated protein 1
PFIT_1352100	323.352	149.261	245.668	728.093	1641.8	2028.09	1130.77	1414.85	957.735	361.594	1553.88	4.2973	2.10343	1.77327e-05	0.00354655	Plasmodium exported protein, unknown function
PFIT_0700100	5.94398	1.99015	4.9298	3.61337	40.4669	42.8151	56.3338	35.3329	23.9282	4.11932	43.7372	10.6176	3.40838	1.91717e-05	0.00366889	stevor
PFIT_1402000	11165.2	2966.31	6600.18	13934	30315.5	39072.2	30854.5	37564.2	21559	8666.42	34451.6	3.9753	1.99106	1.97033e-05	0.00366889	DnaJ protein, putative
PFIT_0424100	0	0	0	0	5.78098	23.661	14.3395	18.4345	7.777	0	15.554	#DIV/0!	#DIV/0!	2.25477e-05	0.00405859	rifin
PFIT_0802200	252.025	840.837	208.695	113.821	0	0	3.07275	0.768106	177.402	353.844	0.960215	0.00271366	-8.52554	3.16302e-05	0.00550978	Plasmodium exported protein, unknown function, pseudogene
PFIT_1107100	1113.9	2174.24	1360.62	999.096	202.334	295.199	540.805	355.633	880.228	1411.96	348.493	0.246814	-2.0185	3.46732e-05	0.0058511	exonuclease, putative
PFIT_0219100	330.485	117.419	363.162	1042.46	2012.94	2253.43	1222.96	1849.6	1149.06	463.38	1834.73	3.95945	1.9853	5.16213e-05	0.00844712	Plasmodium exported protein (PHISTc), unknown function
PFIT_0833400	1494.32	365.192	1384.45	6654.01	10554.9	10208	6803.08	9671.99	5892	2474.49	9309.5	3.76219	1.91157	7.80068e-05	0.0123893	sporozoite and liver stage tryptophan-rich protein, putative
PFIT_1466700	49.9294	52.7389	13.9678	30.7136	130.65	159.993	167.977	161.302	95.9091	36.8374	154.981	4.20716	2.07285	9.0748e-05	0.0140011	conserved Plasmodium protein, unknown function
PFIT_0423600	7.13277	0	6.57306	12.6468	205.803	85.6303	92.1826	49.9269	57.4869	6.58815	108.386	16.4516	4.04016	9.65196e-05	0.0144779	Plasmodium exported protein (PHISTa), unknown function
PFIT_0310300	536.147	603.015	348.372	601.625	90.1833	146.473	160.807	139.795	328.302	522.29	134.315	0.257165	-1.95923	0.000101256	0.0147779	parasite-infected erythrocyte surface protein
PFIT_0516100	389.925	697.547	495.445	266.486	58.966	125.065	144.419	147.476	290.666	462.35	118.982	0.257341	-1.95825	0.000122019	0.0169046	RAP protein, putative
PFIT_0303100	1585.85	1756.31	1612.04	1191.51	326.047	440.545	538.756	407.096	982.269	1536.43	428.111	0.278641	-1.84352	0.000124089	0.0169046	HAD superfamily protein, putative
PFIT_0536300	779.85	432.857	792.054	374.887	127.182	109.291	315.469	101.39	379.122	594.912	163.333	0.27455	-1.86486	0.000125219	0.0169046	Plasmodium exported protein, unknown function
PFIT_1477300	2057.8	2504.6	3864.96	3145.43	830.149	520.542	1267	782.7	1871.65	2893.2	850.097	0.293826	-1.76697	0.000138613	0.0182564	Plasmodium exported protein (PHISTb), unknown function
PFIT_0415000	1550.19	2818.05	1329.4	1505.87	513.351	392.096	685.224	476.225	1158.8	1800.88	516.724	0.286929	-1.80123	0.000176523	0.0226958	histone acetyltransferase, putative
PFIT_0815200	219.927	141.3	246.49	163.505	609.315	708.703	601.235	762.729	431.651	192.806	670.496	3.47757	1.79808	0.000197763	0.0248353	sporozoite surface protein 3, putative
PFIT_0111700	2484.58	986.118	1268.6	3444.44	7908.38	7616.59	5760.39	6174.03	4455.39	2045.94	6864.85	3.35536	1.74647	0.000207986	0.0255255	Plasmodium exported protein (hyp1), unknown function
PFIT_0832100	986.7	1616	1575.07	684.733	164.18	271.538	566.411	394.806	782.43	1215.63	349.234	0.287287	-1.79943	0.000214423	0.0257307	prohibitin, putative
PFIT_0937200	7714.09	2864.82	6193.47	4450.76	20221.9	15570.1	17383.6	16553.4	11369	5305.79	17432.2	3.28552	1.71612	0.000225691	0.0260654	Plasmodium exported protein (PHISTc), unknown function
PFIT_1301000	24.9647	11.9409	5.75143	9.03341	73.9966	64.2227	70.6733	52.9993	39.1978	12.9226	65.473	5.06655	2.341	0.000226866	0.0260654	surface-associated interspersed protein 13.1 (SURFIN 13.1)
PFIT_0411350	32.0975	12.936	34.5086	24.3902	3.46859	5.63357	1.02425	0	14.2573	25.9831	2.5316	0.0974328	-3.35945	0.000248175	0.0279197	erythrocyte membrane protein 1, PfEMP1
PFIT_1000800	1569.21	2955.37	2428.75	1013.55	255.519	356.042	839.886	470.849	1236.15	1991.72	480.574	0.241286	-2.05118	0.000275739	0.0303875	acyl-CoA binding protein, isoform 2, ACBP2
PFIT_1222300	104.614	38.8079	74.7686	56.0072	190.772	232.103	287.815	259.62	155.563	68.5494	242.577	3.53872	1.82323	0.00029539	0.0319021	transcription factor with AP2 domain(s)
PFIT_1426400	164.054	425.892	241.56	240.289	64.747	79.9967	85.0128	70.6657	171.527	267.949	75.1056	0.280298	-1.83496	0.00031982	0.0338633	DEAD/DEAH box helicase, putative
PFIT_1029300	561.111	581.123	193.905	700.09	108.682	172.387	108.571	146.708	321.572	509.057	134.087	0.263403	-1.92466	0.000342003	0.0355157	conserved Plasmodium protein, unknown function
PFIT_0201500	2190.95	536.345	3126.31	4290.87	7472.5	8014.32	7715.68	9277.18	5328.02	2536.12	8119.92	3.20171	1.67884	0.000415685	0.0423528	EMP1-trafficking protein
PFIT_0711200	21.3983	27.8621	5.75143	5.42005	0	0	1.02425	0	7.68201	15.108	0.256063	0.0169489	-5.88267	0.000450104	0.0450104	Pfmc-2TM Maurer's cleft two transmembrane protein
PFIT_0113100	268.668	585.103	285.107	302.619	33.5297	67.6028	154.662	116.752	226.755	360.374	93.1366	0.258444	-1.95208	0.000458594	0.0450256	Plasmodium exported protein, unknown function, pseudogene
PFIT_0902700	955.791	236.828	1077.16	2043.36	3957.66	3285.5	2591.36	3782.92	2241.32	1078.28	3404.36	3.1572	1.65865	0.000519564	0.0494617	serine/threonine protein kinase, FIKK family
PFIT_1016000	79.6493	42.7882	37.7951	26.1969	146.837	153.233	216.117	137.491	105.013	46.6074	163.419	3.5063	1.80995	0.000526176	0.0494617	Plasmodium exported protein (PHISTc), unknown function
PFIT_1368000	82.0269	100.502	26.2923	173.442	241.645	326.747	234.553	421.69	200.862	95.5658	306.159	3.20365	1.67971	0.000536048	0.0494617	glycosylphosphatidylinositol anchor attachment 1 protein, putative
PFIT_1214500	305.52	588.089	354.945	233.062	80.9337	72.1097	182.317	92.1727	238.644	370.404	106.883	0.288558	-1.79307	0.000540415	0.0494617	conserved Plasmodium membrane protein, unknown function
PFIT_0315400	174.753	334.345	215.268	122.854	43.9355	51.8288	67.6006	72.2019	135.348	211.805	58.8917	0.278047	-1.8466	0.000581469	0.0523322	conserved Plasmodium protein, unknown function
PFIT_0536200	387.547	209.961	353.302	123.758	53.185	29.2946	119.837	51.4631	166.043	268.642	63.445	0.236169	-2.08211	0.000607023	0.0537365	Plasmodium exported protein, unknown function
PFIT_0409800	351.883	560.227	445.325	297.199	190.772	78.87	150.565	103.694	272.317	413.659	130.975	0.316627	-1.65914	0.000633945	0.0552146	conserved Plasmodium protein, unknown function
PFIT_1333600	750.13	1643.86	837.244	588.075	124.869	173.514	343.124	197.403	582.278	954.828	209.728	0.21965	-2.18672	0.000680343	0.057909	MSP7-like protein
PFIT_1014200	2582.06	3834.02	2934.87	1293.58	558.443	645.607	1360.21	824.177	1754.12	2661.13	847.108	0.318326	-1.65142	0.000686329	0.057909	prohibitin, putative
PFIT_0931000	231.815	544.305	245.668	259.259	60.1222	85.6303	99.3524	84.4916	201.331	320.262	82.3991	0.257287	-1.95855	0.000719353	0.0597616	conserved Plasmodium membrane protein, unknown function
PFIT_0808400	246.081	157.222	291.68	350.496	1063.7	786.446	527.489	889.466	539.073	261.37	816.776	3.12498	1.64385	0.000736594	0.0602668	conserved Plasmodium protein, unknown function
PFIT_1441400	281.744	531.369	400.957	198.735	56.6536	107.038	164.904	108.303	231.213	353.201	109.225	0.309242	-1.69319	0.000781194	0.0629619	porphobilinogen synthase
PFIT_0102700	763.206	930.394	1074.7	1277.32	254.363	317.733	463.986	318.764	675.058	1011.41	338.712	0.334892	-1.57823	0.000814458	0.0638967	StAR-related lipid transfer protein
PFIT_1208900	527.825	979.153	921.051	716.35	289.049	232.103	303.178	235.04	525.469	786.094	264.843	0.33691	-1.56957	0.000822901	0.0638967	zinc finger transcription factor, putative
PFIT_1021300	952.225	1626.95	498.731	1345.08	153.774	405.617	334.93	332.59	706.236	1105.74	306.728	0.277395	-1.84999	0.00082829	0.0638967	schizont egress antigen-1
PFIT_1001300	1104.39	423.901	1828.95	1819.33	3568.02	3888.29	3385.15	4697.73	2589.47	1294.14	3884.8	3.00183	1.58584	0.000846903	0.0644123	Plasmodium exported protein (PHISTc), unknown function
PFIT_0936600	2570.17	547.291	2236.48	3759.71	6435.39	6245.38	5841.3	7605.78	4405.19	2278.41	6531.96	2.86689	1.51949	0.0010637	0.0797774	ring-exported protein 2
PFIT_0512200	41.6078	81.596	78.0551	34.327	8.09337	3.38014	11.2668	25.3475	35.4592	58.8965	12.0219	0.20412	-2.29251	0.00115957	0.0857765	conserved Plasmodium protein, unknown function
PFIT_1001500	1003.34	573.162	2009.71	2067.75	3858.23	4528.26	4226.06	4239.17	2813.21	1413.49	4212.93	2.98051	1.57556	0.00118261	0.0862987	Plasmodium exported protein (hyp16), unknown function
PFIT_0726400	90.3484	167.172	79.6984	70.4606	23.1239	20.2809	36.873	27.6518	64.4512	101.92	26.9824	0.264741	-1.91735	0.00120135	0.0864975	conserved Plasmodium protein, unknown function
PFIT_1352300	6545.51	1939.4	10397.8	10111.1	22399	17788.6	21489.8	22608.4	14159.9	7248.44	21071.4	2.90703	1.53955	0.00124876	0.0887278	Plasmodium exported protein, unknown function
PFIT_1239300	343.562	526.394	646.625	214.995	113.307	101.404	216.117	112.143	284.319	432.894	135.743	0.313571	-1.67314	0.00127673	0.0895367	hydroxyethylthiazole kinase
PFIT_0609300	718.032	1642.87	486.407	1430.89	113.307	197.175	438.379	190.49	652.194	1069.55	234.838	0.219567	-2.18727	0.00134832	0.0933454	histone H3
PFIT_1430300	754.885	1470.72	679.49	559.168	279.799	218.583	238.651	242.721	555.502	866.066	244.938	0.282817	-1.82206	0.00137947	0.0942929	apicoplast ribosomal protein L15 precursor, putative
PFIT_0834300	3446.32	12625.5	6424.35	4251.12	289.049	788.7	1550.72	1122.2	3812.24	6686.82	937.667	0.140226	-2.83417	0.00142424	0.0961363	Plasmodium exported protein, unknown function
PFIT_1337900	306.709	733.369	606.365	336.946	69.3718	117.178	282.693	149.012	325.206	495.847	154.564	0.311717	-1.68169	0.00147432	0.0978838	conserved Plasmodium protein, unknown function
PFIT_1226600	135.523	268.67	309.756	196.928	72.8404	49.5754	106.522	71.4338	151.406	227.719	75.0929	0.329761	-1.60051	0.00149346	0.0978838	conserved Plasmodium protein, unknown function
PFIT_1246500	728.731	248.768	1077.16	1600.72	3638.55	2524.97	1741.23	2764.41	1790.57	913.845	2667.29	2.91875	1.54535	0.00150451	0.0978838	conserved Plasmodium protein, unknown function
PFIT_0408300	87.9708	183.094	126.531	73.1707	21.9677	32.6747	61.4551	23.8113	76.3344	117.692	34.9772	0.297194	-1.75053	0.00157961	0.101546	peptide chain release factor 2, putative
PFIT_0936100	2341.93	747.3	2517.48	5887.98	10529.5	8902.17	5630.31	7948.36	5563.13	2873.67	8252.58	2.87179	1.52195	0.00162869	0.102736	gametocytogenesis-implicated protein
PFIT_0727500	542.091	762.226	280.998	587.172	115.62	244.497	181.292	188.954	362.856	543.122	182.591	0.336187	-1.57266	0.00163617	0.102736	zinc finger, C3HC4 type, putative
PFIT_0803000	140.278	361.212	92.8445	69.5573	2.31239	11.2671	16.388	6.14484	87.5005	165.973	9.0281	0.054395	-4.20038	0.0016723	0.10352	acyl-CoA synthetase, pseudogene
PFIT_1342500	1156.7	2649.88	1348.3	866.304	367.67	325.62	407.652	356.401	934.816	1505.3	364.336	0.242036	-2.04671	0.001687	0.10352	conserved Plasmodium protein, unknown function
PFIT_1334000	972.434	411.961	758.367	2022.58	3363.37	3260.71	2321.98	2817.41	1991.1	1041.34	2940.87	2.82413	1.49781	0.00171631	0.104135	MSP7-like protein
PFIT_0214700	463.63	168.167	767.405	1458.9	2282.33	2057.38	1944.03	1991.7	1391.69	714.525	2068.86	2.89543	1.53378	0.00180138	0.108083	acyl-CoA synthetase
PFIT_0320800	296.01	920.443	617.046	322.493	32.3735	90.1371	192.559	136.723	325.973	538.998	112.948	0.209552	-2.25462	0.00194809	0.115601	ATP-dependent RNA helicase DDX6
PFIT_0200700	0	0	0	0	10.4058	3.38014	8.19401	12.2897	4.2837	0	8.5674	#DIV/0!	#DIV/0!	0.00202009	0.11857	Plasmodium exported protein (hyp10), unknown function
PFIT_1301050	21.3983	13.931	12.3245	19.8735	73.9966	56.3357	85.0128	47.6225	41.3119	16.8818	65.7419	3.89424	1.96134	0.00206166	0.11877	surface-associated interspersed protein 13.1 (SURFIN 13.1)
PFIT_1369300	12811.6	3078.76	19199.9	39308	61818.3	45575.6	44994.3	55430.3	35277.1	18599.6	51954.6	2.79332	1.48198	0.00206748	0.11877	membrane associated histidine-rich protein
PFIT_0309100	548.035	844.818	750.973	741.643	204.647	273.792	232.505	317.228	489.205	721.367	257.043	0.356327	-1.48873	0.0021717	0.123444	aurora-related kinase 2, putative
PFIT_0204200	263.912	490.571	354.945	206.865	80.9337	82.2501	175.147	112.912	220.942	329.074	112.811	0.342813	-1.54451	0.00220481	0.124021	ubiE/COQ5 methyltransferase, putative
PFIT_0725600	91.5372	234.837	146.251	98.4642	24.2801	49.5754	66.5763	37.6372	93.6448	142.772	44.5173	0.311806	-1.68128	0.00229661	0.126151	conserved Plasmodium protein, unknown function
PFIT_1141800	103.425	54.7291	41.9033	97.5609	16.1867	24.7877	19.4608	18.4345	47.061	74.4046	19.7174	0.265003	-1.91592	0.0023079	0.126151	conserved Plasmodium protein, unknown function
PFIT_0902900	448.176	863.724	677.026	443.541	143.368	143.093	354.391	226.591	412.489	608.116	216.861	0.356611	-1.48758	0.00232382	0.126151	Plasmodium exported protein (PHISTb), unknown function, pseudogene
PFIT_0936800	3250.17	2162.3	3708.85	1476.06	834.774	699.689	1704.35	743.526	1822.46	2649.34	995.586	0.375786	-1.41202	0.00233613	0.126151	Plasmodium exported protein (hyp11), unknown function
PFIT_0422200	10097.6	7712.82	12432.1	6657.63	1516.93	3214.52	6354.45	2825.09	6351.4	9225.05	3477.75	0.37699	-1.4074	0.00238115	0.126471	Plasmodium exported protein (PHISTc), unknown function
PFIT_0219300	165.243	73.6355	514.342	485.998	936.519	886.724	583.823	1119.13	595.677	309.804	881.549	2.8455	1.50868	0.00238953	0.126471	Plasmodium exported protein, unknown function
PFIT_0902100	61.8173	73.6355	39.4384	84.9141	208.115	217.456	147.492	198.171	128.88	64.9513	192.809	2.96851	1.56974	0.00243422	0.126471	probable protein, unknown function
PFIT_1214900	911.806	1506.54	998.284	731.707	239.333	296.326	634.011	341.039	707.381	1037.08	377.677	0.364172	-1.45731	0.00243573	0.126471	10 kDa chaperonin
PFIT_0219400	6943.75	2917.56	8733.96	16662.1	28218.1	25158.4	21263.5	22368.8	16533.3	8814.35	24252.2	2.75144	1.46019	0.00251011	0.129091	liver stage antigen 3
PFIT_0900300	11.888	8.95566	16.4327	0	56.6536	40.5617	44.0428	32.2604	26.3494	9.31907	43.3796	4.65493	2.21876	0.00257407	0.13062	erythrocyte membrane protein 1 (PfEMP1), exon 2, pseudogene
PFIT_1142800	3306.04	2097.62	3386.77	4138.21	11857.9	9562.42	4905.14	8519.83	5971.75	3232.16	8711.33	2.69521	1.4304	0.00261193	0.13062	conserved Plasmodium protein, unknown function
PFIT_1209500	135.523	343.3	233.344	116.531	20.8115	52.9556	77.8431	66.8252	130.892	207.174	54.6088	0.263589	-1.92364	0.00262773	0.13062	ABC transporter B family member 7, putative
PFIT_0822500	714.466	1241.85	674.561	390.243	143.368	166.754	309.324	268.837	488.676	755.281	222.071	0.294024	-1.76599	0.0026366	0.13062	conserved Plasmodium protein, unknown function
PFIT_1132600	2733.04	4619.13	3100.84	1236.67	765.402	654.621	1431.9	705.121	1905.84	2922.42	889.262	0.304289	-1.71648	0.00269402	0.132047	oxysterol-binding protein-related protein 2
PFIT_1360400	21.3983	64.6798	45.1898	64.1372	6.93718	13.5206	8.19401	16.8983	30.1194	48.8513	11.3875	0.233106	-2.10094	0.00272455	0.132047	actin-depolymerizing factor 2
PFIT_1466600	137.9	51.7438	127.353	3.61337	92.4957	287.312	302.154	393.27	174.48	80.1526	268.808	3.3537	1.74575	0.00273874	0.132047	potassium channel
PFIT_1019400	110.558	140.305	102.704	63.2339	30.0611	39.435	49.1641	13.8259	68.6609	104.2	33.1215	0.317864	-1.65352	0.00278864	0.133262	autophagy-related protein 8
PFIT_0400600	63.0061	54.7291	29.5788	55.1038	8.09337	14.6473	18.4365	7.68106	31.4095	50.6045	12.2146	0.241373	-2.05066	0.00282016	0.133376	acyl-CoA synthetase
PFIT_1231900	669.292	1517.49	1538.1	850.948	328.36	267.031	745.655	405.56	790.304	1143.96	436.651	0.381703	-1.38948	0.00284362	0.133376	60 kDa chaperonin
PFIT_bin09300	70.1389	35.8227	107.634	122.854	16.1867	16.9007	33.8003	30.7242	54.2577	84.1125	24.403	0.290123	-1.78526	0.00286512	0.133376	alpha/beta hydrolase, putative
PFIT_1401500	39.2302	26.867	29.5788	8.13007	1.1562	6.76028	6.14551	2.30432	15.0215	25.9515	4.09158	0.157662	-2.66509	0.00293145	0.133843	rifin
PFIT_1408900	7156.55	3845.96	6309.32	8322.48	20797.7	15630.9	14744.1	16163.2	11621.3	6408.58	16834	2.62679	1.3933	0.00294157	0.133843	plasmepsin I
PFIT_1139400	701.389	441.813	759.189	1247.51	3393.44	2482.15	1128.72	2039.32	1524.19	787.476	2260.91	2.87108	1.52159	0.00294951	0.133843	conserved Plasmodium protein, unknown function
PFIT_0617000	160.487	359.222	198.014	140.921	31.2173	89.0104	98.3281	56.0717	141.659	214.661	68.6569	0.319839	-1.64458	0.00303764	0.136694	conserved Plasmodium protein, unknown function
PFIT_0614900	1295.79	1818	1034.44	1037.04	860.21	389.843	382.046	376.372	899.216	1296.31	502.118	0.387342	-1.36832	0.00308799	0.137702	conserved Plasmodium protein, unknown function
PFIT_0813200	675.236	606.995	741.113	1356.82	245.114	430.405	348.245	282.663	585.824	845.041	326.607	0.386498	-1.37147	0.00311106	0.137702	protein phosphatase PPM5, putative
PFIT_1428100	5337.69	2239.91	6286.31	8071.36	19531.6	15593.7	9950.6	13670.7	10085.2	5483.82	14686.7	2.67818	1.42126	0.0031426	0.137968	lipase, putative
PFIT_1027500	122.446	62.6896	113.385	41.5537	189.616	220.836	258.111	264.996	159.204	85.0186	233.39	2.74516	1.45689	0.00325414	0.141712	protoporphyrinogen oxidase
PFIT_1321400	744.186	1432.91	762.475	531.165	215.052	276.045	428.137	271.141	582.638	867.683	297.594	0.342975	-1.54382	0.00330003	0.142188	conserved Plasmodium protein, unknown function
PFIT_0732300	4534.06	857.754	2948.84	3158.98	12514.7	5805.96	8958.1	5240.02	5502.3	2874.91	8129.69	2.8278	1.49968	0.00331771	0.142188	Plasmodium exported protein (PHISTa), unknown function
PFIT_0902000	154.543	307.478	280.998	230.352	42.7793	64.2227	132.128	101.39	164.236	243.343	85.1301	0.349836	-1.51525	0.00335131	0.142497	Plasmodium exported protein, unknown function
PFIT_1464600	683.557	362.207	981.03	1112.92	2110.06	2109.21	1830.34	2245.17	1429.31	784.928	2073.69	2.64189	1.40157	0.00341159	0.143926	fam-a protein
PFIT_0608700	193.774	128.365	106.812	82.2041	265.925	379.703	235.578	428.603	227.62	127.789	327.452	2.56245	1.35752	0.0034449	0.144205	palmitoyltransferase, putative
PFIT_1420800	476.707	1255.78	1143.71	510.388	82.0899	201.682	427.113	280.359	547.229	846.648	247.811	0.292696	-1.77252	0.00361284	0.147531	glutathione reductase
PFIT_0911900	177.13	299.517	239.917	220.415	113.307	61.9693	86.0371	79.1149	159.676	234.245	85.1071	0.363325	-1.46067	0.00361692	0.147531	GTP-binding protein, putative
PFIT_1352400	6371.94	1663.76	9194.89	13139.1	19533.9	20706.8	17589.5	21497.7	13712.2	7592.42	19832	2.61207	1.3852	0.00367698	0.147531	membrane associated histidine-rich protein
PFIT_0818700	1772.49	1561.27	1490.44	1062.33	811.65	465.333	624.793	417.849	1025.77	1471.63	579.906	0.394056	-1.34353	0.00373331	0.147531	vacuolar protein sorting-associated protein 9, putative
PFIT_1443300	51.1182	126.374	113.385	106.594	15.0306	25.9144	58.3823	28.4199	65.6524	99.368	31.9368	0.321399	-1.63756	0.00375454	0.147531	replication factor A protein 3, putative
PFIT_1335400	271.045	524.404	220.198	365.853	137.587	94.644	194.608	89.8684	237.276	345.375	129.177	0.374019	-1.41882	0.00376154	0.147531	conserved Plasmodium protein, unknown function
PFIT_1247700	57.0622	122.394	128.175	145.438	19.6553	22.5343	62.4793	42.2458	74.998	113.267	36.7287	0.324266	-1.62475	0.00378025	0.147531	serine/threonine protein kinase, putative
PFIT_1228800	13270.5	5066.92	11391.9	8520.32	28998.6	26202.9	19809	22375.7	16954.5	9562.42	24346.5	2.54606	1.34827	0.00379288	0.147531	multidrug resistance-associated protein 2
PFIT_0502500	1852.14	410.965	2668.66	2691.05	6234.21	4786.28	4171.77	4924.32	3467.43	1905.71	5029.15	2.63899	1.39999	0.00380468	0.147531	merozoite surface protein 8
PFIT_1001700	7555.98	3214.09	8377.37	11045.2	21714.5	19540.6	17133.7	19551.4	13516.6	7548.15	19485	2.58143	1.36817	0.00380823	0.147531	EMP1-trafficking protein
PFIT_1144900	288.877	158.217	202.943	67.7506	386.17	618.566	246.845	562.253	316.453	179.447	453.458	2.52698	1.33741	0.00382488	0.147531	conserved Plasmodium protein, unknown function
PFIT_1322800	165.243	327.379	249.776	211.382	56.6536	55.209	149.541	82.1873	162.171	238.445	85.8976	0.360241	-1.47297	0.00395535	0.150723	conserved Plasmodium protein, unknown function
PFIT_0802900	5696.71	1779.19	5117.13	10551.9	1608.27	1023.06	959.723	1083.8	3477.48	5786.24	1168.71	0.201981	-2.30771	0.00396345	0.150723	Plasmodium exported protein (PHISTa), unknown function
PFIT_1239400	1400.4	2283.69	1531.52	934.958	679.843	378.576	945.384	433.98	1073.54	1537.64	609.446	0.39635	-1.33515	0.00405341	0.153066	ATP-dependent zinc metalloprotease FTSH 1
PFIT_0311200	405.379	584.108	168.435	354.11	63.5908	114.925	159.783	152.853	250.398	378.008	122.788	0.324829	-1.62225	0.00414082	0.155281	phosphatidylinositol 3- and 4-kinase, putative
PFIT_bin07000	54.6846	90.5517	50.1196	120.144	28.9049	18.0274	33.8003	17.6664	51.7374	78.8751	24.5998	0.311883	-1.68093	0.004186	0.155293	stB_A4varICAM - erythrocyte membrane protein 1, putative
PFIT_0413300	379.226	687.596	280.998	277.326	104.058	170.134	178.22	94.477	271.504	406.286	136.722	0.336516	-1.57125	0.00429885	0.155293	GTP-binding protein, putative
PFIT_1445100	1556.13	2327.48	2057.37	844.624	573.473	476.6	1048.83	583.76	1183.53	1696.4	670.667	0.395347	-1.33881	0.0043049	0.155293	heat shock protein 90, putative
PFIT_0914800	597.964	395.044	729.61	681.119	1475.31	1168.4	1358.16	1980.18	1048.22	600.934	1495.51	2.48864	1.31536	0.0043167	0.155293	transporter, putative
PFIT_0400400	599.153	902.532	392.741	168.022	47.404	90.1371	120.862	133.65	306.812	515.612	98.0133	0.190091	-2.39524	0.00436472	0.155293	Plasmodium exported protein, unknown function, pseudogene
PFIT_0608400	63.0061	22.8867	20.5408	59.6205	142.212	127.319	88.0856	122.129	80.7249	41.5135	119.936	2.88909	1.53061	0.00437348	0.155293	conserved Plasmodium protein, unknown function
PFIT_0713900	299.576	620.926	317.15	204.155	47.404	66.4761	172.074	115.216	230.372	360.452	100.293	0.278241	-1.84559	0.00438131	0.155293	drug/metabolite exporter, drug/metabolite transporter
PFIT_1149100	656.215	175.133	918.586	938.572	2096.18	1566.13	1718.69	1652.2	1215.21	672.126	1758.3	2.61603	1.38738	0.00439761	0.155293	Plasmodium exported protein, unknown function
PFIT_0808600	178.319	281.606	114.207	213.189	45.0917	61.9693	109.595	60.6803	133.082	196.83	69.334	0.352253	-1.50532	0.00439996	0.155293	serine/threonine protein kinase, FIKK family
PFIT_1123200	112.936	58.7094	278.534	228.545	440.511	478.853	257.087	632.919	311.012	169.681	452.343	2.66584	1.41459	0.00443135	0.155385	conserved Plasmodium protein, unknown function
PFIT_0519700	4899.02	4900.74	3087.7	2437.22	1590.93	1510.92	922.85	1825.02	2646.8	3831.17	1462.43	0.381719	-1.38942	0.00456072	0.156735	carbon catabolite repressor protein 4, putative
PFIT_1116900	663.348	923.428	225.127	631.436	166.492	299.706	161.832	185.113	407.06	610.835	203.286	0.3328	-1.58727	0.00457184	0.156735	serine esterase, putative
PFIT_0303700	112.936	311.458	216.089	165.311	41.6231	50.7021	95.2554	95.2451	136.078	201.449	70.7064	0.35099	-1.5105	0.0045732	0.156735	IBR domain protein, putative
PFIT_1134000	67.7613	50.7488	45.1898	97.5609	10.4058	28.1679	18.4365	18.4345	42.0882	65.3152	18.8612	0.288772	-1.792	0.00458596	0.156735	LEM3/CDC50 family protein, putative
PFIT_1303300	99.8588	180.108	58.3359	70.4606	23.1239	29.2946	28.679	29.188	64.8812	102.191	27.5714	0.269803	-1.89002	0.0047094	0.159942	DNA ligase I
PFIT_0826100	12161.4	4666.9	7365.12	12873.5	25816.7	20122	23886.6	21175.1	16008.4	9266.73	22750.1	2.45503	1.29574	0.00478938	0.161642	RNA-binding protein, putative
PFIT_1472300	1553.76	2001.09	1189.72	846.431	264.769	429.278	978.16	486.979	968.774	1397.75	539.796	0.386189	-1.37262	0.00487868	0.163633	inorganic anion exchanger, inorganic anion antiporter
PFIT_1200900	2824.58	807.005	1730.36	3798.55	6920.99	6995.77	4575.33	4632.44	4035.63	2290.12	5781.13	2.52438	1.33593	0.00491081	0.163694	Plasmodium exported protein (PHISTa-like), unknown function
PFIT_0501500	5199.79	1739.39	4917.47	17741.6	30483.1	27725.1	13121.7	18467.6	14924.5	7399.57	22449.4	3.03387	1.60116	0.00497643	0.164386	interspersed repeat antigen
PFIT_bin01500	569.433	162.197	382.059	838.301	94.8081	99.1508	94.2311	153.621	299.225	487.997	110.453	0.226339	-2.14344	0.0050138	0.164386	Plasmodium exported protein (PHISTa), unknown function
PFIT_1224200	273.423	382.108	256.349	216.802	62.4346	64.2227	131.104	142.1	191.068	282.171	99.9652	0.354272	-1.49707	0.00502289	0.164386	histone chaperone ASF1, putative
PFIT_1223800	301.954	400.02	154.467	345.076	93.6519	137.459	113.692	103.694	206.252	300.379	112.124	0.373276	-1.42169	0.00508372	0.165374	conserved Plasmodium protein, unknown function
PFIT_0414300	14.2655	37.8128	33.687	27.1002	9.24957	1.12671	5.12126	6.91295	16.9095	28.2164	5.60262	0.198559	-2.33236	0.00519357	0.167936	conserved Plasmodium protein, unknown function
PFIT_0623400	148.599	190.059	135.569	108.401	24.2801	49.5754	76.8188	49.9269	97.9038	145.657	50.1503	0.344304	-1.53825	0.00525159	0.168121	anaphase promoting complex subunit, putative
PFIT_1246400	7464.44	12130.9	3178.9	8992.76	2022.19	3287.75	3214.1	2639.98	5366.38	7941.76	2791	0.351434	-1.50867	0.00526156	0.168121	actin I
PFIT_0516000	135.523	236.828	273.604	95.7542	53.185	50.7021	88.0856	78.3468	126.503	185.427	67.5799	0.364455	-1.45619	0.00532893	0.168585	NLI interacting factor-like phosphatase, putative
PFIT_0201600	299.576	400.02	461.758	158.988	48.5602	140.839	190.511	125.201	228.182	330.085	126.278	0.382561	-1.38624	0.00533852	0.168585	Plasmodium exported protein (hyp11), unknown function
PFIT_0106600	33.2863	98.5123	38.6167	41.5537	9.24957	10.1404	24.582	6.91295	32.8567	52.9923	12.7212	0.240059	-2.05854	0.00551598	0.173176	conserved Plasmodium protein, unknown function
PFIT_0732100	236.57	981.143	446.968	413.73	47.404	72.1097	130.08	162.07	311.259	519.603	102.916	0.198067	-2.33594	0.00570332	0.175854	Plasmodium exported protein, unknown function
PFIT_0901900	227.06	514.453	322.08	191.508	95.9643	73.2364	175.147	104.462	212.989	313.775	112.202	0.357589	-1.48363	0.00573345	0.175854	Plasmodium exported protein (hyp5), unknown function
PFIT_1209600	93.9148	296.532	170.078	121.048	30.0611	33.8014	87.0613	44.5501	109.631	170.393	48.8685	0.286799	-1.80189	0.0057876	0.175854	50S ribosomal protein L1, apicoplast, putative
PFIT_1405700	77.2717	29.8522	163.505	189.702	190.772	331.254	232.505	441.661	207.065	115.083	299.048	2.59855	1.37771	0.0057892	0.175854	conserved Plasmodium protein, unknown function
PFIT_1356000	2271.79	1092.59	1821.56	777.777	2283.49	3695.62	3967.95	3977.25	2486	1490.93	3481.08	2.33484	1.22332	0.00580775	0.175854	protein kinase 5
PFIT_0206700	275.8	401.015	114.207	231.255	72.8404	82.2501	87.0613	111.375	171.976	255.569	88.3818	0.345823	-1.53189	0.00586739	0.175854	serine repeat antigen 7
PFIT_0920800	175.942	299.517	105.169	280.036	72.8404	108.165	59.4066	80.6511	147.716	215.166	80.2656	0.373041	-1.4226	0.00593184	0.175854	conserved Plasmodium protein, unknown function
PFIT_1415400	1192.36	1614.01	878.326	843.721	428.949	406.744	524.417	440.124	791.081	1132.1	450.058	0.397541	-1.33082	0.0059338	0.175854	serine/threonine protein phosphatase PP1
PFIT_1241700	426.777	744.315	404.243	308.039	187.304	159.993	164.904	212.765	326.043	470.844	181.242	0.38493	-1.37733	0.00594007	0.175854	conserved Plasmodium protein, unknown function
PFIT_bin06500	1117.47	3794.22	1654.77	1048.78	160.711	392.096	502.907	274.982	1118.24	1903.81	332.674	0.174741	-2.51671	0.00595951	0.175854	unspecified product
PFIT_1021200	5716.92	3629.03	4798.34	8925.92	3880.19	2306.38	1665.43	2043.16	4120.67	5767.55	2473.79	0.428916	-1.22123	0.00624929	0.175854	conserved Plasmodium membrane protein, unknown function
PFIT_0527800	73.7053	169.163	81.3417	68.6539	31.2173	27.0411	46.0913	28.4199	65.7041	98.2159	33.1924	0.337954	-1.5651	0.00625619	0.175854	conserved Plasmodium protein, unknown function
PFIT_0804900	341.184	328.374	137.213	344.173	73.9966	125.065	132.128	101.39	197.941	287.736	108.145	0.375848	-1.41178	0.0062635	0.175854	transcription factor with AP2 domain(s)
PFIT_0802000	4353.37	7967.56	4298.78	2138.21	1116.89	1204.46	1885.65	1587.67	3069.07	4689.48	1448.67	0.308918	-1.6947	0.00626966	0.175854	unspecified product
PFIT_0930300	233.004	614.956	258.814	199.638	62.4346	79.9967	118.813	61.4484	203.638	326.603	80.6732	0.247007	-2.01738	0.00634988	0.175854	conserved Plasmodium protein, unknown function
PFIT_0603000	234.193	116.424	128.996	319.783	63.5908	99.1508	58.3823	66.0571	135.822	199.849	71.7953	0.359248	-1.47695	0.0063807	0.175854	transcription factor with AP2 domain(s)
PFIT_0714700	66.5725	81.596	91.2013	52.3938	12.7182	32.6747	31.7518	17.6664	48.3218	72.9409	23.7028	0.324959	-1.62167	0.0063963	0.175854	cysteine desulfurase
PFIT_0818400	120.068	133.34	46.8331	117.434	21.9677	34.9281	41.9943	37.6372	69.2754	104.419	34.1318	0.326874	-1.61319	0.00650215	0.175854	conserved Plasmodium protein, unknown function
PFIT_bin01100	123.635	68.6601	88.7364	112.014	27.7487	28.1679	40.97	33.7966	65.4661	98.2614	32.6708	0.332489	-1.58862	0.00651717	0.175854	rifin
PFIT_0623300	197.34	386.089	205.408	130.985	113.307	58.5891	91.1583	72.2019	156.885	229.955	83.8142	0.36448	-1.45609	0.00654432	0.175854	conserved Plasmodium protein, unknown function
PFIT_1444700	285.311	693.566	419.033	171.635	82.0899	81.1234	146.468	103.694	247.865	392.386	103.344	0.263373	-1.92482	0.00655565	0.175854	poly(A)-specific ribonuclease PARN, putative
PFIT_1323900	286.5	117.419	476.547	574.525	937.675	876.584	881.88	970.117	640.156	363.748	916.564	2.51978	1.3333	0.00657145	0.175854	SNARE protein, putative
PFIT_1362600	45.1742	138.315	89.558	26.1969	2.31239	9.01371	24.582	14.594	43.7183	74.8111	12.6255	0.168766	-2.56691	0.00660334	0.175854	conserved Plasmodium protein, unknown function
PFIT_1224700	96.2924	165.182	124.067	74.9773	45.0917	14.6473	41.9943	53.7674	77.0024	115.13	38.8752	0.337664	-1.56634	0.00661134	0.175854	conserved Plasmodium protein, unknown function
PFIT_0508800	257.969	500.522	219.376	224.029	113.307	93.5173	149.541	107.535	208.224	300.474	115.975	0.385974	-1.37343	0.00664079	0.175854	single-stranded DNA-binding protein
PFIT_1300500	833.345	261.704	1045.94	602.529	2252.27	1606.69	1458.53	1513.17	1196.77	685.879	1707.67	2.48975	1.316	0.00666718	0.175854	Plasmodium exported protein (PHISTa-like), unknown function, pseudogene
PFIT_1334400	10.6992	24.8768	17.2543	94.8508	0	0	0	2.30432	18.7482	36.9203	0.576079	0.0156033	-6.002	0.00672414	0.175854	reticulocyte binding protein 2 homologue b, putative
PFIT_1001400	355.45	206.975	602.257	1032.52	1497.27	1602.19	1044.74	1401.79	967.899	549.3	1386.5	2.52412	1.33578	0.00672619	0.175854	Plasmodium exported protein (PHISTc), unknown function
PFIT_1357800	932.015	506.493	1134.68	1277.32	2504.32	2087.8	1407.32	3139.25	1623.65	962.627	2284.67	2.37337	1.24694	0.00672995	0.175854	HVA22-like protein, putative
PFIT_0503100	275.8	524.404	252.241	285.456	72.8404	153.233	149.541	139.795	231.664	334.475	128.852	0.385237	-1.37618	0.00673906	0.175854	50S ribosomal protein L28, apicoplast, putative
PFIT_1020600	233.004	291.557	496.266	708.22	1468.37	1197.7	778.431	1001.61	771.894	432.262	1111.53	2.57142	1.36257	0.00674696	0.175854	conserved Plasmodium protein, unknown function
PFIT_1314500	41.6078	37.8128	48.4763	40.6504	5.78098	20.2809	11.2668	8.44916	26.7906	42.1368	11.4444	0.271602	-1.88044	0.00674921	0.175854	conserved Plasmodium protein, unknown function
PFIT_bin00500	838.1	361.212	1043.47	653.116	1916.97	1962.74	1638.8	1626.85	1255.16	723.975	1786.34	2.4674	1.30299	0.00676358	0.175854	rifin
PFIT_1363200	1035.44	1065.72	1533.99	1255.64	3507.9	3231.42	2334.27	2956.44	2115.1	1222.7	3007.51	2.45973	1.2985	0.00677487	0.175854	conserved Plasmodium protein, unknown function
PFIT_1013400	618.173	593.064	1036.9	1041.55	2143.59	2015.69	1282.36	2533.98	1408.16	822.423	1993.91	2.42443	1.27765	0.00677536	0.175854	initiation factor 2 subunit family, putative
PFIT_1224800	233.004	332.355	348.372	178.862	99.4329	87.8837	129.056	110.607	189.946	273.148	106.745	0.390795	-1.35552	0.00680045	0.175854	isoleucine--tRNA ligase, putative
PFIT_0612800	517.126	393.054	138.034	359.53	119.088	148.726	108.571	148.244	241.547	351.936	131.157	0.372674	-1.42401	0.0068062	0.175854	transcription factor with AP2 domain(s)
PFIT_0925600	77.2717	185.084	75.5902	83.1074	26.5925	23.661	52.2368	31.4923	69.3795	105.263	33.4957	0.318208	-1.65196	0.0068529	0.176217	thioredoxin-like protein 2
PFIT_1004400	932.015	1147.32	1174.11	421.86	226.614	309.846	500.859	433.212	643.23	918.827	367.633	0.400111	-1.32153	0.00692116	0.177129	ADP/ATP carrier protein, putative
PFIT_1338900	714.466	1319.47	400.957	394.76	120.244	200.555	181.292	142.868	434.326	707.413	161.24	0.227929	-2.13334	0.00697158	0.177578	conserved Plasmodium protein, unknown function
PFIT_0816400	111.747	185.084	114.207	66.8473	34.6859	33.8014	52.2368	45.3182	80.4909	119.471	41.5106	0.347453	-1.52511	0.0071426	0.179608	conserved Plasmodium protein, unknown function
PFIT_1015100	4642.24	10783.6	6386.55	2648.6	797.775	1015.17	3005.15	1454.02	3841.64	6115.25	1568.03	0.256413	-1.96346	0.00715451	0.179608	heat shock protein 60
PFIT_0700200	2.37759	0	0	0.903341	18.4991	13.5206	8.19401	5.37674	6.10892	0.820233	11.3976	13.8956	3.79655	0.00725207	0.179608	rifin
PFIT_1149000	374.47	112.443	382.881	421.86	944.612	852.923	680.103	725.86	561.894	322.914	800.874	2.48015	1.31043	0.00728462	0.179608	Plasmodium exported protein (hyp11), unknown function
PFIT_0824000	1650.05	837.852	2021.22	2230.35	5083.79	4079.83	3458.9	3839.76	2900.22	1684.87	4115.57	2.44267	1.28846	0.00732506	0.179608	protein kinase 1
PFIT_1426300	117.691	239.813	63.2657	156.278	27.7487	64.2227	47.1155	44.5501	95.0855	144.262	45.9093	0.318236	-1.65183	0.00733348	0.179608	conserved Plasmodium protein, unknown function
PFIT_0206400	594.398	1534.4	382.881	865.401	163.024	304.213	191.535	200.476	529.541	844.271	214.812	0.254435	-1.97463	0.00735068	0.179608	conserved Plasmodium protein, unknown function
PFIT_1002800	96.2924	185.084	124.067	59.6205	19.6553	45.0686	51.2126	46.0863	78.3858	116.266	40.5057	0.348389	-1.52123	0.00740159	0.179608	conserved Plasmodium protein, unknown function
PFIT_1360100	6279.22	3739.49	8300.14	10159	20545.6	16738.5	14397.9	17314.6	12184.3	7119.45	17249.2	2.42282	1.27669	0.00741358	0.179608	protein transport protein Sec24A
PFIT_0935300	611.041	685.606	614.581	785.004	158.399	330.127	316.494	294.184	474.429	674.058	274.801	0.407682	-1.29449	0.00745516	0.179608	cAMP-dependent protein kinase catalytic subunit
PFIT_1138100	221.116	513.458	537.348	222.222	86.7147	93.5173	179.244	178.969	254.074	373.536	134.611	0.36037	-1.47245	0.0074679	0.179608	UVB-resistance protein UVR8 homologue
PFIT_1358700	2083.96	6814.27	3634.9	1836.49	337.609	740.251	1104.14	858.742	2176.3	3592.41	760.186	0.211609	-2.24053	0.00750697	0.179608	conserved Plasmodium protein, unknown function
PFIT_0614100	109.369	51.7438	124.067	74.074	197.71	291.819	221.238	220.446	161.308	89.8134	232.803	2.59208	1.37411	0.00752292	0.179608	enoyl-acyl carrier reductase
PFIT_1239900	13.0767	2.98522	24.649	10.8401	1.1562	2.25343	2.0485	0	7.12615	12.8878	1.36453	0.105878	-3.23952	0.00752915	0.179608	erythrocyte membrane protein 1 (PfEMP1), pseudogene
PFIT_1015000	110.558	175.133	119.137	84.0108	26.5925	47.322	57.3581	43.0139	82.8906	122.21	43.5716	0.356532	-1.4879	0.00756796	0.179608	conserved Plasmodium protein, unknown function
PFIT_0730500	4022.88	9280.06	3789.37	1884.37	499.477	543.076	1322.31	1045.39	2798.37	4744.17	852.563	0.179708	-2.47628	0.00758345	0.179608	acyl-CoA synthetase
PFIT_1036200	581.321	1038.86	338.513	517.615	117.932	196.048	333.906	193.563	414.719	619.076	210.362	0.3398	-1.55724	0.007639	0.180134	DNA polymerase zeta catalytic subunit, putative
PFIT_1016100	19.0207	23.8818	98.596	310.749	472.884	327.874	203.826	400.183	232.127	113.062	351.192	3.10619	1.63515	0.0077226	0.181313	Plasmodium exported protein (PHISTc), unknown function
PFIT_1361800	187.83	394.049	140.499	212.285	83.2461	82.2501	122.91	63.7528	160.853	233.666	88.0398	0.376776	-1.40822	0.00787621	0.182613	conserved Plasmodium protein, unknown function
PFIT_1474400	228.249	98.5123	197.192	373.983	613.94	581.384	472.18	542.283	388.465	224.484	552.447	2.46096	1.29922	0.00788884	0.182613	conserved Plasmodium protein, unknown function
PFIT_bin07600	13.0767	3.9803	23.0057	9.93676	34.6859	72.1097	35.8488	43.0139	29.4572	12.4999	46.4146	3.7132	1.89266	0.00789218	0.182613	erythrocyte membrane protein 1, PfEMP1
PFIT_0210500	111.747	240.808	110.099	74.074	23.1239	38.3083	24.582	58.376	85.1397	134.182	36.0976	0.26902	-1.89422	0.00791321	0.182613	conserved Plasmodium protein, unknown function
PFIT_0422900	11285.2	3397.18	8100.48	6403.79	21457.8	13466.5	20908	12645.3	12208	7296.67	17119.4	2.3462	1.23032	0.00809768	0.185384	serine/threonine protein kinase, FIKK family
PFIT_0803100	8.32157	5.97044	10.6812	29.8103	4.62478	0	0	0.768106	7.52205	13.6959	1.34822	0.09844	-3.34461	0.00811428	0.185384	acyl-CoA binding protein
PFIT_0530900	301.954	407.98	521.737	283.649	179.21	139.713	165.929	148.244	268.552	378.83	158.274	0.417797	-1.25913	0.00813629	0.185384	conserved Plasmodium protein, unknown function
PFIT_0829200	235.381	326.384	134.748	162.601	57.8098	76.6166	139.298	57.6079	148.806	214.779	82.8331	0.385667	-1.37457	0.00821927	0.186488	SPRY domain, putative
PFIT_0519000	28.5311	61.6946	18.0759	16.2601	0	10.1404	6.14551	4.60863	18.182	31.1404	5.22364	0.167745	-2.57566	0.00826127	0.186656	conserved Plasmodium protein, unknown function
PFIT_0602700	259.157	439.823	147.072	199.638	60.1222	105.911	123.934	79.1149	176.847	261.423	92.2706	0.352956	-1.50244	0.0083099	0.186973	centrosomal protein CEP76, putative
PFIT_1127900	336.429	164.187	379.594	600.722	1204.76	848.416	864.468	749.671	643.53	370.233	916.828	2.47635	1.30822	0.00835965	0.187312	protein phosphatase, putative
PFIT_bin02100	22.5871	8.95566	23.8274	13.5501	0	4.50686	5.12126	0.768106	9.91456	17.2301	2.59905	0.150844	-2.72887	0.00850706	0.189827	B_ITvar29 - erythrocyte membrane protein 1, PfEMP1, putative
PFIT_0904400	34.4751	16.9163	36.9735	12.6468	41.6231	65.3494	125.983	66.0571	50.003	25.2529	74.7531	2.96018	1.56568	0.00857892	0.190643	conserved Plasmodium protein, unknown function
PFIT_1417800	499.294	964.226	594.041	336.946	316.798	159.993	262.208	250.402	422.989	598.627	247.35	0.413196	-1.2751	0.00883284	0.194503	lysine--tRNA ligase, putative
PFIT_1436000	2944.65	6339.61	3478.79	1811.2	490.227	770.672	1944.03	1120.67	2362.48	3643.56	1081.4	0.296797	-1.75245	0.00886876	0.194503	mitochondrial acidic protein MAM33, putative
PFIT_0518300	101.048	163.192	116.672	95.7542	28.9049	50.7021	66.5763	32.2604	81.8887	119.166	44.6109	0.374358	-1.41751	0.00889484	0.194503	SWIB/MDM2 domain-containing protein, putative
PFIT_1009900	71.3277	37.8128	25.4706	80.3974	6.93718	21.4076	25.6063	10.7535	34.9641	53.7521	16.1761	0.300939	-1.73246	0.00889673	0.194503	conserved Plasmodium protein, unknown function
PFIT_1014400	248.458	277.626	77.2335	347.786	73.9966	132.952	57.3581	79.1149	161.816	237.776	85.8554	0.361077	-1.46962	0.00896525	0.195211	conserved Plasmodium protein, unknown function
PFIT_1231600	2268.22	1003.03	3916.72	2804.88	6937.18	5532.17	5057.75	6283.87	4225.48	2498.21	5952.74	2.3828	1.25266	0.0092317	0.200206	asparagine-rich protein, putative
PFIT_0608200	14.2655	33.8325	17.2543	26.1969	3.46859	4.50686	3.07275	6.14484	13.5928	22.8873	4.29826	0.187801	-2.41272	0.00944615	0.202995	conserved Plasmodium protein, unknown function
PFIT_0607700	12864	10937.9	11508.6	3329.72	2557.51	2511.45	6444.59	3094.7	6656.05	9660.03	3652.06	0.378059	-1.40332	0.00946465	0.202995	ornithine aminotransferase
PFIT_1313900	492.161	1127.42	461.758	446.251	179.21	153.233	227.384	257.315	418.091	631.897	204.286	0.323289	-1.6291	0.00947312	0.202995	conserved Plasmodium protein, unknown function
PFIT_1011900	77542.7	100267	64101.3	45642.2	19323.5	30700.7	45559.7	27392.2	51316.1	71888.2	30744	0.427664	-1.22545	0.00951631	0.203115	hypoxanthine-guanine phosphoribosyltransferase
PFIT_0925500	83.2157	220.906	104.347	65.9439	4.62478	28.1679	49.1641	34.5648	73.8668	118.603	29.1304	0.245612	-2.02555	0.00963376	0.204741	protein phosphatase-beta
PFIT_0621000	476.707	278.621	537.348	266.486	1242.91	934.046	541.829	955.523	654.184	389.79	918.577	2.35659	1.2367	0.00967338	0.204741	conserved Plasmodium protein, unknown function
PFIT_0729700	9519.87	2477.73	8671.51	14212.3	21385	20174.9	19419.8	19923.9	14473.1	8720.35	20225.9	2.31939	1.21375	0.00970626	0.204741	Plasmodium exported protein, unknown function
PFIT_0833500	9465.19	3271.8	6841.74	12860.9	20876.3	19764.8	13752.6	19724.2	13319.7	8109.9	18529.5	2.2848	1.19207	0.00975125	0.20489	Plasmodium exported protein (PHISTc), unknown function
PFIT_1246200	34.4751	48.7586	85.4498	55.1038	127.182	144.219	100.377	208.925	100.561	55.9468	145.176	2.59488	1.37567	0.00992442	0.20772	conserved Plasmodium protein, unknown function
PFIT_1034200	109.369	298.522	199.657	91.2375	19.6553	40.5617	85.0128	60.6803	113.087	174.696	51.4776	0.294669	-1.76283	0.00998725	0.208228	conserved Plasmodium protein, unknown function
PFIT_0210100	389.925	302.502	583.359	684.733	1438.31	1032.07	821.449	1328.82	822.646	490.13	1155.16	2.35685	1.23686	0.0100931	0.209626	conserved Plasmodium protein, unknown function
PFIT_0306300	320.975	411.961	163.505	262.872	61.2784	103.658	206.899	92.1727	202.915	289.828	116.002	0.400244	-1.32105	0.010218	0.211406	FAD-dependent glycerol-3-phosphate dehydrogenase, putative
PFIT_1421900	172.375	315.438	156.11	122.854	61.2784	57.4624	127.007	58.376	133.863	191.695	76.031	0.396626	-1.33415	0.010389	0.212576	mannose-1-phosphate guanyltransferase, putative
PFIT_0320700	162.865	353.251	116.672	157.181	24.2801	61.9693	85.0128	69.1295	128.795	197.492	60.0979	0.304305	-1.71641	0.0104016	0.212576	signal peptidase complex subunit 2, putative
PFIT_1104600	1170.96	2938.45	696.745	1486	334.141	460.826	409.7	412.473	988.662	1573.04	404.285	0.257009	-1.96011	0.0104036	0.212576	CCR4-NOT transcription complex subunit 1, putative
PFIT_0920000	501.671	378.128	91.2013	442.637	165.336	129.572	80.9158	105.999	236.933	353.41	120.456	0.340839	-1.55284	0.0104671	0.212576	regulator of chromosome condensation, putative
PFIT_0722000	158.11	357.231	119.137	214.092	68.2156	92.3906	86.0371	76.8106	146.503	212.142	80.8634	0.381175	-1.39147	0.0104713	0.212576	conserved Plasmodium protein, unknown function
PFIT_1207900	597.964	1527.44	579.251	371.273	40.4669	125.065	237.626	192.794	458.985	768.982	148.988	0.193747	-2.36775	0.0106532	0.215458	mitochondrial ACP precursor
PFIT_1148900	7094.73	1765.26	5315.97	10680.2	21063.6	11671.6	12134.3	12692.9	10302.3	6214.04	14390.6	2.31582	1.21152	0.0106934	0.215464	Plasmodium exported protein (PHISTc), unknown function
PFIT_0320000	253.213	448.778	244.847	124.661	54.3412	70.983	147.492	92.9408	179.657	267.875	91.4393	0.341351	-1.55067	0.0107634	0.215861	protein phosphatase inhibitor 2
PFIT_0730100	194.962	50.7488	264.566	835.591	1262.57	833.768	613.526	895.611	618.917	336.467	901.368	2.67892	1.42165	0.0107931	0.215861	Plasmodium exported protein, unknown function
PFIT_1209700	143.844	233.842	161.04	112.014	33.5297	54.0823	81.9401	77.5787	112.234	162.685	61.7827	0.379768	-1.39681	0.0109833	0.218855	syntaxin, Qa-SNARE family
PFIT_0709900	1008.1	1661.77	764.94	508.581	295.986	230.976	364.633	458.559	661.693	985.848	337.539	0.342384	-1.54631	0.0111887	0.222129	AAA family ATPase, CDC48 subfamily
PFIT_0937000	628.873	185.084	820.811	496.838	1504.21	873.203	1424.73	1166.75	887.563	532.901	1242.23	2.33106	1.22099	0.0113331	0.223743	ring-exported protein 4
PFIT_1317900	134.334	325.389	157.754	143.631	46.2478	87.8837	83.9886	79.883	132.389	190.277	74.5008	0.391539	-1.35277	0.0113529	0.223743	conserved Plasmodium protein, unknown function
PFIT_1312000	348.317	204.985	113.385	279.132	67.0594	104.784	97.3039	99.8537	164.353	236.455	92.2503	0.390139	-1.35794	0.0114249	0.224343	conserved Plasmodium protein, unknown function
PFIT_1442000	93.9148	160.207	357.41	207.769	40.4669	64.2227	122.91	51.4631	137.295	204.825	69.7657	0.340611	-1.5538	0.0115965	0.226888	major facilitator superfamily, putative
PFIT_1435000	84.4044	112.443	39.4384	142.728	35.8421	45.0686	36.873	24.5794	65.1721	94.7535	35.5908	0.375614	-1.41268	0.0117009	0.228104	conserved Plasmodium protein, unknown function
PFIT_1465400	52.307	38.8079	53.4061	25.2936	60.1222	182.528	90.1341	111.375	76.7467	42.4536	111.04	2.61555	1.38712	0.0118338	0.229071	conserved Plasmodium protein, unknown function
PFIT_1301340	3058.77	2062.79	3570	4018.97	7539.56	7203.08	6823.56	7301.61	5197.29	3177.63	7216.95	2.27117	1.18344	0.0118456	0.229071	gametocyte associated protein, pseudogene
PFIT_1471900	262.724	401.015	262.923	130.985	79.7775	100.278	134.177	115.216	185.887	264.411	107.362	0.406041	-1.3003	0.0119176	0.229071	conserved Plasmodium protein, unknown function
PFIT_1362700	147.411	417.931	133.926	101.174	21.9677	38.3083	51.2126	28.4199	117.544	200.11	34.9771	0.174789	-2.51631	0.0119202	0.229071	conserved Plasmodium protein, unknown function
PFIT_0211100	452.931	1165.23	724.68	355.917	152.618	280.552	272.451	228.895	454.159	674.69	233.629	0.346276	-1.53	0.0121413	0.230399	tyrosine kinase-like protein, putative
PFIT_1418900	87.9708	228.867	104.347	49.6838	11.562	21.4076	39.9458	29.188	71.6215	117.717	25.5258	0.21684	-2.2053	0.0121439	0.230399	conserved Plasmodium protein, unknown function
PFIT_1473700	141.467	133.34	77.2335	254.742	23.1239	81.1234	53.2611	62.2166	103.313	151.696	54.9312	0.362115	-1.46548	0.0121453	0.230399	protein disulfide-isomerase
PFIT_0304400	186.641	491.566	286.75	137.308	21.9677	65.3494	114.716	105.999	176.287	275.566	77.008	0.279454	-1.83932	0.0121599	0.230399	1-cys-glutaredoxin-like protein-1
PFIT_0529200	1892.56	1005.02	3949.59	1755.19	396.575	333.507	1270.07	484.675	1385.9	2150.59	621.207	0.288854	-1.79159	0.0122602	0.231486	zinc finger protein, putative
PFIT_1243100	99.8588	163.192	124.888	78.5907	33.5297	28.1679	67.6006	46.8544	80.3353	116.632	44.0381	0.377581	-1.40514	0.0123555	0.23208	mitochondrial import inner membrane translocase subunit TIM13, putative
PFIT_1401800	79.6493	347.281	91.2013	338.753	10.4058	13.5206	63.5036	65.289	126.2	214.221	38.1797	0.178226	-2.48822	0.0123776	0.23208	glycophorin binding protein
PFIT_0732700	3485.55	1108.51	3221.62	2288.16	4973.96	6510.15	4712.58	6072.64	4046.65	2525.96	5567.33	2.20405	1.14015	0.0125412	0.233146	Plasmodium exported protein (PHIST), unknown function, pseudogene
PFIT_0732000	71.3277	331.36	139.678	179.765	28.9049	58.5891	49.1641	60.6803	114.934	180.532	49.3346	0.273273	-1.87159	0.0126168	0.233146	serine/threonine protein kinase, FIKK family
PFIT_1113200	99.8588	267.675	183.224	102.078	23.1239	19.1541	103.449	67.5933	108.27	163.209	53.3302	0.32676	-1.6137	0.0126321	0.233146	conserved Plasmodium protein, unknown function
PFIT_1426800	168.809	329.369	98.596	118.338	48.5602	60.8426	39.9458	57.6079	115.259	178.778	51.7391	0.289404	-1.78884	0.0127305	0.233146	conserved Plasmodium protein, unknown function
PFIT_1325000	433.91	803.025	616.225	470.641	423.168	179.148	232.505	215.07	421.711	580.95	262.472	0.451799	-1.14625	0.0127489	0.233146	conserved Plasmodium protein, unknown function
PFIT_0408200	1475.29	3016.07	1666.27	745.257	365.358	406.744	850.128	569.934	1136.88	1725.72	548.041	0.317572	-1.65484	0.0127965	0.233146	replication protein A1, large subunit
PFIT_1456200	29.7199	11.9409	35.3302	30.7136	67.0594	66.4761	78.8673	87.564	50.9589	26.9261	74.9917	2.78509	1.47772	0.0128134	0.233146	protein phosphatase PPM3, putative
PFIT_0719300	2055.43	4181.3	2026.97	1083.11	311.017	505.895	1275.19	648.281	1510.9	2336.7	685.096	0.29319	-1.77009	0.0128433	0.233146	conserved Plasmodium protein, unknown function
PFIT_1132000	234.193	232.847	348.372	308.943	142.212	150.98	134.177	78.3468	203.759	281.089	126.429	0.449783	-1.1527	0.0128435	0.233146	conserved Plasmodium protein, unknown function
PFIT_1368400	133.145	176.128	154.467	148.148	538.787	349.281	244.796	327.213	258.996	152.972	365.019	2.38618	1.25471	0.0128662	0.233146	conserved Plasmodium protein, unknown function
PFIT_1431000	2479.83	1912.53	3275.03	3575.43	7234.32	6576.63	5263.63	6432.88	4593.78	2810.7	6376.87	2.26878	1.18192	0.0129348	0.233605	coatamer beta subunit, putative
PFIT_0831100	1420.61	2633.96	1212.73	916.892	542.256	503.641	692.394	664.411	1073.36	1546.05	600.676	0.388523	-1.36393	0.0130156	0.23428	leucine--tRNA ligase, putative
PFIT_0402300	77.2717	191.054	73.947	65.9439	16.1867	24.7877	40.97	33.7966	65.4947	102.054	28.9353	0.283529	-1.81843	0.0131184	0.235347	conserved Plasmodium protein, unknown function
PFIT_0530200	175.942	424.896	221.841	121.951	63.5908	70.983	79.8916	89.1002	156.024	236.158	75.8914	0.321359	-1.63774	0.0131624	0.235355	RAP protein, putative
PFIT_1362500	145.033	201.005	221.019	114.724	75.1528	49.5754	83.9886	71.4338	120.242	170.445	70.0376	0.41091	-1.28311	0.0133269	0.237092	DNase I-like protein, putative
PFIT_1344600	357.827	613.961	202.122	383.017	206.959	104.784	156.71	183.577	276.12	389.232	163.008	0.418794	-1.25569	0.0133474	0.237092	conserved Plasmodium protein, unknown function
PFIT_0422300	111.747	83.5862	173.365	198.735	35.8421	114.925	55.3096	37.6372	101.393	141.858	60.9284	0.429502	-1.21926	0.013401	0.237264	reticulocyte binding protein homologue 5
PFIT_1416400	634.817	1037.86	326.188	428.184	235.864	227.596	216.117	209.693	414.54	606.763	222.318	0.366399	-1.44851	0.0135872	0.239051	conserved Plasmodium protein, unknown function
PFIT_0537100	217.549	106.473	313.864	135.501	54.3412	95.7707	72.7218	92.9408	136.145	193.347	78.9436	0.408301	-1.2923	0.0135979	0.239051	rifin, pseudogene
PFIT_1313000	1732.07	1336.38	2116.53	1951.22	5279.19	4359.26	2559.6	3948.83	2910.39	1784.05	4036.72	2.26267	1.17803	0.0136436	0.239051	conserved Plasmodium membrane protein, unknown function
PFIT_1004500	123.635	240.808	96.9527	70.4606	15.0306	32.6747	56.3338	49.1588	85.6317	132.964	38.2995	0.288044	-1.79564	0.0136791	0.239051	conserved Plasmodium protein, unknown function
PFIT_0614500	429.155	596.049	170.078	309.846	61.2784	113.798	193.583	167.447	255.154	376.282	134.027	0.356187	-1.48929	0.0137979	0.240019	cdc2-related protein kinase 5
PFIT_0709400	240.137	511.468	304.004	163.505	42.7793	77.7433	173.098	134.418	205.894	304.778	107.01	0.351107	-1.51002	0.0138425	0.240019	conserved Plasmodium protein, unknown function
PFIT_1006000	96.2924	209.961	114.207	58.7172	19.6553	45.0686	60.4308	36.101	80.0541	119.794	40.3139	0.336526	-1.57121	0.0138678	0.240019	conserved Plasmodium protein, unknown function
PFIT_0622700	7533.39	3684.76	9678.01	11765.1	25161.1	18839.8	12928.1	17312.3	13362.8	8165.32	18560.3	2.27307	1.18464	0.0143164	0.246569	tyrosine kinase-like protein, putative
PFIT_1336600	1126.98	636.847	1072.23	1686.54	2739.03	3193.11	1475.95	2663.02	1824.21	1130.65	2517.78	2.22684	1.155	0.0144433	0.246569	conserved Plasmodium protein, unknown function
PFIT_1239500	162.865	437.832	179.116	105.691	52.0288	48.4487	45.067	61.4484	136.562	221.376	51.7483	0.233757	-2.09692	0.014458	0.246569	conserved Plasmodium protein, unknown function
PFIT_bin11100	30.9087	16.9163	37.7951	9.93676	3.46859	12.3939	4.097	3.07242	14.8236	23.8892	5.75797	0.241028	-2.05273	0.0144635	0.246569	erythrocyte membrane protein 1, PfEMP1
PFIT_0315900	8.32157	7.96059	25.4706	19.8735	36.9983	79.9967	28.679	54.5355	32.7295	15.4066	50.0524	3.24877	1.69989	0.0144798	0.246569	conserved Plasmodium protein, unknown function
PFIT_1314300	218.738	283.596	225.949	181.572	477.509	571.244	399.458	577.615	366.96	227.464	506.457	2.22654	1.1548	0.0145201	0.246569	serine/threonine protein kinase
PFIT_1317500	150.977	206.975	138.856	109.304	113.307	45.0686	44.0428	50.695	107.403	151.528	63.2784	0.417602	-1.2598	0.014748	0.246948	conserved Plasmodium protein, unknown function
PFIT_1232000	209.228	519.428	258.814	105.691	41.6231	56.3357	109.595	66.8252	170.943	273.29	68.5947	0.250996	-1.99427	0.014886	0.246948	dihydrolipoyl dehydrogenase, mitochondrial
PFIT_0816600	626.495	1011.99	458.471	300.813	228.927	221.963	270.402	202.78	415.23	599.442	231.018	0.385388	-1.37562	0.0149129	0.246948	ABC transporter F family member 1, putative
PFIT_0604900	2601.08	1487.64	4302.89	5462.51	9644.99	8244.17	5902.76	7752.49	5674.82	3463.53	7886.1	2.2769	1.18707	0.0149212	0.246948	conserved Plasmodium protein, unknown function
PFIT_1460600	437.477	247.773	828.206	1183.38	2023.34	1546.98	1126.68	1545.43	1117.41	674.208	1560.61	2.31472	1.21084	0.014959	0.246948	conserved Plasmodium protein, unknown function
PFIT_0726000	46.363	102.493	52.5845	22.5835	6.93718	15.774	24.582	15.3621	35.8349	56.0059	15.6638	0.279682	-1.83814	0.0149954	0.246948	conserved Plasmodium protein, unknown function
PFIT_0414700	276.989	465.695	722.215	327.01	77.4651	146.473	324.688	192.026	316.57	447.977	185.163	0.413331	-1.27463	0.0150428	0.246948	glutamyl-tRNA(Gln) amidotransferase subunit A, putative
PFIT_1103500	1554.94	399.025	1548.78	2254.74	3332.16	3392.54	2669.2	3343.56	2311.87	1439.37	3184.36	2.21233	1.14557	0.0150533	0.246948	early transcribed membrane protein 11.1
PFIT_0533600	1062.78	2028.96	1160.15	1086.72	515.664	581.384	784.576	542.283	970.314	1334.65	605.977	0.454034	-1.13913	0.0151067	0.246948	conserved Plasmodium protein, unknown function
PFIT_0701100	1005.72	276.631	1133.03	1120.14	2545.94	1416.28	1946.08	1968.65	1426.56	883.882	1969.24	2.22794	1.15571	0.0151256	0.246948	lysophospholipase, putative
PFIT_0303600	630.061	1053.78	585.003	340.56	138.744	173.514	484.471	200.476	450.826	652.352	249.301	0.382157	-1.38776	0.0151319	0.246948	lipoamide acyltransferase component of branched-chain alpha-keto acid dehydrogenase complex
PFIT_1415900	178.319	327.379	382.059	218.609	102.901	119.432	121.886	139.027	198.702	276.592	120.812	0.436787	-1.195	0.0151553	0.246948	ATP-dependent protease, putative
PFIT_0825600	111.747	97.5172	165.97	34.327	146.837	253.511	214.068	317.228	167.651	102.39	232.911	2.27474	1.1857	0.0152391	0.246948	conserved Plasmodium protein, unknown function
PFIT_0822600	99.8588	77.6158	82.9849	120.144	21.9677	47.322	37.8973	37.6372	65.6785	95.151	36.206	0.380512	-1.39399	0.0152621	0.246948	conserved Plasmodium protein, unknown function
PFIT_1453000	4015.75	5923.67	3192.87	1082.2	1145.79	736.871	1849.8	828.018	2346.87	3553.62	1140.12	0.320833	-1.64011	0.0152792	0.246948	sortilin
PFIT_1463400	30.9087	56.7192	9.8596	14.4535	1.1562	9.01371	8.19401	0	16.2881	27.9852	4.59098	0.16405	-2.60779	0.0153453	0.246948	conserved Plasmodium protein, unknown function
PFIT_1247600	2456.05	4245.98	2897.08	2076.78	1286.85	1232.63	1583.49	1252.01	2128.86	2918.97	1338.74	0.458635	-1.12458	0.0153603	0.246948	FK506-binding protein (FKBP)-type peptidyl-prolyl isomerase
PFIT_0711600	320.975	275.635	538.17	285.456	701.811	926.159	640.157	917.118	575.685	355.059	796.311	2.24276	1.16527	0.0153656	0.246948	conserved Plasmodium protein, unknown function
PFIT_0916300	389.925	1136.37	1053.33	328.816	144.525	149.853	349.27	254.243	475.792	727.112	224.473	0.308718	-1.69564	0.0155888	0.248342	conserved Plasmodium protein, unknown function
PFIT_0711100	27.3423	13.931	27.9355	10.8401	4.62478	1.12671	0	8.44916	11.7812	20.0122	3.55017	0.1774	-2.49492	0.0156009	0.248342	rifin
PFIT_0628300	1115.09	2567.29	1354.05	595.302	224.302	282.805	754.873	359.473	906.648	1407.93	405.363	0.287914	-1.79629	0.0156013	0.248342	RNA-binding protein, putative
PFIT_0414200	32.0975	75.6256	59.1576	36.1337	23.1239	13.5206	15.3638	16.8983	33.9901	50.7536	17.2266	0.339417	-1.55887	0.0156448	0.248342	GTP:AMP phosphotransferase
PFIT_0305200	2698.56	1708.54	4965.13	6332.42	10055.4	8308.39	7637.84	9312.51	6377.35	3926.16	8828.55	2.24864	1.16906	0.0156849	0.248342	conserved Plasmodium membrane protein, unknown function
PFIT_0817400	323.352	142.296	441.217	869.918	1269.5	1085.03	618.648	1077.65	728.451	444.196	1012.71	2.27987	1.18895	0.0157283	0.248342	conserved Plasmodium protein, unknown function
PFIT_0412300	17.8319	61.6946	43.5465	22.5835	11.562	6.76028	14.3395	10.7535	23.634	36.4141	10.8538	0.298066	-1.7463	0.0158779	0.249973	50S ribosomal protein L10, putative
PFIT_1252700	39.2302	18.9064	14.7894	26.1969	83.2461	64.2227	66.5763	54.5355	45.9629	24.7807	67.1452	2.70957	1.43806	0.0160108	0.251006	Plasmodium exported protein, unknown function
PFIT_1413800	1991.23	1284.64	2997.32	4754.29	7477.12	6267.91	4726.92	6270.81	4471.28	2756.87	6185.69	2.24374	1.1659	0.0160365	0.251006	glycylpeptide N-tetradecanoyltransferase
PFIT_1009100	80.8381	198.02	174.186	72.2673	48.5602	42.8151	72.7218	52.9993	92.801	131.328	54.2741	0.413272	-1.27484	0.0161654	0.252293	protein phosphatase, putative
PFIT_1444100	2237.31	1814.02	3043.33	4202.34	9122.39	6129.32	4825.25	5455.85	4603.73	2824.25	6383.2	2.26014	1.17641	0.0163361	0.254222	protein transport protein SEC7, putative
PFIT_0209600	222.305	496.542	258.814	176.152	63.5908	78.87	175.147	114.448	198.233	288.453	108.014	0.374459	-1.41712	0.0164094	0.254628	monocarboxylate transporter, putative
PFIT_0504900	64.1949	58.7094	18.0759	45.1671	10.4058	19.1541	22.5335	7.68106	30.7402	46.5368	14.9436	0.321114	-1.63884	0.0165577	0.256193	conserved protein, unknown function
PFIT_0724700	234.193	3249.91	876.682	508.581	0	84.5036	106.522	0	632.549	1217.34	47.7564	0.0392301	-4.6719	0.0166487	0.256212	unspecified product
PFIT_1348800	231.815	441.813	198.014	235.772	105.214	98.0241	131.104	135.187	197.118	276.853	117.382	0.423987	-1.23791	0.0166601	0.256212	conserved Plasmodium protein, unknown function
PFIT_0517900	85.5932	46.7685	118.315	25.2936	69.3718	243.37	166.953	182.809	117.309	68.9926	165.626	2.40063	1.26342	0.0168401	0.256212	apicortin, putative
PFIT_0112000	59.4398	24.8768	36.9735	43.3604	101.745	112.671	86.0371	105.999	71.3878	41.1626	101.613	2.46858	1.30368	0.016878	0.256212	surface-associated interspersed protein 1.2 (SURFIN 1.2)
PFIT_1410400	320.975	355.241	95.3094	317.976	85.5585	123.939	131.104	115.984	193.261	272.375	114.146	0.419077	-1.25471	0.0169109	0.256212	conserved Plasmodium membrane protein, unknown function
PFIT_0903700	1132.92	1021.94	1387.74	1524.84	3950.72	3006.07	2000.36	2398.03	2052.83	1266.86	2838.8	2.24081	1.16402	0.0169197	0.256212	conserved Plasmodium protein, unknown function
PFIT_0933200	118.88	252.749	139.678	58.7172	36.9983	37.1816	53.2611	56.8398	94.288	142.506	46.0702	0.323286	-1.62912	0.0169246	0.256212	conserved Plasmodium protein, unknown function
PFIT_0413600	288.877	212.946	647.447	492.321	982.767	830.388	825.546	1059.22	667.439	410.398	924.48	2.25264	1.17162	0.0169627	0.256212	arsenical pump-driving ATPase, putative
PFIT_0221100	385.17	178.118	354.124	672.989	1574.74	917.145	596.114	795.757	684.27	397.6	970.939	2.442	1.28806	0.0169909	0.256212	Plasmodium exported protein, unknown function
PFIT_1112900	1073.48	2006.07	569.392	753.387	253.207	479.98	283.718	366.386	723.203	1100.58	345.823	0.314218	-1.67016	0.0170333	0.256212	conserved Plasmodium protein, unknown function
PFIT_0111200	54.6846	15.9212	30.4004	120.144	137.587	178.021	91.1583	135.187	95.388	55.2876	135.488	2.45061	1.29314	0.0174087	0.26113	Plasmodium exported protein (hyp11), unknown function
PFIT_1209400	14.2655	35.8227	17.2543	18.0668	5.78098	5.63357	4.097	3.84053	13.0952	21.3523	4.83802	0.22658	-2.1419	0.0175048	0.261736	ATP synthase mitochondrial F1 complex assembly factor 1, putative
PFIT_1402300	5038.11	1245.83	7660.91	11542	14624.7	14340.8	12170.2	15096.3	10214.9	6371.71	14058	2.20632	1.14164	0.017546	0.261736	early transcribed membrane protein 14.1
PFIT_1318600	1175.72	2219.01	1050.87	885.275	323.735	687.296	642.205	654.426	954.817	1332.72	576.915	0.432886	-1.20794	0.0176675	0.262038	conserved Plasmodium protein, unknown function
PFIT_1001000	6948.51	1829.94	11465.1	15642.3	24923	18735	18236.8	18642.7	14552.9	8971.44	20134.4	2.24427	1.16625	0.0176916	0.262038	alpha/beta hydrolase, putative
PFIT_0504200	72.5165	201.005	90.3796	94.8508	18.4991	38.3083	66.5763	45.3182	78.4317	114.688	42.1755	0.367741	-1.44324	0.0177118	0.262038	ATP-dependent helicase, putative
PFIT_1329700	1355.23	764.217	1704.07	1532.97	3202.66	2608.34	2891.46	2951.06	2126.25	1339.12	2913.38	2.17559	1.12141	0.0178109	0.262783	ER lumen protein retaining receptor 1, putative
PFIT_0625600	2666.47	1961.29	2468.19	3704.6	4483.73	6452.69	5933.49	6065.73	4217.02	2700.14	5733.91	2.12356	1.08649	0.0181649	0.265812	conserved protein, unknown function
PFIT_1221600	1644.1	735.36	2610.33	1886.18	4379.67	3388.03	3369.79	3945.76	2744.9	1718.99	3770.81	2.19362	1.13331	0.0182005	0.265812	conserved Plasmodium membrane protein, unknown function
PFIT_0827400	162.865	605.005	551.316	249.322	121.401	77.7433	219.19	138.259	265.638	392.127	139.148	0.354855	-1.4947	0.0182252	0.265812	conserved Plasmodium protein, unknown function
PFIT_1205100	3636.52	1452.81	5499.19	3838.3	8692.28	8048.12	7040.7	7870.01	5759.74	3606.7	7912.78	2.19391	1.1335	0.0182301	0.265812	zinc finger protein, putative
PFIT_1000600	2520.25	2000.1	3116.45	1440.83	1341.19	932.919	1315.14	787.308	1681.77	2269.41	1094.14	0.482125	-1.05252	0.0182655	0.265812	Plasmodium exported protein (hyp12), unknown function
PFIT_1003800	841.667	1479.67	781.373	465.221	404.669	348.155	433.258	375.604	641.203	891.984	390.421	0.4377	-1.19199	0.0183115	0.265812	conserved Plasmodium membrane protein, unknown function
PFIT_0827300	722.787	1512.51	1160.97	417.344	416.231	272.665	462.961	410.168	671.954	953.403	390.506	0.409592	-1.28774	0.0183999	0.266379	nucleoside transporter 2
PFIT_1250500	715.655	820.936	543.921	547.425	298.299	212.949	364.633	301.865	475.71	656.984	294.437	0.448164	-1.1579	0.0184701	0.266681	vacuolar protein sorting-associated protein 26, putative
PFIT_0410600	265.101	645.803	319.615	342.366	178.054	120.558	266.305	150.549	286.044	393.221	178.867	0.454875	-1.13646	0.0187652	0.270219	conserved Apicomplexan protein, unknown function
PFIT_1410300	202.095	475.645	155.289	308.943	94.8081	102.531	112.668	145.94	199.74	285.493	113.987	0.399263	-1.32459	0.0188886	0.270696	DNA damage-inducible protein 1, putative
PFIT_0503000	265.101	407.98	268.674	252.032	132.963	108.165	188.462	107.535	216.364	298.447	134.281	0.449933	-1.15222	0.0188986	0.270696	mitochondrial inner membrane TIM10 associated protein, putative
PFIT_1440000	243.703	141.3	107.634	372.177	16.1867	94.644	100.377	76.0425	144.008	216.204	71.8124	0.332152	-1.59008	0.019123	0.271601	conserved Plasmodium protein, unknown function
PFIT_bin05750	82.0269	25.8719	74.7686	29.8103	38.1545	194.922	150.565	152.085	93.5254	53.1194	133.931	2.52133	1.33418	0.0191371	0.271601	rifin
PFIT_0111600	621.74	1161.25	681.955	501.354	313.329	223.089	546.95	285.735	541.926	741.575	342.276	0.461553	-1.11543	0.0191423	0.271601	Plasmodium exported protein, unknown function
PFIT_0416100	350.695	681.626	248.133	247.516	64.747	116.052	191.535	152.853	256.644	381.992	131.297	0.343715	-1.54071	0.0192108	0.271601	memo-like protein
PFIT_1312600	212.794	609.98	313.864	155.375	84.4023	91.2638	99.3524	108.303	209.417	323.003	95.8304	0.296685	-1.75299	0.0192132	0.271601	DEAD box helicase, putative
PFIT_1215600	127.201	123.389	230.879	242.095	430.105	357.168	371.803	463.168	293.226	180.891	405.561	2.24202	1.1648	0.0193139	0.272311	serpentine receptor, putative
PFIT_1461800	26.1535	29.8522	9.8596	55.1038	6.93718	15.774	6.14551	6.14484	19.4963	30.2423	8.75038	0.289343	-1.78915	0.019415	0.272634	inner membrane complex sub-compartment protein 3
PFIT_0110000	293.632	737.35	325.367	260.162	73.9966	119.432	224.311	135.187	271.18	404.128	138.231	0.342049	-1.54773	0.0194378	0.272634	UMP-CMP kinase, putative
PFIT_1324900	39.2302	49.7537	31.2221	29.8103	6.93718	7.887	16.388	13.0578	24.2858	37.5041	11.0675	0.295101	-1.76072	0.0195625	0.273673	conserved Plasmodium protein, unknown function
PFIT_1478600	4682.66	1410.02	4441.75	6492.31	3136.76	1011.79	1628.56	1236.65	3005.06	4256.69	1753.44	0.411926	-1.27954	0.0196474	0.27415	Plasmodium exported protein (PHISTb), unknown function
PFIT_0726500	59.4398	193.044	108.456	87.6241	79.7775	20.2809	41.9943	32.2604	77.8596	112.141	43.5783	0.388603	-1.36363	0.0198532	0.27557	conserved Plasmodium protein, unknown function
PFIT_1025400	935.582	801.034	545.564	506.775	233.552	449.559	221.238	343.343	504.581	697.239	311.923	0.447369	-1.16046	0.019894	0.27557	conserved Plasmodium protein, unknown function
PFIT_0716600	298.388	357.231	303.183	162.601	105.214	105.911	173.098	113.68	202.413	280.351	124.476	0.444	-1.17137	0.0199023	0.27557	mitochondrial ribosomal protein S8 precursor, putative
PFIT_1476900	54.6846	65.6749	43.5465	105.691	15.0306	24.7877	29.7033	29.188	46.0383	67.3992	24.6774	0.366138	-1.44954	0.0200244	0.276551	conserved Plasmodium protein, unknown function
PFIT_0706100	134.334	336.335	72.3037	139.115	28.9049	49.5754	58.3823	37.6372	107.073	170.522	43.625	0.255832	-1.96673	0.0201853	0.278062	conserved Plasmodium protein, unknown function
PFIT_1339100	329.296	656.749	397.67	98.4642	34.6859	111.545	175.147	103.694	238.406	370.545	106.268	0.286788	-1.80194	0.0202936	0.278094	ABC transporter B family member 5, putative
PFIT_1450500	951.036	687.596	1277.64	1456.19	2855.8	2367.23	2006.51	2279.74	1735.22	1093.11	2377.32	2.17481	1.12089	0.020295	0.278094	transcription factor IIIb subunit, putative
PFIT_1030700	147.411	96.5222	251.42	161.698	104.058	64.2227	83.9886	50.695	120.002	164.263	75.741	0.461097	-1.11686	0.0203421	0.278094	conserved Plasmodium protein, unknown function
PFIT_0112400	754.885	331.36	864.358	313.459	456.698	1558.25	1558.91	1357.24	899.395	566.015	1232.77	2.17799	1.12299	0.0204029	0.278222	exported protein family 1
PFIT_1432700	343.562	730.384	346.729	252.032	137.587	114.925	224.311	181.273	291.35	418.177	164.524	0.393432	-1.34581	0.020556	0.278827	mitogen-activated protein kinase 1
PFIT_1431800	130.767	354.246	143.786	78.5907	48.5602	42.8151	57.3581	33.7966	111.24	176.848	45.6325	0.258033	-1.95437	0.0205994	0.278827	exodeoxyribonuclease III, putative
PFIT_0628200	181.886	91.5468	170.9	232.159	68.2156	94.644	103.449	41.4777	123.035	169.123	76.9467	0.454975	-1.13614	0.0206495	0.278827	phosphatidylcholine-sterol acyltransferase, putative
PFIT_0835500	52.307	111.448	35.3302	9.93676	2.31239	3.38014	7.16976	13.0578	29.3678	52.2556	6.48002	0.124006	-3.01151	0.0207498	0.278827	rifin
PFIT_1238400	205.662	740.335	350.837	201.445	28.9049	61.9693	161.832	106.767	232.219	374.57	89.8681	0.239924	-2.05935	0.0207854	0.278827	conserved Plasmodium protein, unknown function
PFIT_1226300	489.784	1188.12	528.31	233.062	60.1222	123.939	270.402	153.621	380.92	609.818	152.021	0.249289	-2.00411	0.0207955	0.278827	proliferating cell nuclear antigen 2
PFIT_1236100	575.377	344.296	648.268	529.358	1135.38	1077.14	936.165	1278.13	815.514	524.325	1106.7	2.11072	1.07774	0.0208247	0.278827	conserved Plasmodium protein, unknown function
PFIT_0520700	325.73	616.946	470.796	192.412	97.1205	191.541	219.19	207.389	290.14	401.471	178.81	0.445387	-1.16687	0.0208763	0.278827	phosphomethylpyrimidine kinase, putative
PFIT_0617400	247.269	363.202	154.467	158.085	69.3718	81.1234	149.541	96.0132	164.884	230.756	99.0123	0.429078	-1.22069	0.0209585	0.278827	malate dehydrogenase
PFIT_1121600	39.2302	71.6453	16.4327	20.7769	0	6.76028	16.388	8.44916	22.4603	37.0213	7.89937	0.213374	-2.22855	0.0210309	0.278827	conserved Plasmodium protein, unknown function
PFIT_0307300	178.319	404.995	113.385	99.3676	26.5925	51.8288	70.6733	33.0285	122.274	199.017	45.5308	0.228779	-2.12798	0.0210617	0.278827	ATP-dependent Clp protease proteolytic subunit
PFIT_0601700	47.5518	69.6552	82.9849	167.118	289.049	227.596	99.3524	239.649	152.87	91.8275	213.912	2.32949	1.22002	0.0211472	0.278827	JmjC domain containing protein
PFIT_0729400	218.738	377.133	93.6662	363.143	82.0899	135.206	102.425	109.839	185.28	263.17	107.39	0.408063	-1.29314	0.0211768	0.278827	conserved Plasmodium protein, unknown function
PFIT_1441300	250.836	456.739	199.657	235.772	64.747	99.1508	172.074	154.389	204.171	285.751	122.59	0.429011	-1.22091	0.0211973	0.278827	conserved Plasmodium protein, unknown function
PFIT_1349900	104.614	268.67	177.473	139.115	58.966	66.4761	102.425	74.5062	124.031	172.468	75.5934	0.438304	-1.19	0.0212579	0.278827	N6-adenine-specific methylase, putative
PFIT_0308000	129.579	144.286	36.9735	92.1408	40.4669	48.4487	22.5335	44.5501	69.8722	100.745	38.9998	0.387115	-1.36916	0.0212735	0.278827	conserved Plasmodium protein, unknown function
PFIT_1121200	1301.73	782.128	1494.55	1868.11	3606.18	2912.56	2581.11	2641.52	2148.48	1361.63	2935.34	2.15575	1.10819	0.0215064	0.280519	alpha/beta hydrolase fold domain containing protein, putative
PFIT_1438400	2074.45	2521.52	1943.16	1765.13	1002.42	727.857	1104.14	1050	1523.58	2076.06	971.106	0.467763	-1.09615	0.0215226	0.280519	ribonucleoside-diphosphate reductase, large subunit, putative
PFIT_1338700	38.0414	64.6798	55.0494	30.7136	15.0306	13.5206	20.485	16.1302	31.7063	47.1211	16.2916	0.345739	-1.53224	0.0216723	0.280519	mitochondrial ribosomal protein L49 precursor, putative
PFIT_0910300	2076.82	2622.02	3292.28	2246.61	5623.74	4767.13	5425.46	5771.55	3978.2	2559.43	5396.97	2.10866	1.07632	0.0216734	0.280519	Ran-binding protein, putative
PFIT_0417400	11.888	1.99015	6.57306	17.1635	45.0917	24.7877	25.6063	31.4923	20.5741	9.40366	31.7445	3.37576	1.75521	0.0217063	0.280519	conserved Plasmodium protein, unknown function
PFIT_1131800	60.6285	208.965	105.169	66.8473	19.6553	23.661	54.2853	33.7966	71.6261	110.403	32.8496	0.297544	-1.74883	0.021749	0.280519	RNA-binding protein s1, putative
PFIT_0912100	7956.61	4425.09	9653.37	8738.92	16066.5	16932.3	15239.8	16608.7	11952.7	7693.5	16211.8	2.10721	1.07534	0.0217698	0.280519	falstatin
PFIT_1347800	46.363	76.6207	31.2221	84.0108	6.93718	36.0548	16.388	26.1156	40.464	59.5541	21.3739	0.358899	-1.47835	0.0218506	0.280519	conserved Plasmodium protein, unknown function
PFIT_0703700	257.969	1052.79	377.13	222.222	33.5297	65.3494	113.692	92.1727	276.856	477.527	76.1859	0.159543	-2.64799	0.0219221	0.280519	conserved Plasmodium protein, unknown function
PFIT_1001600	231.815	52.7389	359.054	531.165	560.755	855.176	376.924	771.946	467.447	293.693	641.2	2.18323	1.12647	0.0219781	0.280519	Plasmodium exported protein (hyp2), unknown function
PFIT_0103800	84.4044	68.6601	51.7629	140.921	21.9677	39.435	45.067	31.4923	60.4638	86.4372	34.4905	0.399024	-1.32545	0.0220402	0.280519	cyclase-associated protein, putative
PFIT_1030600	271.045	172.148	383.703	140.921	75.1528	148.726	131.104	92.9408	176.968	241.954	111.981	0.462819	-1.11148	0.0220666	0.280519	MORN repeat-containing protein 1
PFIT_0108100	92.726	272.65	117.494	46.0704	11.562	39.435	36.873	24.5794	80.1737	132.235	28.1123	0.212594	-2.23383	0.0221191	0.280519	cold-shock protein, putative
PFIT_1128500	468.385	755.261	566.927	537.488	262.457	279.425	333.906	232.736	429.573	582.015	277.131	0.476157	-1.07049	0.0221299	0.280519	CRAL/TRIO domain-containing protein, putative
PFIT_1231800	61.8173	150.256	58.3359	35.2303	8.09337	13.5206	31.7518	23.0432	47.7561	76.4099	19.1022	0.249997	-2.00002	0.0224711	0.283976	phenylalanine--tRNA ligase
PFIT_1004000	4279.66	6844.12	6922.26	4130.98	3262.79	2143.01	3503.96	2132.26	4152.38	5544.25	2760.5	0.497904	-1.00606	0.0225077	0.283976	RNA-binding protein, putative
PFIT_1427800	943.903	898.552	1175.76	1571.81	3616.58	2727.77	1425.76	2185.26	1818.17	1147.51	2488.84	2.16891	1.11697	0.022747	0.286326	conserved Plasmodium protein, unknown function
PFIT_1407600	284.122	784.118	256.349	201.445	82.0899	94.644	121.886	76.0425	237.587	381.509	93.6656	0.245514	-2.02613	0.0228109	0.286463	ATP-dependent Clp protease, putative
PFIT_1306800	508.804	781.133	367.27	227.642	176.898	134.079	248.893	206.62	331.417	471.212	191.623	0.406659	-1.29811	0.0232229	0.290478	DNA-directed RNA polymerase alpha chain, putative
PFIT_1436900	671.669	1604.06	547.208	481.481	149.149	246.75	346.197	234.272	535.098	826.104	244.092	0.295474	-1.7589	0.0232382	0.290478	ataxin-2 like protein, putative
PFIT_0910600	700.2	984.128	907.904	384.823	391.951	272.665	420.967	334.894	549.692	744.264	355.119	0.477141	-1.06751	0.0235919	0.293727	selenide water dikinase, putative
PFIT_0412200	712.088	2170.26	1262.03	532.068	136.431	301.959	593.041	352.56	757.554	1169.11	345.998	0.29595	-1.75657	0.0236566	0.293727	lysine decarboxylase-like protein, putative
PFIT_1300600	15948.9	3480.77	8274.67	16196	34396.8	18858.9	19008.1	18650.4	16851.8	10975.1	22728.6	2.07092	1.05027	0.0236949	0.293727	Plasmodium exported protein (hyp12), unknown function
PFIT_1022200	416.078	209.961	576.786	577.235	667.125	1047.84	874.71	1136.8	688.317	445.015	931.619	2.09345	1.06589	0.0237158	0.293727	phospholipid scramblase, putative
PFIT_1309800	448.176	420.916	500.374	374.887	156.086	249.004	260.16	166.679	322.035	436.088	207.982	0.476927	-1.06816	0.0239482	0.294532	ras-related protein Rab-5B
PFIT_0823200	1174.53	808	1630.94	1068.65	2780.65	2308.64	2303.54	2467.92	1817.86	1170.53	2465.19	2.10604	1.07453	0.0240084	0.294532	conserved Plasmodium protein, unknown function
PFIT_0833800	2081.58	1039.85	2165.82	1436.31	1259.1	461.953	1047.81	576.847	1258.66	1680.89	836.427	0.497609	-1.00692	0.0240443	0.294532	Plasmodium exported protein, unknown function
PFIT_1311900	1464.6	3232	1639.16	396.567	136.431	331.254	724.146	422.458	1043.33	1683.08	403.572	0.239782	-2.06021	0.0240472	0.294532	probable protein, unknown function
PFIT_1447300	1138.87	349.271	832.314	141.825	677.531	1588.67	1233.2	1477.07	929.842	615.569	1244.12	2.02108	1.01513	0.0241265	0.294532	conserved Plasmodium protein, unknown function
PFIT_bin05700	20.2095	8.95566	37.7951	58.7172	67.0594	74.3631	69.6491	105.23	55.2474	31.4194	79.0755	2.51678	1.33158	0.0243512	0.294532	cytoadherence linked asexual protein 2
PFIT_1434700	4950.14	2300.61	4470.51	3192.41	7641.3	7436.31	6812.29	8287.09	5636.33	3728.42	7544.25	2.02345	1.01681	0.0243591	0.294532	DNA topoisomerase 2
PFIT_1218800	2806.75	2792.18	4445.03	3668.47	8351.21	7010.41	6275.59	7267.05	5327.08	3428.11	7226.06	2.10789	1.0758	0.024395	0.294532	clathrin heavy chain, putative
PFIT_1462300	65.3837	212.946	74.7686	88.5275	34.6859	33.8014	34.8245	37.6372	72.8218	110.406	35.2373	0.31916	-1.64765	0.0244501	0.294532	conserved Plasmodium protein, unknown function
PFIT_0626600	5859.57	4834.07	7527.8	5862.69	13653.5	11750.5	12495.9	12254.4	9279.8	6021.03	12538.6	2.08246	1.05829	0.0244706	0.294532	transportin
PFIT_0710300	839.289	1037.86	980.208	781.39	470.572	356.042	529.538	402.487	674.674	909.687	439.66	0.483308	-1.04898	0.0244934	0.294532	sin3 associated polypeptide p18-like protein
PFIT_1329200	43.9854	84.5813	79.6984	24.3902	19.6553	11.2671	22.5335	30.7242	39.6044	58.1638	21.0451	0.361824	-1.46664	0.0245044	0.294532	conserved Plasmodium protein, unknown function
PFIT_1417100	405.379	421.911	792.054	1030.71	1845.29	1525.57	1021.18	1377.21	1052.41	662.514	1442.31	2.17703	1.12236	0.0245274	0.294532	root hair defective 3 GTP-binding protein (RHD3) homolog, putative
PFIT_0611400	15.4543	35.8227	9.8596	8.13007	2.31239	6.76028	3.07275	2.30432	10.4646	17.3167	3.61244	0.20861	-2.26112	0.0245443	0.294532	conserved Plasmodium protein, unknown function
PFIT_1036300	832.157	1372.21	1157.68	631.436	361.889	325.62	705.709	503.109	736.226	998.37	474.082	0.474856	-1.07444	0.0248319	0.295704	pyruvate kinase 2
PFIT_1134300	219.927	213.941	308.934	185.185	249.738	854.049	367.706	692.063	386.443	231.997	540.889	2.33145	1.22123	0.0249166	0.295704	conserved Plasmodium protein, unknown function
PFIT_0934700	20.2095	30.8473	18.8976	18.0668	2.31239	9.01371	7.16976	3.84053	13.7947	22.0053	5.5841	0.253762	-1.97845	0.0249533	0.295704	conserved Plasmodium protein, unknown function
PFIT_0601300	582.51	1680.68	703.318	552.845	400.044	219.709	356.439	228.127	590.459	879.838	301.08	0.342199	-1.54709	0.0249751	0.295704	elongation factor G, putative
PFIT_0207000	275.8	173.143	90.3796	296.296	84.4023	102.531	102.425	81.4192	150.8	208.905	92.6944	0.443716	-1.17229	0.0250052	0.295704	serine repeat antigen 4
PFIT_1317300	83.2157	154.236	59.1576	59.6205	13.8744	42.8151	43.0185	39.9415	61.985	89.0575	34.9124	0.39202	-1.351	0.0250442	0.295704	ferredoxin, putative
PFIT_bin01200	14.2655	5.97044	7.3947	4.51671	0	0	1.02425	0.768106	4.24247	8.03685	0.448089	0.0557544	-4.16477	0.0251304	0.295704	rifin
PFIT_1131900	174.753	117.419	316.329	241.192	90.1833	78.87	112.668	111.375	155.349	212.423	98.2741	0.462634	-1.11206	0.0251425	0.295704	serpentine receptor, putative
PFIT_0528000	420.833	284.591	1185.62	1713.64	2188.68	1719.37	1504.62	2317.37	1416.84	901.17	1932.51	2.14445	1.10061	0.0252092	0.295704	transporter, putative
PFIT_0402000	24.9647	30.8473	39.4384	82.2041	160.711	116.052	66.5763	97.5494	77.2929	44.3636	110.222	2.48452	1.31297	0.0252203	0.295704	conserved Plasmodium protein, unknown function
PFIT_1107000	40.419	109.458	45.1898	37.037	16.1867	27.0411	19.4608	18.4345	39.1534	58.026	20.2808	0.349512	-1.51658	0.0252758	0.295704	conserved Plasmodium protein, unknown function
PFIT_0929000	105.803	285.586	110.92	73.1707	12.7182	43.9418	54.2853	43.0139	91.1799	143.87	38.4898	0.267532	-1.90222	0.0252991	0.295704	serine/threonine protein kinase, putative
PFIT_1243200	161.676	331.36	116.672	62.3306	42.7793	33.8014	47.1155	47.6225	105.42	168.01	42.8297	0.254924	-1.97186	0.0254078	0.296333	syntaxin, Qa-SNARE family
PFIT_1226200	197.34	554.256	313.864	198.735	172.273	123.939	132.128	112.143	225.585	316.049	135.121	0.427532	-1.2259	0.0255427	0.297264	RAP protein, putative
PFIT_1234600	280.556	423.901	152.824	282.746	56.6536	136.332	204.85	115.984	206.731	285.007	128.455	0.450709	-1.14973	0.0256494	0.297865	conserved Plasmodium protein, unknown function
PFIT_0916600	255.591	571.172	405.887	215.899	105.214	117.178	266.305	170.519	263.471	362.137	164.804	0.455088	-1.13578	0.0259508	0.299794	ubiquitin fusion degradation protein 1
PFIT_1401900	2.37759	0	2.4649	2.71002	8.09337	19.1541	12.291	10.7535	7.23056	1.88813	12.573	6.65898	2.7353	0.0259858	0.299794	erythrocyte membrane protein 1, PfEMP1, putative
PFIT_0707200	413.701	292.552	530.775	653.116	1098.39	855.176	939.238	1063.83	730.846	472.536	989.157	2.09329	1.06578	0.0259895	0.299794	EKC/KEOPS complex subunit BUD32
PFIT_0307900	142.655	498.532	137.213	107.498	11.562	28.1679	57.3581	40.7096	127.962	221.474	34.4494	0.155546	-2.68459	0.0260508	0.299794	DNA polymerase epsilon subunit b, putative
PFIT_0819500	1961.51	4811.18	2345.76	737.127	270.55	390.97	1144.09	634.455	1536.96	2463.9	610.016	0.247582	-2.01402	0.0261859	0.299794	chaperone protein ClpB1
PFIT_0400800	1519.28	560.227	2493.66	2804.88	4550.79	3719.28	3688.33	3731.46	2883.49	1844.51	3922.46	2.12656	1.08852	0.0264678	0.299794	Plasmodium exported protein (PHISTb), unknown function
PFIT_0203800	631.25	594.059	405.065	440.831	1140.01	1145.87	883.929	1019.28	782.536	517.801	1047.27	2.02253	1.01616	0.0265441	0.299794	aspartate aminotransferase
PFIT_0404400	3579.46	2031.94	4254.42	1112.01	714.529	803.347	2126.35	592.978	1901.88	2744.46	1059.3	0.385978	-1.37341	0.0265725	0.299794	lysine decarboxylase, putative
PFIT_1323600	146.222	97.5172	305.647	341.463	519.132	490.121	406.628	523.848	353.822	222.712	484.932	2.17739	1.1226	0.0265766	0.299794	MSF1-like protein, putative
PFIT_1428800	184.263	578.138	334.405	172.538	78.6213	78.87	155.686	122.897	213.177	317.336	109.019	0.343543	-1.54144	0.0265847	0.299794	CorA-like Mg2+ transporter protein, putative
PFIT_1149200	1176.91	2672.77	1382.81	789.52	322.579	395.477	1115.41	350.256	1025.72	1505.5	545.93	0.362624	-1.46346	0.026706	0.299794	antigen 332, DBL-like protein
PFIT_0731300	58.251	18.9064	67.3739	47.8771	34.6859	134.079	153.638	119.824	79.3294	48.1021	110.557	2.29838	1.20062	0.0267766	0.299794	rifin
PFIT_1200400	6765.43	1792.13	8033.11	15891.6	19981.4	20138.9	12251.1	16233.1	12635.8	8120.56	17151.1	2.11206	1.07865	0.0267914	0.299794	acyl-CoA synthetase
PFIT_0715700	178.319	371.163	88.7364	139.115	26.5925	69.8563	86.0371	50.695	126.314	194.333	58.2952	0.299976	-1.73708	0.0268011	0.299794	conserved Plasmodium protein, unknown function
PFIT_0317200	586.076	1554.31	423.963	572.718	149.149	260.271	318.542	191.258	507.035	784.266	229.805	0.29302	-1.77093	0.0268157	0.299794	cdc2-related protein kinase 4
PFIT_1130400	149.788	265.685	91.2013	83.1074	35.8421	68.7296	45.067	59.1441	99.8205	147.445	52.1957	0.354	-1.49818	0.0268447	0.299794	phosphatidylinositol-4-phosphate 5-kinase, putative
PFIT_bin04900	614.607	214.936	480.655	487.804	713.373	1226.99	840.91	897.147	684.553	449.501	919.606	2.04584	1.03269	0.0268839	0.299794	rifin
PFIT_1459400	55.8734	23.8818	53.4061	130.081	209.272	140.839	92.1826	161.302	108.355	65.8106	150.899	2.29293	1.19719	0.026914	0.299794	conserved Plasmodium protein, unknown function
PFIT_0603100	22.5871	58.7094	19.7192	12.6468	3.46859	6.76028	11.2668	4.60863	17.4708	28.4156	6.52607	0.229665	-2.1224	0.0269618	0.299794	mitochondrial ribosomal protein L41, putative
PFIT_0210600	82.0269	261.704	133.926	109.304	36.9983	34.9281	77.8431	70.6657	100.925	146.74	55.1088	0.375553	-1.41291	0.0270383	0.299794	ras-related protein Rab-5A
PFIT_0615600	159.299	368.177	104.347	87.6241	27.7487	48.4487	64.5278	35.3329	111.938	179.862	44.0145	0.244713	-2.03084	0.0270399	0.299794	conserved Plasmodium protein, unknown function
PFIT_1149800	973.623	363.202	1624.37	2108.4	3233.88	3098.46	2346.56	2270.52	2002.38	1267.4	2737.36	2.15982	1.11091	0.0271347	0.299794	DnaJ protein, putative
PFIT_0615500	33.2863	86.5714	51.7629	21.6802	17.3429	24.7877	17.4123	13.0578	33.2377	48.3252	18.1502	0.375584	-1.41279	0.0272048	0.299794	TRAP-like protein
PFIT_1444600	710.899	1339.37	728.788	686.539	558.443	291.819	529.538	327.981	646.672	866.399	426.945	0.492781	-1.02098	0.0272267	0.299794	conserved Plasmodium protein, unknown function
PFIT_0714400	3170.52	7322.75	3298.86	1777.78	867.147	979.114	1894.86	1305.01	2577	3892.47	1261.53	0.324096	-1.62551	0.0272537	0.299794	conserved Plasmodium protein, unknown function
PFIT_1354300	39.2302	38.8079	38.6167	46.9738	64.747	150.98	68.6248	102.158	68.7673	40.9072	96.6274	2.36211	1.24008	0.0272807	0.299794	RAP protein, putative
PFIT_1141900	36.8526	97.5172	42.7249	28.0036	10.4058	4.50686	23.5578	21.507	33.1345	51.2746	14.9943	0.292432	-1.77383	0.0273146	0.299794	conserved Plasmodium protein, unknown function
PFIT_1342000	4010.99	7714.81	6710.28	1743.45	1262.57	1628.1	3179.28	1947.15	3524.58	5044.88	2004.27	0.397288	-1.33174	0.0275308	0.301016	phosphoenolpyruvate carboxykinase
PFIT_0516900	404.19	572.167	168.435	448.057	144.525	189.288	225.335	177.432	291.179	398.212	184.145	0.462429	-1.1127	0.0275824	0.301016	transcription factor with AP2 domain(s)
PFIT_0911800	54.6846	82.5911	26.2923	51.4905	9.24957	29.2946	23.5578	16.8983	36.7573	53.7646	19.7501	0.367343	-1.4448	0.0275932	0.301016	conserved Plasmodium protein, unknown function
PFIT_0503500	570.622	1510.52	304.004	1103.88	209.272	325.62	325.712	298.025	580.957	872.258	289.657	0.332078	-1.59041	0.0277048	0.301128	actin-depolymerizing factor 1
PFIT_0206300	582.51	491.566	190.619	906.955	168.805	268.158	286.79	153.621	381.128	542.912	219.344	0.404013	-1.30753	0.0277321	0.301128	merozoite surface protein 4
PFIT_0728500	101.048	226.877	87.0931	43.3604	15.0306	22.5343	61.4551	19.2026	72.0751	114.594	29.5556	0.257915	-1.95503	0.0277706	0.301128	conserved Plasmodium protein, unknown function
PFIT_0907400	1381.38	833.872	2361.37	2095.75	4120.68	3488.31	3034.86	3396.56	2589.1	1668.09	3510.1	2.10426	1.07331	0.0281359	0.304374	GTPase-activating protein, putative
PFIT_1429400	1444.39	776.158	1752.54	1570.91	3407.31	3123.25	2126.35	2813.57	2126.81	1386	2867.62	2.06899	1.04893	0.0283112	0.304374	metabolite/drug transporter, putative
PFIT_1009800	917.75	334.345	925.159	2647.69	2757.53	2789.74	2214.43	2356.55	1867.9	1206.24	2529.56	2.09707	1.06837	0.0283759	0.304374	succinate dehydrogenase subunit 4, putative
PFIT_1330600	235.381	529.379	164.327	156.278	33.5297	66.4761	141.347	70.6657	174.673	271.341	78.0045	0.287478	-1.79848	0.0283932	0.304374	signal peptidase 21 kDa subunit
PFIT_1226500	273.423	487.586	346.729	269.196	234.708	116.052	160.807	152.853	255.169	344.233	166.105	0.482536	-1.05129	0.0284401	0.304374	ataxin-3, putative
PFIT_1113000	58.251	114.433	56.6927	23.4869	11.562	16.9007	30.7275	23.8113	41.9832	63.216	20.7504	0.328246	-1.60715	0.0284526	0.304374	ubiquinone biosynthesis protein COQ4, putative
PFIT_1447800	506.427	777.153	194.727	299.006	67.0594	145.346	226.359	158.998	296.884	444.328	149.441	0.33633	-1.57205	0.0284646	0.304374	centrin-2
PFIT_1402700	482.651	567.192	1189.72	959.349	492.54	264.778	415.846	443.197	601.91	799.729	404.09	0.505284	-0.984834	0.0286251	0.304874	choline kinase
PFIT_0518200	338.807	575.153	430.536	210.479	181.523	134.079	212.02	204.316	285.864	388.743	182.984	0.470708	-1.0871	0.0286747	0.304874	RAP protein, putative
PFIT_1470900	139.089	537.34	253.885	213.189	40.4669	63.096	174.123	89.1002	188.786	285.876	91.6964	0.320757	-1.64045	0.0286807	0.304874	conserved Plasmodium protein, unknown function
PFIT_0311600	3.56639	15.9212	2.4649	6.32339	6.93718	25.9144	36.873	26.8837	15.6105	7.06896	24.1521	3.41664	1.77258	0.0289542	0.306812	plasmepsin VI
PFIT_0619900	140.278	239.813	175.008	103.884	102.901	59.7158	66.5763	72.97	120.143	164.746	75.5409	0.458531	-1.12491	0.0289842	0.306812	conserved Plasmodium protein, unknown function
PFIT_1367700	175.942	483.606	151.18	205.058	61.2784	94.644	87.0613	100.622	169.924	253.947	85.9014	0.338266	-1.56377	0.029094	0.306812	mitochondrial carrier protein, putative
PFIT_1404100	3.56639	7.96059	2.4649	7.22673	4.62478	30.4213	36.873	13.0578	13.2744	5.30465	21.2442	4.00483	2.00174	0.0291528	0.306812	conserved Plasmodium protein, unknown function
PFIT_1218000	276.989	222.897	480.655	723.576	987.392	912.638	685.224	993.161	660.316	426.029	894.604	2.09986	1.0703	0.0292113	0.306812	AP-2 complex subunit mu, putative
PFIT_0404500	233.004	182.098	138.856	40.6504	18.4991	33.8014	107.546	37.6372	99.0116	148.652	49.371	0.332124	-1.5902	0.0292297	0.306812	conserved Plasmodium protein, unknown function
PFIT_0501200	4737.35	2000.1	6131.03	4832.88	8990.58	9000.19	8986.78	9130.47	6726.17	4425.34	9027.01	2.03985	1.02846	0.0293109	0.306812	heat shock protein 40, type II
PFIT_1451400	63.0061	33.8325	59.9792	51.4905	128.338	96.8974	129.056	117.52	85.0149	52.0771	117.953	2.26496	1.17949	0.0293176	0.306812	conserved Plasmodium protein, unknown function
PFIT_0206900	4189.31	1866.76	594.862	2320.68	724.935	681.662	664.739	523.08	1445.75	2242.9	648.604	0.28918	-1.78996	0.0296432	0.309619	serine repeat antigen 5
PFIT_1245700	67.7613	95.5271	25.4706	80.3974	17.3429	39.435	28.679	21.507	47.015	67.2891	26.741	0.397404	-1.33132	0.0298251	0.310918	conserved Plasmodium protein, unknown function
PFIT_0411000	141.467	67.665	73.1253	56.0072	31.2173	37.1816	37.8973	30.7242	59.4106	84.566	34.2551	0.405069	-1.30376	0.0299286	0.311396	erythrocyte membrane protein 1, PfEMP1
PFIT_0312300	1527.6	2453.85	1240.67	792.23	308.704	561.104	1004.79	721.251	1076.27	1503.59	648.962	0.431609	-1.2122	0.0300144	0.311688	glycogen synthase kinase 3
PFIT_0516800	2146.96	1501.57	2405.74	3942.18	7532.62	4301.79	4089.83	4743.82	3833.07	2499.11	5167.02	2.06754	1.04792	0.0301326	0.311998	ubiquitin carboxyl-terminal hydrolase 2, putative
PFIT_0936400	1204.25	675.655	373.843	1006.32	319.11	554.343	328.785	354.865	602.147	815.017	389.276	0.477629	-1.06604	0.0302535	0.311998	cytoadherence linked asexual protein 9
PFIT_1328800	14703	6015.22	22014	23298.1	36560.1	32992.4	28895.1	36592.5	25133.8	16507.6	33760.1	2.04512	1.03219	0.0302596	0.311998	conserved Plasmodium protein, unknown function
PFIT_0613800	395.869	786.108	295.788	479.674	216.209	194.922	277.572	241.953	361.012	489.36	232.664	0.475445	-1.07265	0.0303271	0.311998	endonuclease III homologue, putative
PFIT_1036000	103.425	120.404	85.4498	37.037	12.7182	37.1816	56.3338	34.5648	60.8893	86.579	35.1996	0.40656	-1.29846	0.0303331	0.311998	acetyl-CoA transporter, putative
PFIT_0811200	364.96	202.995	405.887	1266.48	1666.08	1196.57	806.086	1227.43	892.062	560.082	1224.04	2.18547	1.12794	0.0304158	0.312253	ubiquitin regulatory protein, putative
PFIT_1321300	1396.83	1339.37	2435.32	3692.86	6424.98	4619.53	3484.5	4155.45	3443.61	2216.1	4671.12	2.10781	1.07575	0.0306314	0.31387	variant-silencing SET protein
PFIT_0400500	605.097	500.522	1054.16	1369.47	723.779	319.987	315.469	390.198	659.834	882.31	437.358	0.495697	-1.01247	0.03076	0.314339	Plasmodium exported protein (PHISTb), unknown function
PFIT_0605200	15.4543	9.95074	18.8976	18.9702	28.9049	42.8151	33.8003	63.7528	29.0682	15.8182	42.3183	2.67529	1.4197	0.0308223	0.314339	conserved Plasmodium protein, unknown function
PFIT_0919900	389.925	405.99	211.981	839.204	1349.28	1056.86	584.847	828.786	708.359	461.775	954.943	2.06798	1.04822	0.0308517	0.314339	TLD domain-containing protein
PFIT_0220100	219.927	128.365	353.302	461.607	610.472	530.682	518.271	739.686	445.289	290.8	599.778	2.06251	1.0444	0.0311069	0.316244	Plasmodium exported protein (hyp9), unknown function
PFIT_1136000	28.5311	39.803	121.602	98.4642	172.273	139.713	133.153	208.157	117.712	72.1	163.324	2.26524	1.17966	0.0311559	0.316244	conserved Plasmodium membrane protein, unknown function
PFIT_1300900	34029.3	8704.91	19709.3	31382.1	54567.8	48116.3	37182.4	44698.4	34798.8	23456.4	46141.2	1.96711	0.976075	0.0312823	0.316931	Plasmodium exported protein (hyp8), unknown function
PFIT_0609600	467.196	370.167	404.243	212.285	834.774	716.59	669.86	697.44	546.57	363.473	729.666	2.00748	1.00539	0.0313712	0.317237	conserved Plasmodium protein, unknown function
PFIT_0700900	221.116	80.601	120.78	364.95	404.669	494.627	257.087	450.11	299.242	196.862	401.623	2.04013	1.02866	0.0315361	0.318308	Plasmodium exported protein (hyp12), unknown function
PFIT_1103400	126.012	45.7734	82.1633	45.1671	80.9337	135.206	217.141	178.969	113.921	74.779	153.062	2.04686	1.03341	0.0316924	0.318893	Plasmodium exported protein, unknown function
PFIT_0921200	41.6078	84.5813	65.7306	39.747	28.9049	22.5343	24.582	18.4345	40.7653	57.9167	23.6139	0.407722	-1.29434	0.0317596	0.318893	conserved Plasmodium protein, unknown function
PFIT_1016300	1071.1	364.197	1173.29	2632.34	2545.94	2835.94	2560.63	2745.21	1991.08	1310.23	2671.93	2.03928	1.02806	0.0317712	0.318893	Plasmodium exported protein (PHISTc), unknown function
PFIT_0820200	1058.03	605.005	1635.87	1422.76	923.801	366.182	715.952	473.153	900.094	1180.42	619.772	0.525045	-0.929487	0.0319394	0.319282	asparagine-rich antigen
PFIT_0213500	6858.16	6466.98	8347.79	7850.94	18119.9	16224.7	12101.5	13589.3	11194.9	7380.97	15008.9	2.03345	1.02393	0.0319606	0.319282	protein transport protein SEC31
PFIT_1303700	741.808	1791.13	617.868	542.908	134.119	156.613	517.247	301.865	600.445	923.429	277.461	0.300468	-1.73472	0.032028	0.319282	small heat shock protein, putative
PFIT_1140600	42.7966	43.7832	173.365	229.449	352.64	271.538	155.686	308.778	197.254	122.348	272.161	2.22447	1.15346	0.0321309	0.319282	conserved protein, unknown function
PFIT_1459900	33.2863	111.448	41.0816	93.9475	12.7182	20.2809	47.1155	25.3475	48.1532	69.9409	26.3655	0.376968	-1.40748	0.0323011	0.319282	exonuclease V, mitochondrial, putative
PFIT_1140900	1582.29	2217.02	1187.26	2053.3	1124.98	745.885	847.056	817.264	1321.88	1759.97	883.796	0.502166	-0.993763	0.0323426	0.319282	conserved Plasmodium protein, unknown function
PFIT_0914500	141.467	81.596	88.7364	94.8508	23.1239	54.0823	48.1398	46.0863	72.2603	101.662	42.8581	0.421572	-1.24615	0.0323522	0.319282	conserved Plasmodium protein, unknown function
PFIT_0505400	79.6493	195.034	52.5845	80.3974	27.7487	39.435	52.2368	21.507	68.5741	101.916	35.2319	0.345694	-1.53243	0.0323776	0.319282	conserved Plasmodium protein, unknown function
PFIT_1471400	72.5165	38.8079	64.909	27.1002	130.65	107.038	68.6248	137.491	80.8922	50.8334	110.951	2.18264	1.12607	0.0324184	0.319282	conserved Plasmodium protein, unknown function
PFIT_0218000	4664.83	5181.35	4909.26	3125.56	2727.47	2253.43	1971.68	2122.28	3369.48	4470.25	2268.71	0.507514	-0.978481	0.0324768	0.319282	conserved Plasmodium protein, unknown function
PFIT_0701200	1181.66	360.217	506.948	1321.59	3258.16	2413.42	1002.74	1458.63	1437.92	842.604	2033.24	2.41304	1.27085	0.0326165	0.319282	sporozoite threonine and asparagine-rich protein
PFIT_1007100	70.1389	84.5813	134.748	94.8508	263.613	232.103	118.813	226.591	153.18	96.0797	210.28	2.1886	1.13001	0.0326228	0.319282	conserved Plasmodium protein, unknown function
PFIT_1343200	180.697	373.153	189.797	72.2673	28.9049	72.1097	112.668	60.6803	136.285	203.979	68.5906	0.336264	-1.57233	0.0327442	0.319282	aminomethyltransferase, putative
PFIT_1416300	399.435	717.448	547.208	251.129	76.309	141.966	444.525	165.143	342.895	478.805	206.986	0.432296	-1.20991	0.0327483	0.319282	RNA-binding protein Nova-1, putative
PFIT_1405800	5400.7	2153.34	13009.7	12559.2	17805.4	15432.6	15074.9	19721.9	12644.7	8280.73	17008.7	2.05401	1.03844	0.0327596	0.319282	conserved Plasmodium protein, unknown function
PFIT_1243000	5907.12	3300.66	8262.34	9123.75	15769.4	11551.1	13886.8	12918.8	10090	6648.47	13531.5	2.03528	1.02523	0.0327753	0.319282	rab specific GDP dissociation inhibitor
PFIT_1454000	77.2717	207.97	160.218	37.037	12.7182	40.5617	64.5278	36.101	79.5508	120.624	38.4772	0.318983	-1.64845	0.0330539	0.319282	conserved Plasmodium protein, unknown function
PFIT_1455100	1615.57	1160.26	1906.19	1744.35	3950.72	3460.14	2476.64	3110.06	2427.99	1606.59	3249.39	2.02254	1.01617	0.0331945	0.319282	conserved Plasmodium protein, unknown function
PFIT_1219600	269.856	434.847	430.536	321.59	196.553	154.36	209.971	165.143	272.857	364.207	181.507	0.498361	-1.00474	0.0332084	0.319282	D-ribulose-5-phosphate 3-epimerase, putative
PFIT_0813000	7.13277	59.7044	14.7894	15.3568	4.62478	2.25343	3.07275	0.768106	13.4628	24.2458	2.67977	0.110525	-3.17756	0.0332135	0.319282	apicoplast ribosomal protein L33 precursor, putative
PFIT_1119100	7571.44	6433.15	8291.1	8332.42	19073.8	15169	12200.9	14870.5	11492.8	7657.03	15328.5	2.00189	1.00136	0.033241	0.319282	insulinase, putative
PFIT_1428200	68.9501	21.8916	33.687	71.364	129.494	117.178	110.619	84.4916	79.7095	48.9732	110.446	2.25523	1.17327	0.0332954	0.319282	selenoprotein
PFIT_0802500	23.7759	43.7832	21.3625	3.61337	1.1562	4.50686	1.02425	11.5216	13.843	23.1337	4.55222	0.196778	-2.34536	0.0332989	0.319282	Plasmodium exported protein, unknown function
PFIT_1130500	39.2302	26.867	82.9849	96.6575	154.93	129.572	92.1826	174.36	99.5981	61.4349	137.761	2.24239	1.16504	0.033343	0.319282	conserved Plasmodium protein, unknown function
PFIT_1016800	306.709	499.527	495.445	247.516	137.587	150.98	291.912	180.505	288.772	387.299	190.246	0.491212	-1.02558	0.0333852	0.319282	golgi re-assembly stacking protein 1, golgi re-assembly stacking protein 2
PFIT_1451500	517.126	372.158	1075.52	707.316	1297.25	1319.38	1157.4	1651.43	1012.2	668.029	1356.37	2.0304	1.02176	0.0334207	0.319282	NADPH--cytochrome P450 reductase, putative
PFIT_1447900	200.906	438.828	175.829	120.144	25.4363	58.5891	138.274	82.1873	155.024	233.927	76.1217	0.325408	-1.61968	0.0334488	0.319282	conserved Plasmodium protein, unknown function
PFIT_1239700	249.647	119.409	450.255	785.004	1257.94	777.433	696.491	708.193	630.547	401.079	860.015	2.14425	1.10048	0.0334654	0.319282	3-hydroxyisobutyryl-coenzyme A hydrolase, putative
PFIT_1472500	156.921	215.931	99.4176	155.375	61.2784	68.7296	67.6006	82.1873	113.43	156.911	69.949	0.445787	-1.16557	0.0336078	0.320074	diacylglycerol kinase, putative
PFIT_1250800	759.64	731.379	1091.13	1797.65	2922.86	2284.98	1658.26	2145.32	1673.9	1094.95	2252.86	2.0575	1.04089	0.0337694	0.320604	eukaryotic translation initiation factor 2b, subunit 2, putative
PFIT_0625500	42.7966	34.8276	87.9147	82.2041	73.9966	185.908	111.643	175.896	99.3984	61.9357	136.861	2.20973	1.14387	0.0337821	0.320604	conserved Plasmodium protein, unknown function
PFIT_0727700	268.668	788.098	239.917	193.315	42.7793	89.0104	136.225	89.8684	230.985	372.499	89.4709	0.240191	-2.05775	0.0339808	0.321324	conserved Plasmodium protein, unknown function
PFIT_0508400	105.803	354.246	156.11	56.0072	23.1239	30.4213	49.1641	45.3182	102.524	168.042	37.0069	0.220224	-2.18295	0.0340291	0.321324	transcription factor IIb, putative
PFIT_0112100	1091.31	485.596	1478.94	2006.32	3666.3	2535.11	2067.96	2238.26	1946.22	1265.54	2626.91	2.07572	1.05361	0.0340365	0.321324	heat shock protein 40, type II
PFIT_1207700	830.968	861.734	1426.35	992.772	2492.76	2029.21	1568.13	2235.96	1554.74	1027.96	2081.51	2.0249	1.01785	0.0341814	0.321602	conserved Plasmodium protein, unknown function
PFIT_0102600	68.9501	48.7586	21.3625	38.8437	10.4058	28.1679	12.291	13.0578	30.2297	44.4787	15.9806	0.359287	-1.47679	0.0341851	0.321602	conserved Plasmodium membrane protein, unknown function
PFIT_1116600	1078.24	384.098	1941.52	4091.23	4364.64	3932.23	3388.22	3832.85	2876.63	1873.77	3879.49	2.07042	1.04992	0.0343347	0.321745	conserved Plasmodium protein, unknown function
PFIT_1434800	96.2924	138.315	117.494	90.3341	26.5925	41.6884	60.4308	62.2166	79.1705	110.609	47.7321	0.431539	-1.21244	0.0344107	0.321745	microsomal signal peptidase protein, putative
PFIT_1244600	1097.26	1343.35	810.13	1015.36	560.755	499.134	524.417	529.993	797.549	1066.52	528.575	0.495605	-1.01274	0.0344684	0.321745	conserved Plasmodium protein, unknown function
PFIT_0508100	403.002	230.857	156.11	549.232	117.932	196.048	119.837	143.636	239.582	334.8	144.363	0.431193	-1.2136	0.0345101	0.321745	SET domain protein, putative
PFIT_1143000	241.325	406.985	166.791	165.311	49.7164	112.671	153.638	125.201	177.705	245.103	110.307	0.450041	-1.15187	0.034551	0.321745	conserved Plasmodium membrane protein, unknown function
PFIT_1205200	1931.79	6478.93	2056.55	1715.45	357.265	590.398	1226.03	730.468	1885.86	3045.68	726.04	0.238384	-2.06864	0.0345578	0.321745	conserved Plasmodium protein, unknown function
PFIT_0207900	296.01	903.527	295.788	149.051	41.6231	56.3357	122.91	95.2451	245.061	411.094	79.0285	0.192239	-2.37902	0.0346616	0.321977	ribosome-recycling factor
PFIT_0530400	242.514	549.281	311.399	168.022	46.2478	139.713	218.165	116.752	224.012	317.804	130.219	0.409748	-1.28719	0.0348232	0.321977	ADP-ribosylation factor GTPase-activating protein, putative
PFIT_1225700	109.369	311.458	188.154	86.7208	41.6231	47.322	93.2068	76.0425	119.237	173.925	64.5486	0.371128	-1.43001	0.0348383	0.321977	conserved Plasmodium protein, unknown function
PFIT_1135800	1879.48	802.029	2680.99	1917.79	3882.51	3144.66	3525.47	3963.42	2724.54	1820.07	3629.02	1.99388	0.995581	0.0348922	0.321977	protein phosphatase PPM8, putative
PFIT_0413700	28.5311	35.8227	48.4763	62.3306	113.307	83.3768	36.873	155.157	70.4844	43.7902	97.1786	2.21919	1.15003	0.0349903	0.321977	conserved Plasmodium protein, unknown function
PFIT_1209000	197.34	401.015	221.841	407.407	130.65	187.035	172.074	123.665	230.128	306.901	153.356	0.499693	-1.00089	0.0351885	0.321977	cytosolic iron-sulfur protein assembly protein 1, putative
PFIT_1007300	18168.4	20762.2	9417.56	2923.21	3551.83	3655.06	6285.83	3205.3	8496.17	12817.8	4174.51	0.32568	-1.61847	0.0352266	0.321977	transcription factor with AP2 domain(s)
PFIT_0614800	274.612	643.813	267.852	179.765	95.9643	129.572	171.05	109.071	233.962	341.51	126.414	0.370162	-1.43377	0.035249	0.321977	conserved Plasmodium protein, unknown function
PFIT_0724500	4547.14	2398.13	1267.78	1757	807.025	878.837	975.087	969.349	1700.04	2492.51	907.575	0.36412	-1.45751	0.0353079	0.321977	28S ribosomal RNA
PFIT_1146000	85.5932	25.8719	39.4384	140.018	201.178	134.079	141.347	147.476	114.375	72.7304	156.02	2.14518	1.1011	0.0353085	0.321977	cysteine-rich PDZ-binding protein, putative
PFIT_0811800	45.1742	27.8621	9.8596	2.71002	0	5.63357	6.14551	0	12.1731	21.4015	2.94477	0.137597	-2.86148	0.0353534	0.321977	Plasmodium RNA of unknown function RUF6
PFIT_1448100	2406.12	1340.36	2469.01	624.209	2115.84	3345.21	3956.68	3633.91	2486.42	1709.93	3262.91	1.90822	0.932226	0.0353849	0.321977	glutaminyl-peptide cyclotransferase, putative
PFIT_0409900	114.124	209.961	138.856	84.9141	69.3718	59.7158	85.0128	44.5501	100.813	136.964	64.6626	0.472115	-1.08279	0.0354074	0.321977	conserved Plasmodium protein, unknown function
PFIT_1453900	871.387	1479.67	1088.66	641.372	446.292	369.562	847.056	409.4	769.176	1020.27	518.077	0.507782	-0.977717	0.0354175	0.321977	U1 snRNA associated protein, putative
PFIT_1202000	63.0061	68.6601	30.4004	124.661	223.146	214.076	86.0371	112.912	115.362	71.6819	159.043	2.21873	1.14973	0.0356107	0.322753	dynein heavy chain, putative
PFIT_0905000	1011.66	2393.15	1320.36	623.306	319.11	415.757	734.388	588.369	925.764	1337.12	514.406	0.384712	-1.37815	0.0356223	0.322753	replication protein A1, small fragment
PFIT_0503700	383.981	256.729	273.604	510.388	827.836	690.676	546.95	753.512	530.459	356.175	704.743	1.97864	0.98451	0.0358632	0.324365	myosin B
PFIT_1403100	317.408	388.079	173.365	307.136	127.182	183.654	149.541	115.984	220.294	296.497	144.09	0.485975	-1.04105	0.0359204	0.324365	conserved Plasmodium protein, unknown function
PFIT_1324600	206.85	293.547	43.5465	170.732	64.747	87.8837	70.6733	52.9993	123.872	178.669	69.0758	0.386614	-1.37103	0.0360887	0.324753	conserved Plasmodium protein, unknown function
PFIT_0105600	36.8526	95.5271	32.8653	18.9702	3.46859	3.38014	20.485	13.8259	28.1719	46.0538	10.2899	0.223432	-2.16209	0.0360903	0.324753	conserved Plasmodium protein, unknown function
PFIT_0712000	4881.19	4398.23	3975.06	3044.26	10949.2	8661.05	6037.96	6535.81	6060.34	4074.68	8046	1.97463	0.981583	0.0361753	0.324753	conserved Plasmodium protein, unknown function
PFIT_1415000	350.695	515.448	181.581	189.702	50.8726	149.853	192.559	118.288	218.625	309.356	127.893	0.413417	-1.27433	0.0362258	0.324753	26S proteasome regulatory subunit RPN13, putative
PFIT_0624200	112.936	244.788	65.7306	88.5275	35.8421	47.322	49.1641	44.5501	86.1075	127.995	44.2196	0.345478	-1.53334	0.0362641	0.324753	DNA polymerase 1, putative
PFIT_0201400	2623.67	2277.72	1621.9	2969.28	5279.19	5087.11	4158.46	4049.45	3508.35	2373.15	4643.55	1.95671	0.968429	0.0363299	0.324804	liver stage associated protein 2
PFIT_0315200	154.543	73.6355	47.6547	112.918	184.991	254.637	202.802	152.085	147.908	97.1878	198.629	2.04376	1.03123	0.0364638	0.325275	circumsporozoite- and TRAP-related protein
PFIT_1021400	3336.95	9248.22	2114.88	1457.99	319.11	774.053	821.449	718.947	2348.95	4039.51	658.39	0.162988	-2.61717	0.0366434	0.325275	conserved Plasmodium protein (10b antigen), unknown function
PFIT_1024800	109.369	175.133	185.689	111.111	91.3395	38.3083	76.8188	69.1295	107.112	145.326	68.899	0.474101	-1.07673	0.0366651	0.325275	conserved Plasmodium protein, unknown function
PFIT_1402100	1079.43	1225.93	1003.21	654.923	276.331	404.49	827.595	457.023	741.117	990.873	491.36	0.495886	-1.01192	0.036808	0.325275	Plasmodium exported protein, unknown function
PFIT_1213200	68.9501	132.345	45.1898	30.7136	11.562	18.0274	33.8003	22.2751	45.3579	69.2996	21.4162	0.309038	-1.69415	0.0368096	0.325275	dynein light chain 1, putative
PFIT_1324400	1619.14	1260.76	1976.03	1437.22	667.125	904.751	915.68	759.656	1192.54	1573.29	811.803	0.515993	-0.954578	0.0369051	0.325275	oxidoreductase, putative
PFIT_1467900	989.077	906.512	1425.53	893.405	1493.81	1654.02	2661	2365.77	1548.64	1053.63	2043.65	1.93962	0.955776	0.0369175	0.325275	conserved Plasmodium protein, unknown function
PFIT_1409700	1884.24	1279.66	2515.84	4575.42	7333.75	4256.73	4135.93	5018.8	3875.05	2563.79	5186.3	2.0229	1.01643	0.0369627	0.325275	conserved Plasmodium protein, unknown function
PFIT_1475400	155.732	407.98	156.932	123.758	106.37	47.322	97.3039	52.9993	143.55	211.101	75.9988	0.360012	-1.47388	0.0370172	0.325275	DNA repair metallo-beta-lactamase protein, putative
PFIT_0106400	205.662	220.906	421.498	166.215	181.523	66.4761	150.565	115.984	191.104	253.57	128.637	0.507303	-0.97908	0.0372584	0.325275	conserved Plasmodium protein, unknown function
PFIT_1134400	8723.38	3324.54	10505.4	22961.1	30886.6	27898.6	14184.9	21481.6	17495.8	11378.6	23612.9	2.0752	1.05325	0.0373108	0.325275	conserved Plasmodium protein, unknown function
PFIT_0903400	3938.48	4345.49	3454.15	2448.06	1509.99	1491.77	2600.57	1589.21	2672.21	3546.54	1797.89	0.506941	-0.980111	0.0373394	0.325275	ras-related protein RAB7
PFIT_1252500	1855.71	630.877	1530.7	1908.76	3784.23	2145.26	2968.28	2723.7	2193.44	1481.51	2905.37	1.96108	0.971651	0.0373731	0.325275	conserved Plasmodium protein, unknown function
PFIT_0309200	1894.94	1074.68	3301.32	3093.94	5449.15	3737.31	4913.33	4746.12	3526.35	2341.22	4711.48	2.0124	1.00892	0.0374116	0.325275	N2227-like protein, putative
PFIT_0823000	146.222	292.552	217.733	114.724	53.185	73.2364	130.08	104.462	141.524	192.808	90.2409	0.468036	-1.09531	0.0374135	0.325275	conserved Plasmodium protein, unknown function
PFIT_0701300	1698.79	514.453	2487.08	2864.5	6467.76	2683.83	3681.16	3370.45	2971	1891.2	4050.8	2.14191	1.0989	0.0374302	0.325275	small exported membrane protein 1
PFIT_1413100	395.869	1346.33	538.17	234.869	64.747	114.925	234.553	149.781	384.906	628.81	141.001	0.224235	-2.15691	0.0375328	0.325275	conserved Plasmodium protein, unknown function
PFIT_0203900	334.051	656.749	437.109	223.125	249.738	189.288	228.408	169.751	311.027	412.759	209.296	0.507067	-0.97975	0.037554	0.325275	conserved Plasmodium protein, unknown function
PFIT_1127500	608.663	1120.45	681.955	483.288	369.983	290.692	455.792	341.039	543.983	723.59	364.376	0.503568	-0.989742	0.0375751	0.325275	steryl ester hydrolase, putative
PFIT_1208000	123.635	135.33	138.034	111.111	61.2784	82.2501	45.067	51.4631	93.5211	127.028	60.0147	0.472454	-1.08175	0.0375873	0.325275	amino acid transporter, putative
PFIT_1217300	128.39	63.6847	120.78	71.364	122.557	253.511	147.492	249.634	144.677	96.0547	193.298	2.01238	1.0089	0.0377773	0.326396	anaphase promoting complex subunit 10, putative
PFIT_0310800	65.3837	105.478	36.1519	29.8103	26.5925	14.6473	31.7518	16.8983	40.8392	59.2059	22.4725	0.379565	-1.39758	0.0379589	0.327367	conserved Plasmodium protein, unknown function
PFIT_0725200	84.4044	86.5714	87.0931	176.152	307.548	270.411	148.516	201.244	170.243	108.555	231.93	2.13652	1.09526	0.0380123	0.327367	DNA mismatch repair protein PMS1, putative
PFIT_1103700	160.487	123.389	217.733	295.393	348.015	460.826	379.997	434.748	302.573	199.25	405.897	2.03712	1.02653	0.0380716	0.327367	Plasmodium exported protein (hyp11), unknown function
PFIT_0627400	45.1742	102.493	62.4441	42.457	15.0306	22.5343	44.0428	23.0432	44.6523	63.142	26.1627	0.414347	-1.27109	0.0381491	0.327512	conserved Plasmodium protein, unknown function
PFIT_1245500	64.1949	215.931	65.7306	61.4272	15.0306	13.5206	54.2853	17.6664	63.4733	101.821	25.1257	0.246764	-2.0188	0.0383137	0.328403	NEDD8-conjugating enzyme UBC12, putative
PFIT_1010000	11.888	2.98522	9.03796	19.8735	3.46859	1.12671	1.02425	1.53621	6.36755	10.9462	1.78894	0.163431	-2.61325	0.0384345	0.328916	ankyrin-repeat protein, putative
PFIT_0709100	1320.75	2435.94	525.023	1977.41	1096.07	665.888	470.131	523.848	1126.88	1564.78	688.985	0.440307	-1.18342	0.0388502	0.331948	conserved Plasmodium protein, unknown function
PFIT_1117300	198.529	195.034	298.253	169.828	87.8709	105.911	133.153	99.0856	160.958	215.411	106.505	0.494427	-1.01617	0.0391118	0.332921	folate transporter 2
PFIT_1028400	10.6992	48.7586	9.8596	3.61337	1.1562	0	3.07275	0	9.64496	18.2327	1.05724	0.0579858	-4.10816	0.0391468	0.332921	conserved Plasmodium protein, unknown function, pseudogene
PFIT_1149900	13.0767	13.931	18.0759	8.13007	34.6859	40.5617	44.0428	30.7242	25.4035	13.3034	37.5037	2.81909	1.49523	0.0391688	0.332921	rifin
PFIT_0706700	315.031	640.827	368.913	205.962	132.963	217.456	228.408	171.288	285.106	382.683	187.528	0.490036	-1.02904	0.0392106	0.332921	RAP protein, putative
PFIT_0803800	13463.1	7992.43	17191	17417.3	34803.8	28375.2	27623	21942.5	21101	14016	28186.1	2.011	1.00791	0.0395945	0.335489	Plasmodium exported protein (PHISTc), unknown function
PFIT_1328700	1078.24	964.226	621.155	820.234	1703.08	1786.97	1636.75	1520.85	1266.44	870.963	1661.91	1.90813	0.932161	0.0397375	0.335489	AMP deaminase, putative
PFIT_1424100	73.7053	68.6601	36.1519	109.304	30.0611	49.5754	22.5335	23.8113	51.7254	71.9554	31.4953	0.437706	-1.19196	0.039783	0.335489	ankyrin, putative
PFIT_0302000	3054.01	2660.83	3832.1	3597.11	8644.88	5310.2	5721.47	6210.9	4878.94	3286.01	6471.86	1.96952	0.977844	0.0398172	0.335489	serine/threonine protein kinase
PFIT_0528200	35059.9	23188.2	32827.5	28146.3	61305	50630	56511	59236.3	43363	29805.5	56920.6	1.90973	0.933372	0.0398237	0.335489	karyopherin beta
PFIT_0516200	1210.19	1207.02	1811.7	309.846	1490.34	2828.05	1735.08	2640.75	1654.12	1134.69	2173.55	1.91555	0.937757	0.039898	0.33559	cation-transporting ATPase 1
PFIT_0932700	385.17	372.158	130.64	580.849	100.589	239.99	215.093	117.52	267.751	367.204	168.298	0.458323	-1.12556	0.0400371	0.335617	profilin, putative
PFIT_1444000	8.32157	13.931	18.8976	16.2601	21.9677	43.9418	22.5335	62.9847	26.1048	14.3526	37.8569	2.63764	1.39925	0.0400675	0.335617	conserved Plasmodium protein, unknown function
PFIT_0205600	2596.33	2241.9	1180.69	2439.02	6495.51	4030.26	2843.32	3080.87	3113.49	2114.48	4112.49	1.94491	0.959706	0.0400892	0.335617	pentafunctional AROM polypeptide, putative, pseudogene
PFIT_1245600	156.921	544.305	219.376	107.498	25.4363	65.3494	93.2068	68.3614	160.057	257.025	63.0885	0.245457	-2.02646	0.0401497	0.335617	mitochondrial ribosomal protein L3 precursor, putative
PFIT_1460800	1091.31	1016.97	1197.94	1205.06	3083.58	2095.69	1725.86	2012.44	1678.61	1127.82	2229.39	1.97673	0.983113	0.0404196	0.336806	conserved Plasmodium protein, unknown function
PFIT_1104200	520.692	1159.26	540.634	289.973	226.614	247.877	317.518	211.997	439.321	627.64	251.002	0.399913	-1.32224	0.0404291	0.336806	FeS cluster assembly protein SufD, putative
PFIT_0421100	26.1535	41.7931	56.6927	40.6504	10.4058	15.774	16.388	19.9707	28.4785	41.3224	15.6346	0.378357	-1.40218	0.0404791	0.336806	conserved Plasmodium protein, unknown function
PFIT_0710000	95.1036	53.734	327.01	398.374	496.008	424.771	452.719	469.313	339.629	218.555	460.703	2.10795	1.07584	0.0405608	0.336967	conserved Plasmodium membrane protein, unknown function
PFIT_0812200	43.9854	85.5763	40.26	30.7136	6.93718	16.9007	21.5093	28.4199	34.2878	50.1338	18.4418	0.367851	-1.44281	0.0407003	0.337313	unspecified product
PFIT_0610900	294.821	429.872	419.854	186.992	110.995	132.952	219.19	189.722	248.05	332.885	163.215	0.490304	-1.02825	0.0408053	0.337313	lsm12, putative
PFIT_1367000	17.8319	43.7832	13.1461	7.22673	2.31239	6.76028	3.07275	5.37674	12.4388	20.497	4.38054	0.213716	-2.22623	0.040889	0.337313	conserved Plasmodium protein, unknown function
PFIT_0521600	206.85	391.064	295.788	102.078	77.4651	91.2638	144.419	143.636	181.57	248.945	114.196	0.45872	-1.12431	0.0409773	0.337313	conserved Plasmodium protein, unknown function
PFIT_0523600	206.85	391.064	295.788	102.078	77.4651	91.2638	144.419	143.636	181.57	248.945	114.196	0.45872	-1.12431	0.0409773	0.337313	conserved Plasmodium protein, unknown function
PFIT_0525600	206.85	391.064	295.788	102.078	77.4651	91.2638	144.419	143.636	181.57	248.945	114.196	0.45872	-1.12431	0.0409773	0.337313	conserved Plasmodium protein, unknown function
PFIT_0320500	1724.94	966.217	2441.07	1220.41	1118.04	568.991	1104.14	630.615	1221.8	1588.16	855.447	0.53864	-0.892606	0.0410854	0.337688	nicotinamidase, putative
PFIT_0704200	347.128	1006.02	185.689	352.303	69.3718	116.052	160.807	117.52	294.361	472.785	115.938	0.245223	-2.02783	0.0411658	0.337835	origin recognition complex subunit 2, putative
PFIT_0321300	64.1949	131.35	38.6167	84.9141	26.5925	24.7877	51.2126	33.7966	56.9331	79.7689	34.0974	0.427452	-1.22617	0.0413406	0.338276	N-acetylglucosamine-1-phosphate transferase, putative
PFIT_0536600	68.9501	28.8571	27.9355	5.42005	2.31239	5.63357	8.19401	8.44916	19.469	32.7907	6.14728	0.18747	-2.41527	0.0413509	0.338276	rifin
PFIT_0504400	235.381	633.862	306.469	169.828	38.1545	90.1371	207.923	125.201	225.87	336.385	115.354	0.342922	-1.54405	0.0414185	0.338276	ATP-dependent helicase, putative
PFIT_1355200	141.467	208.965	35.3302	102.981	19.6553	55.209	54.2853	46.8544	83.0934	122.186	44.001	0.360116	-1.47347	0.0415223	0.338276	conserved Plasmodium protein, unknown function
PFIT_1314200	284.122	248.768	449.433	420.054	668.281	664.761	356.439	1007.75	512.452	350.594	674.309	1.92333	0.943607	0.0415502	0.338276	conserved Plasmodium protein, unknown function
PFIT_1149600	1660.75	1182.15	1121.53	793.134	448.604	428.151	1119.51	422.458	897.035	1189.39	604.68	0.508395	-0.975977	0.0416005	0.338276	Plasmodium exported protein, unknown function
PFIT_1434900	128.39	498.532	144.607	141.825	39.3107	37.1816	79.8916	57.6079	140.918	228.338	53.4979	0.234292	-2.09362	0.0416581	0.338276	conserved Plasmodium protein, unknown function
PFIT_1228400	156.921	318.424	51.7629	145.438	38.1545	47.322	83.9886	48.3907	111.3	168.136	54.4639	0.323927	-1.62626	0.0417489	0.338505	conserved Plasmodium protein, unknown function
PFIT_0105100	26.1535	9.95074	7.3947	37.9403	1.1562	11.2671	7.16976	3.07242	13.0131	20.3598	5.66638	0.278312	-1.84523	0.0420644	0.340551	conserved Plasmodium protein, unknown function
PFIT_1358100	1062.78	1136.37	1410.74	1144.53	3287.07	2527.22	1467.75	2144.55	1772.63	1188.61	2356.65	1.98269	0.987462	0.0422252	0.341341	conserved Plasmodium protein, unknown function
PFIT_1412800	237.759	367.182	353.302	457.994	299.455	200.555	112.668	143.636	271.569	354.059	189.078	0.53403	-0.905007	0.0424391	0.342558	conserved Plasmodium protein, unknown function
PFIT_1419300	91.5372	147.271	147.072	122.854	65.9032	47.322	73.7461	57.6079	94.1643	127.184	61.1448	0.48076	-1.05661	0.0426354	0.343377	calmodulin, putative
PFIT_1236500	39.2302	48.7586	23.8274	28.9069	4.62478	18.0274	21.5093	6.91295	23.9747	35.1808	12.7686	0.362943	-1.46219	0.0426678	0.343377	protein-S-isoprenylcysteine O-methyltransferase, putative
PFIT_0624900	980.756	921.438	1585.75	1386.63	2888.18	2476.52	1976.8	2319.68	1816.97	1218.64	2415.29	1.98195	0.986923	0.0430222	0.345714	conserved Plasmodium protein, unknown function
PFIT_1130800	1507.39	1414.99	1092.77	379.403	1896.16	2466.38	1552.76	2206.77	1564.58	1098.64	2030.52	1.84821	0.886128	0.0431249	0.345909	phosphoacetylglucosamine mutase, putative
PFIT_1348700	494.539	743.32	827.384	857.271	2132.03	1308.11	1001.72	1385.66	1093.75	730.629	1456.88	1.99401	0.995672	0.0432235	0.345909	conserved Plasmodium protein, unknown function
PFIT_1443200	95.1036	219.911	211.981	132.791	61.2784	81.1234	87.0613	92.1727	122.678	164.947	80.409	0.487484	-1.03657	0.0432386	0.345909	ADP-ribosylation factor, putative
PFIT_0922100	180.697	98.5123	98.596	37.037	121.401	315.48	152.613	212.765	152.138	103.711	200.565	1.93389	0.951506	0.0434517	0.347099	dynein intermediate chain 2, ciliary
PFIT_1105100	98.67	191.054	153.645	99.3676	39.3107	66.4761	81.9401	69.1295	99.9492	135.684	64.2141	0.473261	-1.07929	0.0435733	0.347557	conserved Plasmodium protein, unknown function
PFIT_1320700	468.385	338.325	157.754	243.902	97.1205	149.853	198.705	130.578	223.078	302.092	144.064	0.476889	-1.06828	0.0437486	0.348317	3',5'-cyclic nucleotide phosphodiesterase, putative
PFIT_0624400	131.956	84.5813	132.283	117.434	191.929	255.764	182.317	288.808	173.134	116.564	229.704	1.97063	0.978659	0.0437976	0.348317	conserved Plasmodium membrane protein, unknown function
PFIT_1121700	34.4751	152.246	41.0816	41.5537	5.78098	13.5206	19.4608	15.3621	40.4351	67.3392	13.5311	0.20094	-2.31517	0.0439132	0.348722	heat shock factor-binding protein 1
PFIT_0110400	55.8734	83.5862	53.4061	63.2339	33.5297	10.1404	36.873	27.6518	45.5368	64.0249	27.0487	0.422472	-1.24307	0.0439954	0.348863	conserved protein, unknown function
PFIT_1463900	613.418	950.295	300.718	204.155	60.1222	141.966	287.815	158.998	339.686	517.147	162.225	0.313693	-1.67258	0.044061	0.34887	cytochrome c1 precursor, putative
PFIT_1463300	43.9854	151.251	41.0816	48.7804	4.62478	28.1679	27.6548	15.3621	45.1135	71.2747	18.9524	0.265906	-1.91101	0.044236	0.349572	conserved Plasmodium protein, unknown function
PFIT_1407300	259.157	654.759	257.993	157.181	58.966	128.445	131.104	122.897	221.313	332.273	110.353	0.332116	-1.59024	0.0443469	0.349572	glycerophosphodiester phosphodiesterase, putative
PFIT_1305400	46.363	91.5468	20.5408	27.1002	17.3429	6.76028	24.582	7.68106	30.2396	46.3877	14.0916	0.303778	-1.71891	0.0443605	0.349572	conserved Plasmodium protein, unknown function
PFIT_0715900	303.143	708.493	236.63	136.405	95.9643	127.319	89.1098	96.7813	224.231	346.168	102.294	0.295503	-1.75876	0.0444597	0.349572	conserved Plasmodium protein, unknown function
PFIT_0810300	17.8319	50.7488	31.2221	28.0036	8.09337	9.01371	10.2425	16.1302	21.4108	31.9516	10.87	0.340201	-1.55554	0.0445873	0.349572	conserved Plasmodium protein, unknown function
PFIT_0414900	190.207	554.256	262.923	123.758	78.6213	86.757	133.153	88.3321	189.751	282.786	96.7158	0.342011	-1.54789	0.0446558	0.349572	DNA helicase MCM9, putative
PFIT_0406000	55.8734	115.429	95.3094	49.6838	43.9355	23.661	29.7033	43.0139	57.0761	79.0738	35.0784	0.443616	-1.17262	0.0447153	0.349572	conserved Plasmodium protein, unknown function
PFIT_1200200	63819.3	32770.8	55037.1	67738	133642	113205	90227.3	87648.5	80511.1	54841.3	106181	1.93615	0.953191	0.0447496	0.349572	erythrocyte membrane protein 1, PfEMP1
PFIT_1345500	6165.09	4654.96	10502.1	12453.5	17045.8	16207.8	18471.3	14983.4	12560.5	8443.91	16677.1	1.97504	0.981885	0.0447949	0.349572	DNA/RNA-binding protein Alba 2
PFIT_1441600	58.251	46.7685	19.7192	53.2971	12.7182	23.661	14.3395	16.8983	30.7066	44.5089	16.9042	0.379794	-1.39671	0.0448816	0.349572	conserved Plasmodium protein, unknown function
PFIT_0825500	2387.1	1887.65	3164.11	4030.71	6988.05	6030.17	4575.33	5015.73	4259.86	2867.39	5652.32	1.97124	0.979103	0.0448962	0.349572	protein transport protein SEC23
PFIT_1223900	45.1742	185.084	86.2715	172.538	24.2801	68.7296	48.1398	66.0571	87.0343	122.267	51.8016	0.423677	-1.23896	0.0449265	0.349572	conserved Plasmodium protein, unknown function
PFIT_1471800	463.63	854.768	582.538	299.006	354.952	193.795	243.772	325.677	414.767	549.986	279.549	0.508284	-0.976293	0.0453792	0.352184	conserved Plasmodium protein, unknown function
PFIT_0220900	21.3983	11.9409	0	7.22673	0	0	1.02425	3.07242	5.58282	10.1415	1.02417	0.100988	-3.30774	0.0453952	0.352184	Pfmc-2TM Maurer's cleft two transmembrane protein, pseudogene
PFIT_0814500	343.562	315.438	606.365	539.295	1249.85	674.902	942.311	765.033	679.594	451.165	908.023	2.01262	1.00907	0.0455512	0.352184	conserved Plasmodium protein, unknown function
PFIT_1423000	43.9854	125.379	41.9033	16.2601	3.46859	9.01371	26.6305	7.68106	34.2903	56.882	11.6985	0.205662	-2.28165	0.0456558	0.352184	conserved Plasmodium protein, unknown function
PFIT_0104500	181.886	352.256	188.154	193.315	65.9032	132.952	138.274	113.68	170.802	228.903	112.702	0.492359	-1.02222	0.0456995	0.352184	conserved Plasmodium protein, unknown function
PFIT_1024000	47.5518	91.5468	33.687	25.2936	11.562	27.0411	20.485	17.6664	34.3542	49.5198	19.1886	0.387494	-1.36775	0.0458133	0.352184	conserved Plasmodium protein, unknown function
PFIT_0827700	1096.07	1208.02	1034.44	905.148	2578.32	2216.25	1543.55	1817.34	1549.89	1060.92	2038.86	1.92179	0.942451	0.0459298	0.352184	conserved Plasmodium membrane protein, unknown function
PFIT_1019300	166.431	689.586	182.403	132.791	20.8115	36.0548	49.1641	79.883	169.641	292.803	46.4784	0.158736	-2.6553	0.0459434	0.352184	tRNA methyltransferase, putative
PFIT_1115300	27.3423	61.6946	41.9033	17.1635	2.31239	10.1404	22.5335	17.6664	25.0945	37.0259	13.1632	0.355513	-1.49203	0.046014	0.352184	conserved Plasmodium protein, unknown function
PFIT_0406700	255.591	196.03	314.685	475.158	953.862	680.535	291.912	573.775	467.693	310.366	625.021	2.01382	1.00993	0.0460246	0.352184	conserved Plasmodium protein, unknown function
PFIT_0933000	45.1742	125.379	36.1519	26.1969	4.62478	13.5206	24.582	13.0578	36.0859	58.2256	13.9463	0.239522	-2.06177	0.0460279	0.352184	palmitoyltransferase, putative
PFIT_1441500	110.558	287.576	126.531	39.747	39.3107	24.7877	59.4066	36.101	90.5023	141.103	39.9015	0.282782	-1.82224	0.0460725	0.352184	stromal-processing peptidase, putative
PFIT_0216200	63.0061	60.6995	11.5029	29.8103	15.0306	16.9007	13.3153	14.594	28.1074	41.2547	14.9601	0.362629	-1.46344	0.0461287	0.352184	conserved Plasmodium membrane protein, unknown function
PFIT_1307800	20.2095	50.7488	21.3625	5.42005	3.46859	4.50686	9.21826	6.14484	15.1349	24.4352	5.83464	0.23878	-2.06625	0.0461753	0.352184	conserved Plasmodium protein, unknown function
PFIT_1144600	429.155	371.163	472.439	178.862	107.526	185.908	287.815	157.462	273.791	362.905	184.678	0.508887	-0.974581	0.0462888	0.352552	carbohydrate kinase, putative
PFIT_1459800	568.244	461.714	646.625	758.807	1333.09	1118.83	854.225	1343.42	885.619	608.848	1162.39	1.90917	0.932942	0.0464201	0.353054	conserved Plasmodium protein, unknown function
PFIT_1241800	33.2863	155.232	73.947	37.037	11.562	15.774	36.873	17.6664	47.6721	74.8754	20.4689	0.273372	-1.87106	0.0467368	0.354963	mitochondrial carrier protein, putative
PFIT_0313800	42.7966	104.483	41.9033	33.4236	8.09337	9.01371	35.8488	24.5794	37.5177	55.6516	19.3838	0.348307	-1.52157	0.0468712	0.355474	conserved Plasmodium protein, unknown function
PFIT_0907200	83.2157	74.6305	119.137	74.074	154.93	192.668	156.71	207.389	132.844	87.7642	177.924	2.0273	1.01956	0.0469749	0.355474	conserved Plasmodium protein, unknown function
PFIT_0706200	1917.53	708.493	516.807	2456.19	516.82	881.09	269.378	264.996	941.412	1399.75	483.071	0.345112	-1.53486	0.0470016	0.355474	rhoptry-associated membrane antigen
PFIT_1335000	72.5165	362.207	166.791	98.4642	35.8421	41.6884	63.5036	57.6079	112.328	174.995	49.6605	0.283783	-1.81714	0.0471198	0.355792	conserved Plasmodium protein, unknown function
PFIT_1319900	124.823	127.369	46.0114	114.724	52.0288	57.4624	43.0185	38.4053	75.4805	103.232	47.7288	0.462344	-1.11296	0.0471754	0.355792	conserved Plasmodium protein, unknown function
PFIT_1233200	571.81	481.616	731.253	925.022	1629.08	1308.11	920.802	1391.04	994.842	677.425	1312.26	1.93713	0.953919	0.0472814	0.35593	conserved Plasmodium membrane protein, unknown function
PFIT_0817900	145.033	533.36	166.791	90.3341	15.0306	21.4076	81.9401	56.0717	138.746	233.88	43.6125	0.186474	-2.42295	0.0473255	0.35593	selenoprotein
PFIT_1471000	70.1389	99.5074	19.7192	89.4308	18.4991	30.4213	33.8003	33.7966	49.4142	69.6991	29.1293	0.41793	-1.25867	0.0475406	0.35705	conserved Plasmodium protein, unknown function
PFIT_1004300	23.7759	45.7734	35.3302	42.457	9.24957	14.6473	17.4123	14.594	25.405	36.8341	13.9758	0.379425	-1.39811	0.0476703	0.357527	conserved Plasmodium protein, unknown function
PFIT_1106900	150.977	236.828	128.996	149.051	112.151	59.7158	108.571	54.5355	125.103	166.463	83.7432	0.503074	-0.991157	0.0480728	0.359945	apicoplast ribosomal protein S15 precursor, putative
PFIT_1325200	162.865	283.596	84.6282	185.185	54.3412	69.8563	141.347	78.3468	132.521	179.069	85.9727	0.480111	-1.05856	0.048126	0.359945	conserved Plasmodium protein, unknown function
PFIT_0323900	2446.54	1538.38	2879.82	2307.13	5701.2	5126.55	2951.89	3982.63	3366.77	2292.97	4440.57	1.9366	0.953526	0.0482816	0.36061	conserved Plasmodium protein, unknown function
PFIT_0201800	6795.15	1805.06	12082.1	16870.8	16043.4	18258.4	17915.2	20341	13763.9	9388.28	18139.5	1.93214	0.9502	0.0483502	0.360623	early transcribed membrane protein 2
PFIT_0624100	22.5871	39.803	4.10816	11.7434	5.78098	5.63357	7.16976	0.768106	12.1993	19.5604	4.8381	0.247342	-2.01542	0.0487063	0.362606	conserved Plasmodium protein, unknown function
PFIT_0922600	11341.1	9171.59	13310.5	19145.4	26471.1	21119.1	29048.8	24229.9	19229.7	13242.1	25217.2	1.90432	0.929273	0.0487503	0.362606	phosphoglycerate kinase
PFIT_1301700	784.605	983.133	940.77	878.048	2129.71	1481.63	1746.35	1529.3	1309.19	896.639	1721.75	1.92022	0.941274	0.0491287	0.364918	conserved Plasmodium protein, unknown function
PFIT_1131400	941.526	791.084	1285.86	1614.27	2987.61	2087.8	1953.25	2017.81	1709.9	1158.18	2261.62	1.95273	0.965491	0.0492014	0.364955	conserved Plasmodium protein, unknown function
PFIT_0506300	250.836	1051.79	325.367	171.635	54.3412	64.2227	107.546	99.0856	265.603	449.908	81.299	0.180702	-2.46832	0.0493971	0.365583	conserved Plasmodium protein, unknown function
PFIT_0308400	817.891	1554.31	455.185	439.927	196.553	226.47	492.665	238.113	552.639	816.827	288.45	0.353135	-1.50171	0.0494214	0.365583	activator of Hsp90 ATPase, putative
PFIT_1354400	268.668	285.586	824.92	488.708	916.864	920.525	734.388	1103.77	692.928	466.97	918.886	1.96776	0.976555	0.0495588	0.36577	histone-lysine N-methyltransferase, putative
PFIT_1338100	539.713	819.941	179.938	138.211	42.7793	87.8837	178.22	105.23	261.489	419.451	103.528	0.246819	-2.01848	0.0495821	0.36577	serine/threonine protein kinase, putative
PFIT_1009200	153.355	148.266	90.3796	213.189	69.3718	84.5036	64.5278	75.2743	112.358	151.297	73.4194	0.485266	-1.04315	0.0496873	0.366045	tubulin--tyrosine ligase, putative
PFIT_1115200	60.6285	206.975	72.3037	31.6169	12.7182	10.1404	29.7033	25.3475	56.1792	92.8811	19.4773	0.209702	-2.25359	0.0498262	0.366569	conserved Plasmodium protein, unknown function
PFIT_1331400	95.1036	44.7783	72.3037	59.6205	26.5925	196.048	143.395	244.258	110.262	67.9515	152.573	2.24533	1.16693	0.0500097	0.366987	conserved Plasmodium membrane protein, unknown function
PFIT_1334900	205.662	607.99	246.49	245.709	186.148	120.558	105.498	150.549	233.575	326.463	140.688	0.430947	-1.21442	0.050019	0.366987	conserved Plasmodium protein, unknown function
PFIT_0610300	307.898	430.867	418.211	412.827	893.74	832.642	534.659	770.41	575.157	392.451	757.863	1.9311	0.949425	0.0503247	0.367909	SWI/SNF-related matrix-associated actin-dependent regulator of chromatin
PFIT_0307600	830.968	2434.95	829.028	798.554	360.733	388.716	597.138	414.777	831.857	1223.37	440.341	0.35994	-1.47417	0.0503444	0.367909	conserved Plasmodium protein, unknown function
PFIT_1321200	181.886	481.616	112.564	173.442	58.966	99.1508	106.522	52.2312	158.297	237.377	79.2175	0.333721	-1.58329	0.050349	0.367909	adenosine-diphosphatase, putative
PFIT_0101900	709.711	1409.02	602.257	1116.53	515.664	526.175	444.525	529.993	731.735	959.381	504.089	0.525432	-0.928424	0.0505128	0.368345	zinc-carboxypeptidase, putative
PFIT_0915400	444.609	869.694	525.845	155.375	112.151	173.514	263.233	241.953	348.297	498.881	197.713	0.396312	-1.33529	0.0505472	0.368345	conserved Plasmodium protein, unknown function
PFIT_0904000	93.9148	56.7192	78.8768	12.6468	20.8115	172.387	155.686	201.244	99.0358	60.5394	137.532	2.27178	1.18382	0.0506443	0.368345	LCCL domain-containing protein
PFIT_1020900	1560.89	1210.01	1725.43	1511.29	3142.54	2701.86	2764.45	2740.6	2169.63	1501.9	2837.36	1.88918	0.917758	0.0507352	0.368345	endomembrane protein 70, putative
PFIT_0216700	102.236	70.6502	153.645	264.679	389.638	321.113	176.171	309.547	223.46	147.803	299.117	2.02376	1.01704	0.0507497	0.368345	AP-2 complex subunit sigma, putative
PFIT_1146900	46.363	80.601	116.672	113.821	65.9032	37.1816	35.8488	38.4053	66.8495	89.3642	44.3347	0.496112	-1.01126	0.0509787	0.36951	conserved Plasmodium protein, unknown function
PFIT_0504600	228.249	240.808	325.367	207.769	90.1833	111.545	182.317	129.042	189.41	250.548	128.272	0.511964	-0.965885	0.0514223	0.370925	2-oxoisovalerate dehydrogenase subunit beta, mitochondrial, putative
PFIT_0705600	276.989	390.069	256.349	243.902	337.609	655.748	516.223	645.209	415.262	291.827	538.697	1.84594	0.884358	0.051456	0.370925	DNA mismatch repair protein MSH2, putative
PFIT_0201900	439.854	800.039	686.064	555.555	394.263	313.227	324.688	307.242	477.616	620.378	334.855	0.539759	-0.889612	0.0514882	0.370925	conserved Plasmodium protein, unknown function
PFIT_1359000	411.323	243.793	773.157	1157.18	1860.32	1024.18	905.438	1302.71	959.763	646.363	1273.16	1.96973	0.977999	0.0515625	0.370925	conserved Plasmodium membrane protein, unknown function
PFIT_0818200	47.5518	283.596	79.6984	68.6539	16.1867	15.774	36.873	19.2026	70.9421	119.875	22.0091	0.1836	-2.44536	0.0516579	0.370925	FAD-dependent monooxygenase, putative
PFIT_0823800	206.85	235.832	253.063	518.518	1131.92	637.72	320.591	609.876	489.296	303.566	675.026	2.22365	1.15293	0.0516742	0.370925	conserved Plasmodium protein, unknown function
PFIT_0207800	48.7406	141.3	91.2013	51.4905	6.93718	33.8014	58.3823	42.2458	59.2624	83.1832	35.3417	0.424866	-1.23492	0.0517012	0.370925	acyl carrier protein
PFIT_1028200	83.2157	123.389	23.8274	54.2005	16.1867	22.5343	46.0913	22.2751	48.965	71.1582	26.7718	0.37623	-1.41031	0.0517235	0.370925	conserved Plasmodium protein, unknown function
PFIT_0517400	5625.38	3466.84	5910.01	10869	15555.5	9972.55	12613.7	11225.1	9404.75	6467.81	12341.7	1.90817	0.932192	0.0518775	0.371536	serine/arginine-rich splicing factor 1
PFIT_0927400	257.969	392.059	102.704	168.925	54.3412	91.2638	144.419	100.622	164.038	230.414	97.6616	0.423852	-1.23837	0.0522428	0.373399	fumarate hydratase, putative
PFIT_0202300	96.2924	199.015	45.1898	289.973	70.528	85.6303	25.6063	40.7096	106.618	157.617	55.6185	0.352871	-1.50279	0.0522759	0.373399	repetitive organellar protein, putative
PFIT_0916400	51.1182	52.7389	32.0437	37.9403	2.31239	23.661	17.4123	22.2751	29.9377	43.4603	16.4152	0.377705	-1.40467	0.0523536	0.37346	conserved Plasmodium protein, unknown function
PFIT_0928800	293.632	211.951	396.027	247.516	127.182	125.065	221.238	129.81	219.053	287.281	150.824	0.525003	-0.929601	0.0524861	0.373911	conserved Plasmodium protein, unknown function
PFIT_1312500	51.1182	124.384	90.3796	51.4905	33.5297	27.0411	49.1641	36.8691	57.9971	79.3431	36.651	0.46193	-1.11425	0.0526934	0.374894	peptidyl-prolyl cis-trans isomerase, putative
PFIT_1009300	506.427	445.793	697.566	665.763	1434.84	1109.81	811.207	1099.93	846.417	578.887	1113.95	1.92429	0.944326	0.0528466	0.375489	conserved Plasmodium membrane protein, unknown function
PFIT_1238600	130.767	79.6059	278.534	342.366	92.4957	93.5173	103.449	95.2451	151.998	207.818	96.1769	0.462793	-1.11156	0.0530099	0.376154	protein kinase 2
PFIT_1337800	360.205	1014.98	251.42	374.887	55.4974	210.696	208.947	168.983	330.701	500.372	161.031	0.321823	-1.63566	0.0531692	0.376167	conserved Plasmodium protein, unknown function
PFIT_0902500	1151.94	627.892	2196.22	1618.79	3274.35	2206.11	2917.07	2492.5	2060.61	1398.71	2722.51	1.94644	0.960837	0.0531977	0.376167	serine/threonine protein kinase, FIKK family
PFIT_1020700	197.34	591.074	78.0551	133.695	32.3735	33.8014	52.2368	49.9269	146.063	250.041	42.0846	0.168311	-2.5708	0.0532315	0.376167	conserved Plasmodium protein, unknown function
PFIT_0703200	833.345	1675.7	603.9	589.882	334.141	508.148	384.094	437.82	670.879	925.708	416.051	0.449441	-1.1538	0.0532903	0.376167	conserved Plasmodium membrane protein, unknown function
PFIT_1474300	3882.6	2990.2	3389.24	3755.19	6895.55	4672.48	9415.94	5167.81	5021.13	3504.31	6537.95	1.86569	0.899709	0.0534436	0.376757	DnaJ protein, putative
PFIT_0505200	437.477	728.394	503.661	371.273	292.518	253.511	328.785	218.142	391.72	510.201	273.239	0.535551	-0.900904	0.0535853	0.377215	actin-like protein, putative
PFIT_0519100	112.936	437.832	170.078	62.3306	16.1867	18.0274	86.0371	43.782	118.401	195.794	41.0083	0.209446	-2.25535	0.0536823	0.377215	histone RNA hairpin-binding protein, putative
PFIT_1442100	26.1535	30.8473	16.4327	26.1969	5.78098	10.1404	13.3153	4.60863	16.6845	24.9076	8.46133	0.339709	-1.55763	0.0537183	0.377215	conserved Plasmodium protein, unknown function
PFIT_1200600	555.167	480.621	851.212	568.202	1153.88	1286.71	780.479	1390.27	883.318	613.8	1152.84	1.87819	0.909345	0.0539829	0.378581	Plasmodium exported protein (PHISTc), unknown function
PFIT_1237100	756.074	552.266	1075.52	1280.94	1876.51	1617.96	1454.44	1959.44	1321.64	916.199	1727.09	1.88506	0.914607	0.0541918	0.379008	conserved Plasmodium protein, unknown function
Pf_M7661101900	215.172	658.739	141.321	183.378	36.9983	79.9967	137.25	50.695	187.944	299.652	76.2349	0.254411	-1.97477	0.0542406	0.379008	cytochrome b
PFIT_1309100	15.4543	53.734	14.7894	17.1635	4.62478	7.887	6.14551	9.21727	16.127	25.2853	6.96864	0.2756	-1.85935	0.0542661	0.379008	conserved Plasmodium protein, unknown function
PFIT_0502900	102.236	58.7094	116.672	204.155	316.798	225.343	119.837	286.503	178.782	120.443	237.12	1.96873	0.977267	0.0543938	0.379008	DnaJ protein, putative
Pf_M7661101100	34.4751	102.493	29.5788	28.0036	4.62478	15.774	16.388	17.6664	31.1254	48.6375	13.6133	0.279893	-1.83705	0.0544067	0.379008	cytochrome c oxidase subunit 3
PFIT_0725700	30.9087	86.5714	32.8653	11.7434	9.24957	11.2671	11.2668	10.7535	25.5782	40.5222	10.6342	0.26243	-1.93	0.0544648	0.379008	dolichyl-diphosphooligosaccharide--protein glycosyltransferase subunit DAD1, putative
PFIT_1143400	1551.38	1001.04	1677.77	1771.45	3312.5	2796.5	2365	2789.76	2158.18	1500.41	2815.94	1.87678	0.908258	0.054603	0.379441	methyltransferase, putative
PFIT_1336300	301.954	416.936	213.625	242.999	109.839	110.418	213.044	155.157	220.496	293.878	147.115	0.500597	-0.998279	0.0546675	0.379441	protein kinase 6
PFIT_1131700	74.8941	237.823	79.6984	40.6504	8.09337	23.661	43.0185	28.4199	67.0323	108.266	25.7982	0.238285	-2.06924	0.0549536	0.379734	mitochondrial rpoD precursor, putative
PFIT_1103300	1112.71	766.207	1079.63	529.358	1072.95	1311.5	4710.53	2447.95	1628.85	871.976	2385.73	2.73601	1.45207	0.0549827	0.379734	Plasmodium exported protein (PHISTb), unknown function
PFIT_0725300	410.134	435.842	444.503	878.951	2317.02	1008.41	752.825	1032.33	910.002	542.358	1277.65	2.35573	1.23617	0.0550128	0.379734	conserved Plasmodium membrane protein, unknown function
PFIT_0108500	173.564	239.813	83.8066	189.702	142.212	283.932	550.023	357.169	252.528	171.721	333.334	1.94113	0.9569	0.0550586	0.379734	conserved Plasmodium protein, unknown function
PFIT_0933700	61.8173	218.916	128.996	131.888	23.1239	51.8288	115.74	63.7528	99.508	135.404	63.6115	0.469789	-1.08992	0.0550615	0.379734	calcyclin binding protein, putative
PFIT_0208700	679.991	730.384	684.42	1280.03	1945.88	1430.93	1551.74	1460.94	1220.54	843.707	1597.37	1.89328	0.920884	0.0552318	0.379778	conserved protein, unknown function
PFIT_0924000	3130.1	2104.58	3477.97	4259.25	6762.59	6155.24	5736.83	5739.28	4670.73	3242.98	6098.49	1.88052	0.911133	0.0552357	0.379778	RNA-binding protein, putative
PFIT_0714300	5341.26	3439.97	8783.26	8728.08	12249.9	11156.7	11806.5	14043.3	9443.63	6573.14	12314.1	1.8734	0.905657	0.0552788	0.379778	conserved Plasmodium protein, unknown function
PFIT_1313200	67.7613	169.163	66.5523	26.1969	21.9677	19.1541	33.8003	24.5794	53.6468	82.4183	24.8754	0.301819	-1.72825	0.0553517	0.379795	conserved Plasmodium protein, unknown function
PFIT_1413900	964.113	659.734	1113.31	1164.41	1910.04	1759.93	1734.06	1886.47	1399.01	975.392	1822.62	1.86861	0.901962	0.0554722	0.380139	ubiquitin-conjugating enzyme, putative
PFIT_1325100	252.025	392.059	49.298	139.115	40.4669	61.9693	80.9158	69.8976	135.718	208.124	63.3124	0.304205	-1.71688	0.055655	0.380551	conserved Plasmodium protein, unknown function
PFIT_1253300	543.279	319.419	1039.37	788.617	1338.88	1355.44	960.748	1477.84	977.947	672.67	1283.22	1.90766	0.931801	0.0558436	0.380551	Plasmodium exported protein (PHISTa), unknown function
PFIT_1034500	192.585	70.6502	52.5845	228.545	48.5602	82.2501	46.0913	33.7966	94.3829	136.091	52.6746	0.387053	-1.3694	0.0558468	0.380551	probable protein, unknown function
PFIT_0208200	130.767	151.251	149.537	37.037	172.273	295.199	200.753	232.736	171.194	117.148	225.24	1.9227	0.943131	0.0559318	0.380551	6-cysteine protein
PFIT_0212300	255.591	523.409	78.8768	228.545	43.9355	119.432	129.056	76.0425	181.861	271.605	92.1163	0.339155	-1.55998	0.0559321	0.380551	Leu/Phe-tRNA protein transferase, putative
PFIT_1141100	166.431	62.6896	65.7306	209.575	40.4669	72.1097	54.2853	50.695	90.248	126.107	54.3892	0.431295	-1.21325	0.0560123	0.380551	conserved Plasmodium protein, unknown function
PFIT_0807500	192.585	130.355	110.099	373.983	482.134	424.771	138.274	576.079	303.535	201.755	405.315	2.00894	1.00643	0.056137	0.380551	conserved Plasmodium protein, unknown function
PFIT_1013300	110.558	181.103	45.1898	321.59	42.7793	102.531	40.97	35.3329	110.007	164.61	55.4033	0.336573	-1.57101	0.0562539	0.380551	conserved Plasmodium protein, unknown function
PFIT_1205900	229.437	384.098	74.7686	550.135	131.806	200.555	88.0856	61.4484	215.042	309.61	120.474	0.389115	-1.36173	0.0563942	0.380551	conserved Plasmodium protein, unknown function
PFIT_1215000	189.018	293.547	86.2715	113.821	16.1867	67.6028	103.449	86.7959	119.587	170.664	68.5087	0.401424	-1.3168	0.0563977	0.380551	conserved Plasmodium protein, unknown function
PFIT_1311300	72.5165	105.478	4.9298	53.2971	17.3429	23.661	24.582	10.7535	39.0701	59.0553	19.0849	0.323169	-1.62964	0.0564292	0.380551	conserved Plasmodium protein, unknown function
PFIT_1460200	6431.38	4189.26	7685.55	8291.77	13428.1	12706	11090.6	12440.2	9532.85	6649.49	12416.2	1.86724	0.900909	0.0564296	0.380551	ATP-dependent RNA helicase DBP5
PFIT_1125600	1096.07	1865.76	2099.27	876.241	803.556	612.932	968.942	857.206	1147.5	1484.34	810.659	0.546142	-0.872651	0.0564945	0.380551	GrpE protein homolog, mitochondrial, putative
PFIT_0620600	800.059	1440.87	1112.49	268.292	344.546	472.093	434.282	454.718	665.919	905.427	426.41	0.470949	-1.08636	0.0565188	0.380551	conserved Plasmodium protein, unknown function
PFIT_0936900	12909.1	3771.33	16477.8	27523.9	31909.9	30466.3	24323.9	28379.2	21970.2	15170.6	28769.8	1.89643	0.923283	0.0569199	0.382681	ring-exported protein 3
PFIT_0601400	348.317	786.108	503.661	402.89	335.297	246.75	269.378	253.475	393.235	510.244	276.225	0.541359	-0.885344	0.0569769	0.382681	geranylgeranyltransferase, putative
PFIT_1243600	43.9854	89.5566	22.1841	69.5573	17.3429	34.9281	22.5335	23.0432	40.3914	56.3209	24.4619	0.434332	-1.20313	0.0570614	0.382772	conserved Plasmodium protein, unknown function
PFIT_0501400	53606.3	14809.7	35747.6	72087.5	104159	100608	53642.1	70946.8	63200.9	44062.8	82339	1.86867	0.902015	0.0572946	0.383173	skeleton-binding protein 1
PFIT_0528800	126.012	209.961	77.2335	68.6539	60.1222	50.7021	70.6733	46.8544	88.7765	120.465	57.088	0.473897	-1.07735	0.0573086	0.383173	50S ribosomal protein L12, apicoplast, putative
PFIT_0504700	417.267	1265.73	446.968	1063.23	487.915	456.319	372.827	295.721	600.748	798.301	403.196	0.505067	-0.985452	0.0573907	0.383173	centrosomal protein CEP120, putative
PFIT_1015700	257.969	291.557	527.488	432.701	706.436	654.621	566.411	911.741	543.615	377.429	709.802	1.88063	0.911214	0.0574638	0.383173	conserved Plasmodium protein, unknown function
PFIT_0613000	248.458	471.665	207.873	384.823	90.1833	235.483	217.141	148.244	250.484	328.205	172.763	0.526388	-0.925802	0.0574759	0.383173	thiamin-phosphate pyrophosphorylase, putative
PFIT_1036100	13791.2	10645.3	14275.1	19794.9	35572.7	30130.6	17064	26628.7	20987.8	14626.6	27349	1.86981	0.902891	0.0575892	0.383454	conserved Plasmodium protein, unknown function
PFIT_0607800	64.1949	131.35	69.8388	29.8103	13.8744	31.548	49.1641	29.188	52.371	73.7984	30.9436	0.419299	-1.25395	0.0578916	0.384639	conserved Plasmodium protein, unknown function
PFIT_1020200	2156.47	2316.53	2730.29	1888.89	4099.87	4421.23	3866.55	4353.62	3229.18	2273.04	4185.32	1.84128	0.880711	0.0579527	0.384639	histone acetyltransferase, putative
PFIT_1304900	86.782	168.167	44.3682	47.8771	18.4991	22.5343	41.9943	35.3329	58.1944	86.7987	29.5901	0.340905	-1.55256	0.0579808	0.384639	conserved Plasmodium protein, unknown function
PFIT_0603200	418.456	735.36	517.629	325.203	374.608	215.202	200.753	278.054	383.158	499.162	267.154	0.535206	-0.901834	0.0580823	0.38484	conserved Plasmodium protein, unknown function
PFIT_1022100	2700.94	2292.65	3945.48	3398.37	6327.86	6529.31	4526.17	5776.92	4437.21	3084.36	5790.06	1.87723	0.908608	0.0584695	0.385978	kelch protein, putative
PFIT_1410100	444.609	927.409	192.262	670.279	398.888	300.833	171.05	161.302	408.329	558.64	258.018	0.461868	-1.11445	0.058623	0.385978	aldo-keto reductase, putative
PFIT_0725100	82.0269	57.7143	156.11	187.895	471.728	208.442	305.227	143.636	201.597	120.937	282.258	2.33394	1.22276	0.0586912	0.385978	serine/threonine protein kinase, FIKK family
PFIT_0820500	539.713	255.734	271.139	766.034	150.306	352.661	137.25	208.157	335.124	458.155	212.093	0.462929	-1.11114	0.0587319	0.385978	conserved Plasmodium protein, unknown function
PFIT_0730600	63.0061	154.236	77.2335	35.2303	21.9677	24.7877	41.9943	39.9415	57.2997	82.4266	32.1728	0.390321	-1.35727	0.0587498	0.385978	Plasmodium exported protein (hyp9), unknown function
PFIT_1365000	466.008	253.744	474.082	200.542	453.229	706.45	753.849	646.745	494.331	348.594	640.068	1.83614	0.876678	0.0588046	0.385978	conserved Plasmodium protein, unknown function
PFIT_0809500	108.18	82.5911	144.607	336.946	585.035	270.411	231.481	357.937	264.649	168.081	361.216	2.14906	1.1037	0.0588434	0.385978	kinesin-like protein, putative
PFIT_0912400	114.124	135.33	217.733	184.282	313.329	445.052	219.19	310.315	242.419	162.867	321.971	1.9769	0.983237	0.0589049	0.385978	conserved Plasmodium membrane protein, unknown function
PFIT_1023600	84.4044	309.468	55.871	70.4606	10.4058	23.661	29.7033	29.9561	76.7413	130.051	23.4315	0.180172	-2.47255	0.0589187	0.385978	conserved Plasmodium protein, unknown function
PFIT_1339000	21.3983	45.7734	36.9735	15.3568	5.78098	9.01371	13.3153	14.594	20.2757	29.8755	10.676	0.357349	-1.48459	0.0590199	0.385978	mitotic-spindle organizing protein 1, putative
PFIT_0710100	147.411	106.473	130.64	65.0406	252.051	196.048	171.05	232.736	162.681	112.391	212.971	1.89491	0.922133	0.0590783	0.385978	conserved Plasmodium protein, unknown function
PFIT_1011600	259.157	1023.93	416.568	133.695	33.5297	102.531	185.389	96.7813	281.448	458.338	104.558	0.228124	-2.13211	0.0591118	0.385978	conserved Plasmodium protein, unknown function
PFIT_1458100	293.632	181.103	504.483	494.128	709.904	710.957	691.369	710.498	537.009	368.337	705.682	1.91586	0.937994	0.0595889	0.388623	conserved protein, unknown function
PFIT_0717100	11.888	9.95074	29.5788	31.6169	54.3412	56.3357	34.8245	55.3036	35.4799	20.7586	50.2013	2.41834	1.27401	0.0599675	0.389676	conserved Plasmodium protein, unknown function
PFIT_1139700	576.566	192.049	600.614	280.939	467.103	682.789	758.97	1013.13	571.52	412.542	730.498	1.77073	0.82434	0.0600095	0.389676	unspecified product
PFIT_1433200	179.508	315.438	185.689	106.594	116.776	94.644	91.1583	100.622	148.804	196.807	100.8	0.512176	-0.965289	0.0600969	0.389676	syntaxin, Qa-SNARE family
PFIT_1354000	212.794	120.404	177.473	319.783	647.47	271.538	391.264	302.634	305.42	207.613	403.226	1.9422	0.95769	0.0601074	0.389676	metacaspase 1
PFIT_1473800	59.4398	214.936	37.7951	48.7804	9.24957	21.4076	30.7275	9.21727	53.9441	90.2378	17.6505	0.1956	-2.35402	0.0601111	0.389676	DNA-directed RNA polymerase, alpha subunit, putative
PFIT_1450300	120.068	155.232	61.6225	152.665	28.9049	90.1371	97.3039	31.4923	92.1781	122.397	61.9596	0.506219	-0.982167	0.0603261	0.3906	conserved Plasmodium protein, unknown function
PFIT_1232600	35.6639	79.6059	78.0551	41.5537	32.3735	16.9007	33.8003	25.3475	42.9126	58.7196	27.1055	0.461609	-1.11526	0.06051	0.391322	conserved Plasmodium protein, unknown function
PFIT_1036700	175.942	131.35	113.385	319.783	52.0288	98.0241	120.862	96.7813	138.519	185.115	91.924	0.496578	-1.00991	0.0606463	0.391735	dynamin-like protein
PFIT_0804800	24388.1	25718.7	27846	13028.9	13106.6	10148.3	15424.2	11498.5	17644.9	22745.4	12544.4	0.551514	-0.85853	0.0607345	0.391762	glutamate dehydrogenase, putative
PFIT_0917100	515.937	2337.43	1096.06	291.779	179.21	194.922	362.585	263.46	655.172	1060.3	250.044	0.235824	-2.08422	0.0607956	0.391762	conserved Plasmodium protein, unknown function
PFIT_0922700	3748.27	2546.39	9258.98	9167.11	10915.6	11244.6	11708.2	12832.7	8927.75	6180.19	11675.3	1.88915	0.917737	0.0609403	0.392226	glutamine synthetase, putative
PFIT_0813800	28.5311	45.7734	12.3245	35.2303	6.93718	7.887	21.5093	8.44916	20.8302	30.4648	11.1957	0.367494	-1.44421	0.0612279	0.392324	conserved Plasmodium protein, unknown function
PFIT_0903500	274.612	298.522	80.52	194.218	65.9032	143.093	110.619	101.39	158.61	211.968	105.251	0.496543	-1.01001	0.0613215	0.392324	conserved Plasmodium membrane protein, unknown function
PFIT_0720300	584.887	377.133	649.912	618.789	1129.6	920.525	1049.86	1028.49	794.9	557.68	1032.12	1.85074	0.888101	0.0613962	0.392324	PelOta protein homologue, putative
PFIT_0615700	164.054	223.892	168.435	87.6241	73.9966	57.4624	83.9886	100.622	120.009	161.001	79.0173	0.490788	-1.02683	0.0614136	0.392324	ras GTPAse, putative
PFIT_1209100	47.5518	205.98	53.4061	105.691	20.8115	47.322	48.1398	27.6518	69.5693	103.157	35.9813	0.3488	-1.51953	0.0614168	0.392324	cGMP-specific phosphodiesterase
PFIT_0701400	2886.39	1113.49	4330.01	3012.64	8058.69	3137.9	5916.07	4443.49	4112.34	2835.63	5389.04	1.90047	0.926357	0.0614961	0.392324	Plasmodium exported protein, unknown function
PFIT_0826700	404.19	349.271	750.151	465.221	1232.51	660.254	817.352	1003.91	710.357	492.208	928.506	1.88641	0.915643	0.0615632	0.392324	DnaJ protein, putative
PFIT_1221400	198.529	544.305	264.566	204.155	217.365	134.079	160.807	95.2451	227.381	302.889	151.874	0.501419	-0.995912	0.0615991	0.392324	FbpA domain protein, putative
PFIT_0625100	65.3837	66.6699	142.964	103.884	164.18	187.035	103.449	275.75	138.664	94.7255	182.603	1.92771	0.946889	0.0616341	0.392324	conserved Plasmodium protein, unknown function
PFIT_0105900	160.487	115.429	128.996	26.1969	136.431	187.035	170.026	278.822	150.428	107.777	193.078	1.79146	0.841134	0.061682	0.392324	conserved Plasmodium protein, unknown function
PFIT_0534500	46.363	88.5616	23.0057	85.8174	18.4991	32.6747	27.6548	29.188	43.9705	60.9369	27.0042	0.443149	-1.17414	0.0621141	0.393603	conserved Plasmodium membrane protein, unknown function
PFIT_0729900	80.8381	38.8079	92.8445	89.4308	114.463	209.569	90.1341	178.2	111.786	75.4803	148.092	1.96199	0.972318	0.0621904	0.393603	unspecified product
PFIT_1349000	134.334	106.473	260.458	223.125	443.979	313.227	202.802	429.371	264.221	181.097	347.345	1.918	0.939602	0.0622022	0.393603	nucleolar preribosomal associated cytoplasmic ATPase, putative
PFIT_1422900	91.5372	228.867	59.9792	93.0442	17.3429	51.8288	57.3581	51.4631	81.4276	118.357	44.4982	0.375967	-1.41132	0.0622969	0.393603	copper transporter, putative
PFIT_1230100	77.2717	169.163	89.558	112.014	40.4669	37.1816	73.7461	64.5209	82.9902	112.002	53.9788	0.481947	-1.05305	0.0623027	0.393603	ATP-dependent protease subunit ClpQ
PFIT_1368300	8.32157	6.96552	2.4649	0.903341	4.62478	22.5343	8.19401	24.5794	9.82347	4.66383	14.9831	3.21262	1.68375	0.0624037	0.393603	conserved Plasmodium protein, unknown function
PFIT_1316500	857.121	780.138	368.913	546.522	1555.08	945.313	1168.67	917.886	892.456	638.173	1146.74	1.79691	0.845516	0.0624222	0.393603	conserved Plasmodium protein, unknown function
PFIT_0804100	307.898	366.187	474.904	229.449	117.932	214.076	216.117	191.258	264.728	344.609	184.846	0.536392	-0.89864	0.0624663	0.393603	von Willebrand factor A domain-related protein
PFIT_1419200	51.1182	110.453	114.207	65.9439	41.6231	42.8151	35.8488	46.8544	63.608	85.4306	41.7854	0.489115	-1.03175	0.0625842	0.393782	conserved Plasmodium protein, unknown function
PFIT_0535200	248.458	212.946	392.741	467.931	805.869	466.46	547.974	675.933	477.289	330.519	624.059	1.88812	0.91695	0.0626405	0.393782	conserved Plasmodium protein, unknown function
PFIT_0309900	59.4398	130.355	37.7951	35.2303	9.24957	14.6473	53.2611	7.68106	43.4574	65.705	21.2097	0.322803	-1.63128	0.0628767	0.394522	50S ribosomal protein L9, apicoplast, putative
PFIT_1433400	76.0829	70.6502	43.5465	69.5573	20.8115	52.9556	26.6305	20.7389	47.6217	64.9592	30.2841	0.466202	-1.10097	0.0629043	0.394522	conserved Plasmodium protein, unknown function
PFIT_1138800	48.7406	35.8227	57.5143	116.531	178.054	145.346	70.6733	135.187	98.4836	64.6521	132.315	2.04657	1.03321	0.0630685	0.395093	ubiquitin-related modifier 1, putative
PFIT_1326600	117.691	239.813	48.4763	161.698	54.3412	72.1097	69.6491	65.289	103.633	141.919	65.3472	0.460453	-1.11887	0.0633106	0.395793	conserved Plasmodium protein, unknown function
PFIT_1431100	235.381	479.626	183.224	276.422	247.426	119.432	144.419	122.897	226.103	293.663	158.543	0.539882	-0.889285	0.0633269	0.395793	ADP-dependent DNA helicase RecQ
PFIT_0719900	908.239	282.601	303.183	63.2339	338.765	860.81	1171.74	799.598	591.022	389.314	792.729	2.03622	1.02589	0.0634873	0.395948	secreted ookinete protein, putative
PFIT_0103700	375.659	1048.81	523.38	285.456	89.0271	164.5	360.536	258.083	388.181	558.326	218.037	0.390519	-1.35654	0.0635129	0.395948	conserved Plasmodium protein, unknown function
PFIT_0611100	2761.57	2938.45	4391.63	3366.75	6346.36	5968.2	5963.19	6471.29	4775.93	3364.6	6187.26	1.83893	0.878865	0.0635716	0.395948	eukaryotic translation initiation factor 3 subunit L, putative
PFIT_0203300	42.7966	150.256	58.3359	54.2005	25.4363	14.6473	33.8003	39.1734	52.3308	76.3973	28.2643	0.369965	-1.43454	0.0637633	0.396191	conserved Plasmodium protein, unknown function
PFIT_0311300	63.0061	85.5763	12.3245	113.821	19.6553	40.5617	29.7033	23.0432	48.4614	68.682	28.2409	0.411183	-1.28215	0.0638629	0.396191	protein kinase, putative
PFIT_0826500	539.713	481.616	665.523	264.679	968.892	858.556	620.696	1071.51	683.898	487.883	879.913	1.80353	0.850827	0.0639158	0.396191	lipoate-protein ligase B
PFIT_1017700	343.562	199.015	132.283	322.493	112.151	183.654	114.716	109.071	189.618	249.338	129.898	0.520972	-0.940723	0.0639166	0.396191	serine/threonine protein phosphatase 8, putative
PFIT_1453800	306.709	396.039	538.17	586.269	1244.07	803.347	657.569	790.381	665.319	456.797	873.841	1.91298	0.935819	0.0639775	0.396191	conserved Plasmodium protein, unknown function
PFIT_0535500	42.7966	62.6896	12.3245	48.7804	9.24957	22.5343	23.5578	13.0578	29.3738	41.6478	17.0999	0.410582	-1.28426	0.0641302	0.396395	conserved Plasmodium protein, unknown function
PFIT_1232700	304.332	522.414	578.43	219.512	139.9	159.993	348.245	227.359	312.523	406.172	218.874	0.538872	-0.891986	0.0641608	0.396395	nucleotidyltransferase, putative
PFIT_0403800	1289.84	1549.33	1736.93	2233.96	4138.03	2951.99	2848.44	2796.67	2443.15	1702.52	3183.78	1.87004	0.903073	0.0642724	0.396395	protein transport protein Sec24B
PFIT_1220700	202.095	564.207	202.122	223.125	68.2156	94.644	204.85	122.897	210.269	297.887	122.652	0.411739	-1.2802	0.0643041	0.396395	histone-lysine N-methyltransferase, H3 lysine-4 specific
PFIT_1137600	744.186	454.749	804.379	1097.56	425.48	547.583	426.088	354.865	606.861	775.218	438.504	0.565652	-0.822012	0.0645411	0.397402	subtilisin-like protease 2
PFIT_1449100	1917.53	3069.8	1709.82	1234.87	1074.11	766.166	1330.5	1108.38	1526.4	1983	1069.79	0.539478	-0.890363	0.0649309	0.399167	multidrug resistance protein 2
PFIT_0310200	1971.02	1708.54	2106.67	2221.32	4914.99	3905.19	2831.03	3189.17	2855.99	2001.89	3710.1	1.8533	0.890096	0.0649755	0.399167	phosphoglycerate mutase, putative
PFIT_0613400	589.642	408.975	1112.49	666.666	1536.58	1016.3	1121.55	1477.84	991.256	694.444	1288.07	1.85482	0.891279	0.0653784	0.400295	conserved protein, unknown function
PFIT_1127400	2831.71	2524.5	3460.72	2413.73	5501.18	5241.47	4694.14	5014.19	3960.21	2807.66	5112.75	1.821	0.864728	0.0654196	0.400295	conserved Plasmodium protein, unknown function
PFIT_1122100	70.1389	76.6207	14.7894	51.4905	30.0611	29.2946	19.4608	15.3621	38.4022	53.2599	23.5446	0.442071	-1.17765	0.065456	0.400295	tyrosine kinase-like protein
PFIT_1243800	2352.63	1618.98	2003.14	2340.56	4079.06	3735.06	3273.51	3829.01	2903.99	2078.83	3729.16	1.79388	0.84308	0.0655064	0.400295	translation initiation factor SUI1, putative
PFIT_1133100	869.009	1462.76	949.808	363.143	405.825	430.405	628.89	454.718	695.57	911.18	479.96	0.526745	-0.924823	0.065708	0.400295	nucleic acid binding protein, putative
PFIT_0607000	619.362	1315.49	502.018	676.603	661.344	327.874	300.106	368.691	596.436	778.368	414.504	0.532529	-0.909067	0.0657102	0.400295	conserved Plasmodium protein, unknown function
PFIT_1445700	256.78	214.936	460.936	808.491	1868.41	873.203	413.797	1119.13	751.961	435.286	1068.64	2.45502	1.29574	0.0657484	0.400295	eukaryotic initiation factor 2alpha kinase 1
PFIT_1436100	16.6431	25.8719	23.0057	16.2601	2.31239	12.3939	7.16976	5.37674	13.6292	20.4452	6.81319	0.333241	-1.58536	0.0658246	0.400295	conserved Plasmodium protein, unknown function
PFIT_1405900	2202.84	1657.79	3203.55	2277.32	4310.3	3714.78	4291.61	4649.34	3288.44	2335.38	4241.51	1.8162	0.860923	0.0658263	0.400295	conserved Plasmodium protein, unknown function
PFIT_bin08800	72.5165	46.7685	7.3947	32.5203	12.7182	13.5206	18.4365	9.98537	26.7326	39.8	13.6652	0.343346	-1.54227	0.0659153	0.400385	rifin
PFIT_1326400	337.618	265.685	317.15	647.696	1079.89	674.902	504.956	682.078	563.746	392.037	735.456	1.87598	0.907648	0.0660381	0.40068	ribonuclease P protein subunit RPR2, putative
PFIT_0610600	131.956	74.6305	51.7629	107.498	153.774	201.682	116.765	198.171	129.53	91.4618	167.598	1.83244	0.873763	0.0661551	0.40094	conserved Plasmodium protein, unknown function
PFIT_0813100	101.048	476.64	257.993	112.918	25.4363	78.87	99.3524	99.8537	156.514	237.15	75.8781	0.319959	-1.64404	0.0663435	0.401382	ABC1 family, putative
PFIT_0625800	196.151	183.094	135.569	57.8138	176.898	285.059	262.208	296.489	199.16	143.157	255.163	1.7824	0.833823	0.0664376	0.401382	mitochondrial ribosomal protein L46 precursor, putative
PFIT_1217200	993.833	774.167	1519.2	1125.56	1881.13	1985.27	1517.94	2553.18	1543.79	1103.19	1984.38	1.79877	0.847007	0.0664509	0.401382	conserved Plasmodium protein, unknown function
PFIT_0934200	91.5372	70.6502	24.649	55.1038	21.9677	28.1679	39.9458	17.6664	43.711	60.4851	26.9369	0.445349	-1.16699	0.0666315	0.402022	conserved Plasmodium protein, unknown function
PFIT_1218700	732.298	862.729	630.192	734.417	779.276	326.747	339.027	255.011	582.462	739.909	425.015	0.574416	-0.799833	0.0668382	0.402308	formin 2
PFIT_0718800	616.985	448.778	558.71	975.609	1360.84	1048.97	1092.88	1224.36	915.891	650.021	1181.76	1.81804	0.862383	0.0668585	0.402308	conserved Plasmodium protein, unknown function
PFIT_0614600	1436.06	1356.29	2039.29	2202.35	4720.75	3219.02	2584.19	2717.56	2534.44	1758.5	3310.38	1.8825	0.912653	0.0669438	0.402308	conserved Plasmodium protein, unknown function
PFIT_0903200	120.068	202.995	207.052	138.211	116.776	85.6303	93.2068	68.3614	129.038	167.082	90.9936	0.544606	-0.876715	0.0669769	0.402308	conserved protein, unknown function
PFIT_1476400	137.9	421.911	152.824	65.0406	31.2173	27.0411	83.9886	63.7528	122.959	194.419	51.4999	0.264892	-1.91653	0.0670684	0.40241	cytochrome c oxidase assembly protein COX11, putative
PFIT_1412600	36.8526	123.389	36.1519	11.7434	6.93718	5.63357	17.4123	9.21727	30.9172	52.0343	9.80007	0.188339	-2.4086	0.0672274	0.402917	GTP-binding protein, putative
PFIT_0815400	4448.47	4010.15	4564.17	4680.21	9460	9636.79	6110.68	7157.21	6258.46	4425.75	8091.17	1.8282	0.870426	0.0674013	0.402991	RNA-binding protein, putative
PFIT_0615000	331.674	451.763	575.143	420.054	324.891	167.88	298.057	212.765	347.778	444.659	250.898	0.56425	-0.825594	0.0674013	0.402991	pyridoxal kinase
PFIT_0936500	67762.5	17452.6	60855.1	100948	144461	132763	75855	102047	87768	61754.6	113781	1.84248	0.881645	0.0674721	0.402991	ring-exported protein 1
PFIT_1133500	186.641	212.946	199.657	133.695	164.18	60.8426	100.377	70.6657	141.125	183.234	99.0162	0.54038	-0.887955	0.0675728	0.402991	mitochondrial ribosomal protein L2 precursor
PFIT_1122000	4.75518	36.8177	20.5408	21.6802	6.93718	9.01371	8.19401	5.37674	14.1644	20.9485	7.38041	0.352312	-1.50507	0.0676453	0.402991	conserved Plasmodium protein, unknown function
PFIT_1404400	39.2302	73.6355	18.8976	88.5275	26.5925	27.0411	31.7518	16.8983	40.3218	55.0727	25.5709	0.464313	-1.10683	0.0676875	0.402991	conserved Plasmodium protein, unknown function
PFIT_1036900	821.457	282.601	662.236	663.053	1227.88	1072.63	983.281	1086.87	850.001	607.337	1092.67	1.79911	0.847283	0.0677688	0.40303	enhancer of rudimentary homolog, putative
PFIT_1342700	84.4044	229.862	82.1633	72.2673	10.4058	37.1816	70.6733	52.2312	79.8986	117.174	42.623	0.363757	-1.45895	0.0678672	0.403171	conserved Plasmodium protein, unknown function
PFIT_1471700	1140.05	1939.4	1457.58	778.68	904.145	563.357	695.466	777.323	1032	1328.93	735.073	0.553132	-0.854303	0.0681656	0.403922	RAP protein, putative
PFIT_1227300	637.194	1130.4	234.987	490.514	227.771	256.891	357.464	230.432	445.707	623.275	268.139	0.43021	-1.21689	0.0681817	0.403922	cyclin related protein, putative
PFIT_1449600	455.308	731.379	543.099	464.317	246.27	287.312	383.07	285.735	424.561	548.526	300.597	0.548008	-0.867731	0.068257	0.403922	ubiquitin-protein ligase, putative
PFIT_0417200	95.1036	134.335	99.4176	238.482	98.2767	101.404	44.0428	62.2166	109.16	141.835	76.4851	0.539256	-0.890959	0.0683165	0.403922	regulator of chromosome condensation, putative
PFIT_0920300	256.78	684.611	212.803	129.178	46.2478	83.3768	174.123	76.8106	207.991	320.843	95.1395	0.29653	-1.75375	0.0683676	0.403922	CS domain protein, putative
PFIT_0716000	392.302	687.596	577.608	297.199	300.611	220.836	348.245	221.983	380.798	488.676	272.919	0.558486	-0.840408	0.0685657	0.40465	thioredoxin-like protein
PFIT_1005500	78.4605	170.158	32.0437	50.5871	9.24957	30.4213	32.776	29.188	54.1105	82.8122	25.4087	0.306823	-1.70452	0.0687375	0.404989	conserved Plasmodium protein, unknown function
PFIT_0213700	1585.85	1178.17	1202.05	934.958	298.299	1029.82	748.728	606.035	947.988	1225.26	670.72	0.547411	-0.869303	0.0687732	0.404989	conserved Plasmodium protein, unknown function
PFIT_1309400	42.7966	26.867	17.2543	112.014	18.4991	19.1541	11.2668	6.14484	31.7496	49.7331	13.7662	0.276802	-1.85307	0.0693629	0.407889	conserved Plasmodium protein, unknown function
PFIT_1424600	549.223	557.241	671.274	394.76	286.737	206.189	476.277	239.649	422.669	543.125	302.213	0.556433	-0.845719	0.0694166	0.407889	calcium-dependent protein kinase, putative
PFIT_1419100	33.2863	25.8719	40.26	37.037	49.7164	81.1234	71.6976	81.4192	52.5515	34.1138	70.9892	2.08095	1.05724	0.0695188	0.408045	liver specific protein 1, putative
PFIT_1348400	5283.01	4831.08	7022.5	5290.87	11077.5	10218.2	9004.19	10249.6	7872.12	5606.86	10137.4	1.80803	0.854417	0.0696548	0.408364	glutamate--tRNA ligase, putative
PFIT_0316300	399.435	1168.22	257.171	523.938	84.4023	198.302	345.173	207.389	398.003	587.19	208.816	0.355619	-1.49159	0.0697768	0.408364	inorganic pyrophosphatase, putative
PFIT_0322800	1195.93	1188.12	1085.38	1061.43	2474.26	2208.36	1273.14	2131.49	1577.26	1132.71	2021.81	1.78493	0.835869	0.0697999	0.408364	conserved Plasmodium protein, unknown function
PFIT_1026300	137.9	103.488	138.034	44.2637	137.587	276.045	189.486	190.49	152.162	105.921	198.402	1.87311	0.905433	0.0699256	0.408656	biotin--acetyl-CoA-carboxylase, putative
PFIT_1414500	90.3484	227.872	47.6547	73.1707	19.6553	25.9144	66.5763	27.6518	72.3554	109.761	34.9495	0.318413	-1.65103	0.0700572	0.408852	FeS assembly ATPase SufC
PFIT_0906200	300.765	915.468	368.913	187.895	157.243	111.545	183.341	161.302	298.309	443.26	153.358	0.345976	-1.53125	0.0701105	0.408852	exoribonuclease II
PFIT_0203400	343.562	427.882	201.3	290.876	108.682	201.682	221.238	141.331	242.069	315.905	168.233	0.532545	-0.909025	0.0702148	0.409018	conserved Plasmodium protein, unknown function
PFIT_0219200	221.116	95.5271	290.036	415.537	523.757	504.768	367.706	512.326	366.347	255.554	477.139	1.86708	0.900782	0.0703484	0.409056	Plasmodium exported protein (PHISTc), unknown function
PFIT_1126200	3139.61	3710.63	3447.57	2229.45	1941.25	1388.11	1719.72	1897.22	2434.19	3131.81	1736.58	0.554495	-0.850753	0.0704045	0.409056	DNA-directed RNA polymerase
PFIT_0421700	208.039	180.108	103.526	576.332	41.6231	96.8974	105.498	82.9554	174.372	267.001	81.7434	0.306154	-1.70767	0.0705204	0.409056	glideosome associated protein with multiple membrane spans 2
PFIT_1363100	430.344	383.103	156.11	387.533	82.0899	200.555	250.942	171.288	257.746	339.273	176.219	0.519401	-0.94508	0.0705243	0.409056	6-cysteine protein
PFIT_0105700	45.1742	183.094	41.0816	44.2637	6.93718	10.1404	40.97	11.5216	47.8978	78.4033	17.3923	0.221831	-2.17246	0.0706457	0.409321	carbon catabolite repressor protein 4, putative
PFIT_0419000	362.582	651.773	442.86	256.549	271.706	202.809	297.033	183.577	333.611	428.441	238.781	0.557325	-0.843408	0.0708833	0.410257	ribosome-recycling factor
PFIT_1307900	218.738	949.3	131.461	178.862	33.5297	86.757	74.7703	33.7966	213.402	369.59	57.2134	0.154802	-2.6915	0.0713065	0.412255	conserved Plasmodium protein, unknown function
PFIT_0206200	181.886	188.069	129.818	486.901	67.0594	171.261	90.1341	79.883	174.376	246.668	102.084	0.413852	-1.27281	0.0713812	0.412255	merozoite surface protein 5
PFIT_0820000	77.2717	268.67	91.2013	51.4905	21.9677	31.548	36.873	44.5501	77.9465	122.158	33.7347	0.276156	-1.85645	0.0714675	0.412313	GTPase, putative
PFIT_1002500	391.114	257.724	299.074	714.543	1033.64	635.467	638.108	730.468	587.517	415.614	759.421	1.82723	0.869656	0.0715514	0.412356	conserved Plasmodium protein, unknown function
PFIT_1120700	1104.39	990.098	2261.13	1673.89	3470.9	2844.95	2220.58	2707.57	2159.19	1507.38	2811	1.86483	0.899042	0.0717526	0.413075	conserved Plasmodium protein, unknown function
PFIT_1355400	129.579	151.251	82.1633	176.152	34.6859	89.0104	86.0371	65.289	101.771	134.786	68.7556	0.510109	-0.971124	0.0720619	0.413141	ubiquitin-conjugating enzyme, putative
PFIT_0620800	1999.55	2130.45	2753.29	2116.53	4163.46	4264.61	3740.56	4057.9	3153.3	2249.96	4056.64	1.80298	0.850386	0.0721336	0.413141	signal recognition particle subunit SRP68, putative
PFIT_1123400	92.726	181.103	59.9792	28.0036	32.3735	24.7877	41.9943	25.3475	60.7894	90.4531	31.1257	0.344109	-1.53906	0.0721613	0.413141	conserved Plasmodium protein, unknown function
PFIT_1416000	73.7053	166.177	46.0114	44.2637	15.0306	12.3939	49.1641	32.2604	54.8758	82.5394	27.2122	0.329687	-1.60083	0.0722255	0.413141	uracil-DNA glycosylase
PFIT_1232100	36.8526	67.665	13.9678	13.5501	2.31239	12.3939	15.3638	7.68106	21.2233	33.0089	9.43777	0.285916	-1.80634	0.072258	0.413141	cytochrome b5, putative
PFIT_1117900	196.151	492.562	147.072	130.081	26.5925	59.7158	118.813	110.607	160.199	241.467	78.9322	0.326887	-1.61314	0.0722638	0.413141	deubiquinating/deneddylating enzyme
PFIT_1201600	511.182	695.557	679.49	382.113	360.733	294.072	358.488	268.069	443.713	567.086	320.341	0.564889	-0.82396	0.0723575	0.413141	conserved protein, unknown function
PFIT_1249600	49.9294	105.478	27.9355	102.078	28.9049	28.1679	40.97	36.101	52.4455	71.3551	33.5359	0.469987	-1.08931	0.0723762	0.413141	conserved Plasmodium protein, unknown function
PFIT_0321200	110.558	94.532	27.9355	110.208	62.4346	41.6884	13.3153	46.0863	63.3447	85.8083	40.8812	0.476424	-1.06968	0.0725919	0.413865	conserved Plasmodium protein, unknown function
PFIT_1119800	509.993	1018.96	591.576	482.384	383.857	276.045	442.476	340.271	505.695	650.727	360.662	0.554245	-0.851404	0.0726674	0.413865	acyl-CoA-binding protein, putative
PFIT_0526600	246.081	275.635	133.105	322.493	97.1205	172.387	94.2311	148.244	186.162	244.328	127.996	0.523868	-0.932725	0.0727982	0.413865	conserved Plasmodium protein, unknown function
PFIT_1137000	3268	3638.98	3279.96	4117.43	7995.1	7037.46	4086.76	6471.29	4986.87	3576.09	6397.65	1.78901	0.839158	0.0730819	0.413865	tudor staphylococcal nuclease
PFIT_1404800	296.01	404	288.393	57.8138	129.494	107.038	148.516	124.433	194.462	261.554	127.37	0.486975	-1.03808	0.0731728	0.413865	nuclear formin-like protein
PFIT_1423500	72.5165	95.5271	59.9792	59.6205	23.1239	27.0411	52.2368	33.0285	52.8842	71.9108	33.8576	0.470828	-1.08673	0.0734108	0.413865	ERAD-associated E3 ubiquitin-protein ligase HRD1
PFIT_1340100	3542.61	1814.02	3170.68	2994.58	6522.1	4506.86	4847.78	4687.75	4010.8	2880.47	5141.12	1.78482	0.835778	0.0734705	0.413865	sodium-dependent phosphate transporter
PFIT_0206500	22.5871	52.7389	7.3947	21.6802	1.1562	10.1404	8.19401	11.5216	16.9266	26.1002	7.75305	0.297049	-1.75123	0.0735141	0.413865	iron-sulfur assembly protein, putative
PFIT_0900200	287.688	144.286	452.72	286.359	367.67	591.525	540.805	626.774	412.228	292.763	531.693	1.81612	0.86086	0.0735302	0.413865	rifin
PFIT_0814100	1201.87	1057.76	1375.41	1002.71	2318.17	2074.28	1602.95	2242.87	1609.5	1159.44	2059.57	1.77635	0.828915	0.0735359	0.413865	ER membrane protein complex subunit 1, putative
PFIT_1311400	17.8319	70.6502	27.1139	17.1635	5.78098	6.76028	17.4123	10.7535	21.6833	33.1899	10.1768	0.306622	-1.70547	0.0736212	0.413865	conserved Plasmodium protein, unknown function
PFIT_0802100	241.325	102.493	256.349	558.265	197.71	118.305	95.2554	92.1727	207.734	289.608	125.861	0.434589	-1.20227	0.0736742	0.413865	Plasmodium exported protein, unknown function
PFIT_0904600	72.5165	158.217	101.061	77.6874	42.7793	59.7158	70.6733	39.1734	77.7279	102.37	53.0855	0.518563	-0.94741	0.0737343	0.413865	signal peptidase complex subunit 3, putative
PFIT_1347600	185.452	546.295	137.213	161.698	58.966	99.1508	87.0613	94.477	171.289	257.665	84.9138	0.329552	-1.60142	0.0739487	0.413865	conserved Plasmodium membrane protein, unknown function
PFIT_0514100	49.9294	123.389	26.2923	28.0036	5.78098	21.4076	25.6063	12.2897	36.5874	56.9036	16.2711	0.285942	-1.80621	0.0742037	0.413865	tubulin--tyrosine ligase, putative
PFIT_1025700	164.054	604.01	248.133	127.371	46.2478	64.2227	141.347	105.999	187.673	285.892	89.4539	0.312894	-1.67625	0.0742503	0.413865	conserved Plasmodium protein, unknown function
PFIT_0303400	124.823	337.33	41.9033	106.594	26.5925	33.8014	41.9943	52.2312	95.6588	152.663	38.6549	0.253204	-1.98163	0.0743146	0.413865	spindle pole body protein, putative
PFIT_0514400	446.987	778.148	471.617	294.489	233.552	303.086	267.33	284.199	384.926	497.81	272.042	0.546476	-0.871769	0.0745532	0.413865	aspartate--tRNA ligase, putative
PFIT_1472400	65.3837	363.202	119.137	70.4606	15.0306	33.8014	50.1883	39.1734	94.5471	154.546	34.5484	0.223548	-2.16134	0.0745555	0.413865	conserved Plasmodium protein, unknown function
PFIT_1346900	694.256	699.537	2033.54	2430.89	2648.85	2466.38	2656.91	3032.48	2082.85	1464.56	2701.15	1.84435	0.883111	0.0746158	0.413865	ethanolamine-phosphate cytidylyltransferase, putative
PFIT_0534400	110.558	280.611	70.6604	77.6874	31.2173	38.3083	57.3581	52.9993	89.9249	134.879	44.9707	0.333415	-1.58461	0.0746509	0.413865	phosphoenolpyruvate/phosphate translocator
PFIT_1433000	184.263	343.3	234.165	48.7804	205.803	415.757	417.894	398.647	281.076	202.627	359.525	1.77432	0.827265	0.0746773	0.413865	apyrase, putative
PFIT_0913500	87.9708	333.35	145.429	42.457	6.93718	24.7877	73.7461	47.6225	95.2875	152.302	38.2734	0.2513	-1.99252	0.0746859	0.413865	conserved Plasmodium protein, unknown function
PFIT_0535100	68.9501	43.7832	21.3625	91.2375	24.2801	48.4487	19.4608	15.3621	41.6106	56.3333	26.8879	0.477301	-1.06703	0.0746915	0.413865	formin 1
PFIT_0929600	2025.71	861.734	785.481	2942.18	537.631	1018.55	722.097	630.615	1190.5	1653.78	727.223	0.439735	-1.18529	0.0747268	0.413865	high molecular weight rhoptry protein 2
PFIT_0717600	782.227	1249.81	361.519	491.418	412.762	319.987	309.324	366.386	536.679	721.244	352.115	0.488205	-1.03444	0.0747883	0.413865	conserved Plasmodium protein, unknown function
PFIT_0418100	205.662	158.217	294.145	230.352	373.451	414.631	359.512	470.081	313.256	222.094	404.419	1.82094	0.864681	0.0748146	0.413865	conserved Plasmodium membrane protein, unknown function
PFIT_1139900	90.3484	107.468	159.397	111.111	230.083	242.244	151.589	258.083	168.79	117.081	220.5	1.88331	0.91327	0.0748881	0.413865	conserved Plasmodium protein, unknown function
PFIT_0814800	178.319	343.3	64.0874	93.9475	40.4669	56.3357	71.6976	56.8398	113.124	169.914	56.335	0.331551	-1.5927	0.0749829	0.413865	RNA-binding protein, putative
PFIT_0403900	287.688	633.862	382.059	347.786	128.338	294.072	214.068	261.924	318.725	412.849	224.601	0.544026	-0.878252	0.0750039	0.413865	ag-1 blood stage membrane protein homologue
PFIT_1020500	281.744	824.916	269.496	134.598	60.1222	68.7296	217.141	82.1873	242.367	377.689	107.045	0.283422	-1.81898	0.0751005	0.413865	conserved Plasmodium protein, unknown function
PFIT_1344100	3726.87	2298.62	5870.57	4776.87	8677.25	7125.34	6690.41	7732.52	5862.31	4168.23	7556.38	1.81285	0.858259	0.0751763	0.413865	conserved Plasmodium protein, unknown function
PFIT_1225600	26.1535	105.478	50.1196	37.037	32.3735	14.6473	15.3638	27.6518	38.603	54.697	22.5091	0.411523	-1.28095	0.0751886	0.413865	conserved Plasmodium protein, unknown function
PFIT_0714500	184.263	169.163	77.2335	377.597	353.796	341.394	377.949	377.14	282.317	202.064	362.57	1.79433	0.843446	0.0751951	0.413865	transcription initiation factor IIA subunit 1, putative
PFIT_0604600	46.363	22.8867	18.8976	62.3306	6.93718	16.9007	23.5578	14.594	26.5584	37.6195	15.4974	0.411952	-1.27945	0.0752671	0.413865	conserved Plasmodium protein, unknown function
PFIT_0818000	48.7406	275.635	134.748	57.8138	6.93718	48.4487	44.0428	47.6225	82.9986	129.234	36.7628	0.284466	-1.81367	0.0752812	0.413865	RAP protein, putative
PFIT_1252600	168.809	56.7192	110.099	595.302	33.5297	38.3083	45.067	35.3329	135.396	232.732	38.0595	0.163533	-2.61234	0.0753805	0.413865	reticulocyte binding protein homologue 3, pseudogene
PFIT_1011800	212.794	410.965	107.634	125.564	39.3107	70.983	148.516	68.3614	148.016	214.24	81.7929	0.381782	-1.38918	0.0756253	0.413865	ubiquinol-cytochrome c reductase complex subunit, putative
PFIT_1413200	694.256	809.99	1128.92	616.079	1393.22	1570.64	1079.56	1732.85	1128.19	812.312	1444.07	1.77772	0.83003	0.0758183	0.413865	conserved Plasmodium protein, unknown function
PFIT_0917000	456.497	453.754	1197.12	631.436	1349.28	1487.26	660.642	1535.44	971.429	684.701	1258.16	1.83753	0.877765	0.0758358	0.413865	conserved Plasmodium protein, unknown function
PFIT_1321100	757.262	534.355	1204.51	1590.78	2153.99	1650.64	1727.91	1918.73	1442.27	1021.73	1862.82	1.8232	0.866474	0.0760641	0.413865	conserved Plasmodium protein, unknown function
PFIT_0535600	154.543	211.951	128.996	296.296	527.225	458.573	177.195	318.764	284.193	197.947	370.439	1.87141	0.904126	0.076073	0.413865	conserved Plasmodium protein, unknown function
PFIT_1127000	382.792	393.054	388.632	535.681	209.272	281.679	210.996	243.489	330.699	425.04	236.359	0.556086	-0.84662	0.076106	0.413865	autophagy-related protein 7, putative
PFIT_0513200	218.738	250.759	182.403	109.304	71.6842	94.644	138.274	93.7089	144.939	190.301	99.5777	0.523265	-0.934388	0.0761226	0.413865	conserved Plasmodium protein, unknown function
PFIT_1433900	91.5372	164.187	38.6167	64.1372	19.6553	31.548	63.5036	33.0285	63.2767	89.6196	36.9339	0.412118	-1.27887	0.076183	0.413865	protein-L-isoaspartate(D-aspartate) O-methyltransferase, putative
PFIT_1000900	38.0414	80.601	61.6225	42.457	85.5585	107.038	70.6733	157.462	80.4317	55.6805	105.183	1.88904	0.917656	0.0762179	0.413865	Plasmodium exported protein (PHISTa), unknown function
PFIT_0202000	38.0414	156.227	48.4763	48.7804	38.1545	15.774	31.7518	14.594	48.9749	72.8812	25.0686	0.343965	-1.53967	0.0762666	0.413865	octaprenyl pyrophosphate synthase
PFIT_0313500	169.998	426.887	57.5143	140.018	31.2173	59.7158	99.3524	42.2458	128.368	198.604	58.1328	0.292707	-1.77247	0.0762854	0.413865	conserved Plasmodium protein, unknown function
PFIT_1476600	0	1.99015	0.821633	0.903341	2.31239	9.01371	10.2425	6.91295	4.02459	0.92878	7.12039	7.66639	2.93855	0.0762891	0.413865	LCCL domain-containing protein
PFIT_1414200	108.18	207.97	14.7894	140.018	34.6859	72.1097	56.3338	21.507	81.9493	117.74	46.1591	0.392044	-1.35091	0.0764314	0.413865	conserved Plasmodium protein, unknown function
PFIT_0421000	52.307	83.5862	40.26	29.8103	6.93718	31.548	29.7033	23.0432	37.1494	51.4909	22.8079	0.442951	-1.17478	0.0766506	0.413865	serpentine receptor, putative
PFIT_1247500	279.367	265.685	387.811	586.269	753.84	725.604	456.816	809.583	533.122	379.783	686.461	1.80751	0.854003	0.0768395	0.413865	GPI mannosyltransferase 2, putative
PFIT_1408700	243.703	121.399	210.338	65.0406	78.6213	378.576	417.894	339.503	231.884	160.12	303.649	1.89638	0.923248	0.0769024	0.413865	conserved Plasmodium protein, unknown function
PFIT_0320600	4.75518	35.8227	22.1841	22.5835	3.46859	4.50686	13.3153	8.44916	14.3857	21.3364	7.43497	0.348465	-1.52092	0.0769569	0.413865	conserved Plasmodium protein, unknown function
PFIT_1033600	16.6431	37.8128	14.7894	13.5501	1.1562	4.50686	14.3395	6.91295	13.7139	20.6989	6.72888	0.325085	-1.62111	0.0769983	0.413865	apicoplast ribosomal protein L27 precursor, putative
PFIT_0105400	66.5725	217.921	48.4763	42.457	11.562	39.435	25.6063	16.8983	58.6161	93.8568	23.3754	0.249054	-2.00547	0.0771395	0.413865	2-C-methyl-D-erythritol 4-phosphate cytidylyltransferase, putative
PFIT_1142300	85.5932	263.695	93.6662	56.9105	50.8726	21.4076	54.2853	42.2458	83.5845	124.966	42.2028	0.337714	-1.56613	0.077152	0.413865	dolichol-phosphate mannosyltransferase
PFIT_1135500	1320.75	1034.88	1721.32	1202.35	2348.23	2172.3	2383.43	2457.94	1830.15	1319.82	2340.48	1.77333	0.826457	0.0772837	0.413865	coatomer delta subunit, putative
PFIT_0819600	47.5518	131.35	185.689	119.241	48.5602	55.209	68.6248	82.9554	92.3976	120.958	63.8374	0.527765	-0.922032	0.0774057	0.413865	trafficking protein particle complex subunit 2-like protein, putative
PFIT_0628700	1364.74	1164.24	1763.22	1192.41	2582.94	2672.57	2220.58	2351.17	1913.98	1371.15	2456.81	1.79179	0.8414	0.0774334	0.413865	cullin-like protein, putative
PFIT_0903600	12825.9	9913.92	18314.2	10107.5	23086.9	24986	19965.7	23173	17796.6	12790.4	22802.9	1.78282	0.834159	0.077446	0.413865	DEAD/DEAH box helicase, putative
PFIT_1341700	34.4751	22.8867	25.4706	82.2041	10.4058	33.8014	10.2425	10.7535	28.78	41.2591	16.3008	0.395084	-1.33977	0.0775313	0.413865	sporozoite protein essential for cell traversal
PFIT_0422800	6657.25	3834.02	5766.22	9414.62	11959.7	11197.3	11562.8	10732	8890.48	6418.03	11362.9	1.77047	0.824133	0.0776071	0.413865	Plasmodium exported protein (PHISTb), unknown function
PFIT_0530300	30.9087	128.365	63.2657	13.5501	8.09337	20.2809	21.5093	14.594	37.5708	59.0223	16.1194	0.273107	-1.87246	0.0778349	0.413865	conserved Plasmodium membrane protein, unknown function
PFIT_0813700	1880.67	2424.99	2443.54	1419.15	1240.6	756.025	1415.51	1208.23	1598.59	2042.09	1155.09	0.565643	-0.822037	0.0778814	0.413865	dihydropteroate synthetase
PFIT_1132400	63.0061	91.5468	20.5408	73.1707	55.4974	24.7877	29.7033	13.0578	46.4138	62.0661	30.7616	0.495626	-1.01268	0.078001	0.413865	conserved Plasmodium protein, unknown function
PFIT_0534100	2142.21	1311.51	2914.33	2793.13	4149.59	3637.03	4115.44	4380.51	3180.47	2290.29	4070.64	1.77734	0.829723	0.0780489	0.413865	RING zinc finger protein, putative
PFIT_0206800	1554.94	1144.33	244.847	693.766	324.891	358.295	518.271	307.242	643.324	909.473	377.175	0.414718	-1.2698	0.0780822	0.413865	serine repeat antigen 6
PFIT_1364500	714.466	1072.69	850.39	614.272	631.283	324.494	558.217	360.242	640.757	812.954	468.559	0.576365	-0.794944	0.0781647	0.413865	glycine cleavage system T protein, putative
PFIT_0613300	10755	6094.83	12408.3	7794.03	19632.2	13516.1	16359.3	16004.2	12820.5	9263.05	16378	1.7681	0.822197	0.0781812	0.413865	organic anion transporter
PFIT_0216100	479.084	1243.84	168.435	1883.47	298.299	473.22	224.311	208.925	622.448	943.707	301.189	0.319155	-1.64767	0.0781919	0.413865	autophagy-related protein 11, putative
PFIT_0303900	20.2095	29.8522	9.8596	20.7769	3.46859	10.1404	12.291	2.30432	13.6128	20.1745	7.05109	0.349504	-1.51662	0.0782954	0.413865	inner membrane complex protein 1a, putative
PFIT_1446800	4028.83	3056.87	5723.5	3480.57	6518.63	6723.1	7622.48	7819.31	5621.66	4072.44	7170.88	1.76083	0.816257	0.0783992	0.413865	RNA-binding protein, putative
PFIT_0203200	118.88	297.527	107.634	73.1707	28.9049	39.435	101.401	52.2312	102.398	149.303	55.493	0.371681	-1.42786	0.0785323	0.413865	5'-3' exonuclease, N-terminal resolvase-like domain, putative
PFIT_1357700	285.311	265.685	170.078	176.152	83.2461	144.219	122.91	120.593	171.024	224.306	117.742	0.524916	-0.92984	0.0785493	0.413865	zinc finger protein, putative
PFIT_1228300	3279.89	1464.75	853.677	4843.72	928.426	1599.93	534.659	937.089	1805.27	2610.51	1000.03	0.383078	-1.38429	0.0786781	0.413865	merozoite surface protein 9
PFIT_1407700	193.774	226.877	174.186	185.185	68.2156	74.3631	178.22	93.7089	149.316	195.005	103.627	0.531405	-0.912117	0.0787121	0.413865	vacuolar protein sorting-associated protein 29, putative
PFIT_1356500	380.414	701.527	257.171	313.459	126.025	190.415	260.16	272.677	312.731	413.143	212.319	0.513912	-0.960406	0.0787712	0.413865	conserved Plasmodium protein, unknown function
PFIT_1321800	48.7406	34.8276	9.03796	28.9069	9.24957	19.1541	8.19401	9.98537	21.012	30.3783	11.6458	0.383359	-1.38323	0.0788155	0.413865	conserved Plasmodium protein, unknown function
PFIT_1448600	436.288	337.33	958.024	680.216	1178.16	1030.94	799.94	1351.87	846.596	602.964	1090.23	1.80811	0.854485	0.078867	0.413865	conserved Plasmodium protein, unknown function
PFIT_0313000	3292.96	4618.14	3881.39	2420.95	2419.92	1619.09	2607.74	1606.11	2808.29	3553.36	2063.21	0.580637	-0.784291	0.078885	0.413865	ubiquitin-protein ligase, putative
PFIT_0904900	38.0414	35.8227	45.1898	32.5203	6.93718	10.1404	28.679	17.6664	26.8747	37.8935	15.8558	0.418429	-1.25694	0.0789111	0.413865	bacterial histone-like protein
PFIT_0716900	110.558	342.305	137.213	55.1038	28.9049	45.0686	68.6248	59.9122	105.961	161.295	50.6276	0.313882	-1.6717	0.0790014	0.413865	conserved Plasmodium membrane protein, unknown function
PFIT_0703800	763.206	1361.26	809.308	239.385	260.144	318.86	502.907	391.734	580.851	793.29	368.411	0.464409	-1.10653	0.0790471	0.413865	peptide chain release factor, putative
PFIT_1317400	15.4543	63.6847	17.2543	20.7769	4.62478	18.0274	10.2425	4.60863	19.3342	29.2926	9.37584	0.320076	-1.64351	0.07906	0.413865	glycerol-3-phosphate 1-O-acyltransferase, putative
PFIT_0834950	22.5871	4.97537	3.28653	1.80668	12.7182	14.6473	32.776	20.7389	14.192	8.16392	20.2201	2.47676	1.30845	0.0790942	0.413865	Plasmodium exported protein, unknown function, pseudogene
PFIT_0827000	95.1036	349.271	124.067	77.6874	10.4058	56.3357	71.6976	57.6079	105.272	161.532	49.0117	0.303418	-1.72062	0.0793888	0.414058	exonuclease, putative
PFIT_1113100	32.0975	160.207	64.0874	28.0036	3.46859	9.01371	27.6548	26.8837	43.927	71.0988	16.7552	0.235661	-2.08522	0.0795657	0.414058	conserved Plasmodium protein, unknown function
PFIT_0313700	124.823	404	100.239	109.304	24.2801	33.8014	104.474	52.9993	119.24	184.592	53.8886	0.291934	-1.77629	0.079586	0.414058	conserved Plasmodium protein, unknown function
PFIT_1208300	186.641	495.547	262.923	90.3341	79.7775	92.3906	119.837	125.201	181.581	258.861	104.302	0.402925	-1.31142	0.0796686	0.414058	conserved protein, unknown function
PFIT_0408600	3372.61	1290.61	3446.75	4746.16	8145.4	5611.04	4545.63	4971.95	4516.27	3214.03	5818.5	1.81034	0.856264	0.0797547	0.414058	erythrocyte vesicle protein 1
PFIT_1008100	17.8319	1.99015	1.64327	11.7434	0	2.25343	1.02425	1.53621	4.75283	8.30219	1.20347	0.144958	-2.78629	0.0799391	0.414058	zinc finger C-x8-C-x5-C-x3-H type, putative
PFIT_bin04800	34.4751	11.9409	9.03796	10.8401	45.0917	37.1816	37.8973	26.8837	26.6685	16.5735	36.7636	2.21821	1.1494	0.0799474	0.414058	rifin
PFIT_1035900	78.4605	184.089	128.175	127.371	49.7164	40.5617	89.1098	86.0278	97.9389	129.524	66.354	0.512292	-0.964962	0.0799584	0.414058	phosducin-like protein, putative
PFIT_1345600	2938.7	2228.97	3355.55	4224.93	8387.05	4825.72	5181.69	4720.78	4482.92	3187.04	5778.81	1.81322	0.858556	0.0799677	0.414058	conserved Plasmodium protein, unknown function
PFIT_1134900	1166.21	1255.78	1579.18	1710.93	2933.27	2835.94	1881.55	2576.99	1992.48	1428.02	2556.94	1.79054	0.840396	0.0801985	0.414058	conserved Plasmodium protein, unknown function
PFIT_1331900	385.17	828.896	377.13	214.995	101.745	244.497	267.33	212.765	329.066	451.548	206.584	0.457503	-1.12815	0.0802524	0.414058	apurinic/apyrimidinic endonuclease Apn1, putative
PFIT_0605100	282.933	175.133	422.319	514.001	428.949	705.323	695.466	682.846	488.371	348.597	628.146	1.80193	0.849541	0.0803581	0.414058	ubiquitin-conjugating enzyme E2, putative
PFIT_0107000	5297.27	1821.98	7111.23	19229.4	16645.8	18079.3	12255.2	16037.3	12059.7	8364.98	15754.4	1.88337	0.913318	0.0803901	0.414058	conserved Plasmodium protein, unknown function
PFIT_0804500	2125.57	3557.39	1565.21	2020.77	1741.23	1305.86	942.311	1278.13	1817.06	2317.23	1316.88	0.568299	-0.815277	0.0806737	0.414058	sentrin-specific protease 2, putative
PFIT_1305500	35.6639	157.222	45.1898	30.7136	6.93718	13.5206	26.6305	16.8983	41.5969	67.1972	15.9966	0.238055	-2.07063	0.0809681	0.414058	SAM dependent methyltransferase, putative
Pf_M7661101800	235.381	769.192	229.236	208.672	49.7164	112.671	183.341	128.274	239.56	360.62	118.501	0.328602	-1.60559	0.0810312	0.414058	cytochrome c oxidase subunit 1
PFIT_1119000	5826.28	9890.04	9074.11	2921.41	2836.15	3152.55	5623.14	4007.97	5416.46	6927.96	3904.95	0.563651	-0.827126	0.0810508	0.414058	heat shock protein 90, putative
PFIT_1358000	1661.94	1306.53	1669.56	2264.68	3640.86	3019.59	2946.77	2709.11	2402.38	1725.68	3079.08	1.78428	0.83534	0.0810743	0.414058	GTP-binding protein, putative
PFIT_1452900	98.67	86.5714	22.1841	138.211	31.2173	38.3083	51.2126	44.5501	63.8656	86.4092	41.3221	0.478214	-1.06427	0.081119	0.414058	protein phosphatase 2b regulatory subunit, putative
PFIT_1431300	135.523	462.709	158.575	127.371	12.7182	65.3494	131.104	82.9554	147.038	221.045	73.0318	0.330394	-1.59774	0.0811211	0.414058	serine/threonine protein phosphatase 2A activator
PFIT_0516400	2684.3	1561.27	2207.73	1505.87	4886.09	2538.49	2941.65	3415	2717.55	1989.79	3445.3	1.73149	0.792014	0.0811406	0.414058	tRNA pseudouridine synthase, putative
PFIT_0713800	15.4543	32.8374	15.611	13.5501	0	5.63357	13.3153	6.14484	12.8183	19.3632	6.27342	0.323986	-1.626	0.0812099	0.414058	conserved Plasmodium protein, unknown function
PFIT_1214000	99.8588	114.433	153.645	141.825	354.952	187.035	216.117	209.693	184.695	127.441	241.949	1.89853	0.924879	0.0812118	0.414058	ER membrane protein complex subunit 6, putative
PFIT_1470800	40.419	174.138	32.8653	40.6504	10.4058	19.1541	15.3638	16.8983	43.7368	72.0182	15.4555	0.214606	-2.22024	0.0813008	0.414058	mediator of RNA polymerase II transcription subunit 6, putative
PFIT_0718100	1828.37	1728.44	1644.09	2077.69	4741.56	3029.73	2273.84	2892.69	2527.05	1819.65	3234.45	1.77752	0.829865	0.0813556	0.414058	conserved Plasmodium membrane protein, unknown function
PFIT_1447700	2879.26	2605.1	2667.84	1513.1	5598.3	3863.5	3614.58	3829.01	3321.34	2416.33	4226.35	1.74908	0.806597	0.0813654	0.414058	conserved Plasmodium protein, unknown function
PFIT_1031800	166.431	432.857	115.85	139.115	38.1545	67.6028	150.565	58.376	146.119	213.563	78.6746	0.36839	-1.44069	0.081375	0.414058	phosphatidylinositol N-acetylglucosaminyltransferase subunit A, putative
PFIT_1130300	376.848	583.113	577.608	283.649	230.083	232.103	297.033	264.996	355.679	455.305	256.054	0.562379	-0.830385	0.0813999	0.414058	A/G-specific adenine glycosylase, putative
PFIT_1147900	756.074	2837.95	624.441	617.886	145.681	259.144	444.525	311.083	749.598	1209.09	290.108	0.23994	-2.05926	0.0814332	0.414058	conserved Plasmodium protein, unknown function
PFIT_0201700	109822	56667.5	31835	81021.6	37796.1	50016	45466.5	21250.4	54234.4	69836.5	38632.2	0.553181	-0.854177	0.0814524	0.414058	conserved Plasmodium protein, unknown function
PFIT_0916200	112.936	63.6847	123.245	214.995	304.08	203.935	218.165	235.04	184.51	128.715	240.305	1.86695	0.900686	0.0816657	0.414058	thioredoxin 3
PFIT_0407100	178.319	317.429	46.8331	87.6241	39.3107	46.1953	82.9643	37.6372	104.539	157.551	51.5269	0.327048	-1.61242	0.0816953	0.414058	flap endonuclease 1
PFIT_1455000	2598.71	2433.95	3495.23	3068.65	5626.05	4896.7	4879.53	5134.02	4016.6	2899.13	5134.07	1.7709	0.824483	0.081826	0.414058	glucose-6-phosphate dehydrogenase-6-phosphogluconolactonase
PFIT_0606800	136.711	315.438	55.871	107.498	8.09337	64.2227	72.7218	56.8398	102.175	153.88	50.4694	0.32798	-1.60832	0.0818316	0.414058	conserved Plasmodium protein, unknown function
PFIT_1304500	2595.14	3035.97	2947.2	2450.77	6512.85	5320.34	3777.44	4122.42	3845.27	2757.27	4933.26	1.78919	0.839303	0.0818336	0.414058	conserved Plasmodium protein, unknown function
PFIT_1418000	29.7199	26.867	24.649	54.2005	9.24957	23.661	21.5093	6.14484	24.5001	33.8591	15.1412	0.447182	-1.16107	0.0818915	0.414058	inner membrane complex protein 1l, putative
PFIT_1233900	737.053	1592.12	543.099	470.641	490.227	404.49	340.051	311.083	611.095	835.728	386.463	0.462427	-1.1127	0.0820521	0.41433	conserved Plasmodium protein, unknown function, pseudogene
PFIT_0530700	273.423	266.68	505.304	483.288	904.145	536.316	583.823	754.28	538.407	382.174	694.641	1.81761	0.862039	0.0820988	0.41433	conserved Plasmodium protein, unknown function
PFIT_1137100	1233.97	1131.4	1533.17	1582.65	3056.98	2804.39	1493.36	2434.89	1908.85	1370.3	2447.41	1.78604	0.836765	0.0822975	0.414665	signal recognition particle subunit SRP72, putative
PFIT_0728900	24.9647	70.6502	39.4384	32.5203	21.9677	14.6473	24.582	15.3621	30.5166	41.8934	19.1398	0.456869	-1.13015	0.082419	0.414665	conserved Plasmodium protein, unknown function
PFIT_1210600	160.487	278.621	41.0816	156.278	69.3718	89.0104	73.7461	59.1441	115.968	159.117	72.8181	0.457639	-1.12772	0.0824282	0.414665	kinesin-7, putative
PFIT_0715200	622.929	1925.47	660.593	361.337	209.272	208.442	426.088	294.184	588.539	892.581	284.497	0.318735	-1.64957	0.0824722	0.414665	conserved Plasmodium protein, unknown function
PFIT_1028500	47.5518	295.537	104.347	35.2303	11.562	16.9007	37.8973	25.3475	71.7967	120.667	22.9269	0.190002	-2.39592	0.0829302	0.416426	conserved Plasmodium protein, unknown function
PFIT_0403300	1572.78	550.276	2110.78	1743.45	3287.07	1659.65	2003.44	3415	2042.8	1494.32	2591.29	1.73409	0.794181	0.0830031	0.416426	conserved Plasmodium membrane protein, unknown function
PFIT_0727200	52.307	153.241	44.3682	28.9069	6.93718	18.0274	38.9215	16.8983	44.951	69.7059	20.1961	0.289733	-1.7872	0.0830538	0.416426	conserved Plasmodium protein, unknown function
PFIT_1439800	192.585	239.813	451.077	317.976	522.601	565.61	345.173	719.715	419.319	300.363	538.275	1.79208	0.841638	0.0832411	0.416978	conserved protein, unknown function
PFIT_1433700	809.569	600.029	694.28	1490.51	1920.44	1455.71	1209.64	1717.48	1237.21	898.598	1575.82	1.75364	0.810355	0.0833911	0.417062	RNA methyltransferase, putative
PFIT_0309700	751.318	467.685	949.808	636.856	1227.88	1319.38	1068.29	1327.29	968.564	701.417	1235.71	1.76174	0.816997	0.0834124	0.417062	YTH domain-containing protein, putative
PFIT_0825400	68.9501	38.8079	91.2013	22.5835	35.8421	145.346	87.0613	184.345	84.2672	55.3857	113.149	2.04292	1.03063	0.0835916	0.417571	dynein light chain 1
PFIT_1326300	8.32157	0.995074	1.64327	14.4535	18.4991	15.774	16.388	22.2751	12.2937	6.35334	18.2341	2.86999	1.52105	0.0836874	0.417663	conserved Plasmodium protein, unknown function
PFIT_1410500	53.4958	107.468	18.8976	42.457	11.562	30.4213	26.6305	18.4345	38.6708	55.5796	21.7621	0.391548	-1.35274	0.0838356	0.418017	conserved Plasmodium protein, unknown function
PFIT_1356800	2050.67	2109.56	3026.9	2403.79	4525.35	4402.07	3825.58	4242.25	3323.27	2397.73	4248.81	1.77202	0.825391	0.0840265	0.418202	U3 small nucleolar RNA-associated protein 21, putative
PFIT_1346300	149.788	559.231	82.1633	133.695	36.9983	52.9556	80.9158	35.3329	141.385	231.219	51.5506	0.222951	-2.1652	0.0841185	0.418202	DNA topoisomerase 3, putative
PFIT_0415800	218.738	594.059	82.9849	146.341	13.8744	66.4761	113.692	62.2166	162.298	260.531	64.0647	0.245901	-2.02385	0.0841394	0.418202	bifunctional dihydrofolate reductase-thymidylate synthase
PFIT_1034300	4261.83	6276.93	4942.94	6238.48	11574.7	8735.41	9296.1	8709.55	7504.49	5430.04	9578.94	1.76406	0.818902	0.0841824	0.418202	methionine--tRNA ligase
PFIT_1449700	483.84	1933.43	223.484	570.912	113.307	208.442	188.462	182.809	488.086	802.916	173.255	0.215782	-2.21235	0.084271	0.418257	conserved Plasmodium protein, unknown function
PFIT_1150600	17.8319	9.95074	27.9355	54.2005	11.562	6.76028	7.16976	16.1302	18.9426	27.4797	10.4056	0.378664	-1.40101	0.0844474	0.418747	rifin
PFIT_0803200	178.319	82.5911	112.564	80.3974	18.4991	45.0686	77.8431	76.8106	84.0116	113.468	54.5553	0.4808	-1.05649	0.08453	0.418772	Plasmodium exported protein (PHISTa), unknown function
PFIT_bin08900	7.13277	1.99015	15.611	9.93676	3.46859	1.12671	2.0485	0.768106	5.26033	8.66767	1.85298	0.21378	-2.2258	0.0849808	0.41878	erythrocyte membrane protein 1, PfEMP1
PFIT_0907090	133.145	92.5419	179.116	130.985	270.55	217.456	194.608	288.04	188.305	133.947	242.663	1.81164	0.857295	0.0850989	0.41878	conserved Plasmodium protein, unknown function
PFIT_0311800	54.6846	250.759	113.385	43.3604	12.7182	14.6473	52.2368	47.6225	73.6767	115.547	31.8062	0.275266	-1.8611	0.0851048	0.41878	conserved Plasmodium protein, unknown function
PFIT_0708300	103.425	280.611	45.1898	44.2637	38.1545	11.2671	43.0185	15.3621	72.6615	118.372	26.9506	0.227676	-2.13494	0.0851682	0.41878	Cg7 protein
PFIT_0807200	145.033	282.601	116.672	65.9439	70.528	45.0686	82.9643	75.2743	110.511	152.562	68.4588	0.448726	-1.15609	0.0851963	0.41878	methionine aminopeptidase 1c, putative
PFIT_0601500	1024.74	1072.69	1506.87	1289.97	2476.57	2295.12	1686.94	2225.2	1697.26	1223.57	2170.96	1.77428	0.827236	0.0851991	0.41878	conserved Plasmodium protein, unknown function
PFIT_1365200	265.101	353.251	144.607	135.501	53.185	84.5036	205.874	102.158	168.023	224.615	111.43	0.496094	-1.01131	0.0852372	0.41878	conserved Plasmodium protein, unknown function
PFIT_1317600	385.17	975.172	161.862	455.284	204.647	211.822	190.511	184.345	346.102	494.372	197.831	0.400167	-1.32133	0.0852496	0.41878	chromosome segregation protein, putative
PFIT_0912800	49.9294	45.7734	55.871	28.9069	89.0271	85.6303	73.7461	99.8537	66.0922	45.1202	87.0643	1.92961	0.948308	0.0853188	0.41878	conserved Plasmodium protein, unknown function
PFIT_1410700	190.207	385.094	146.251	26.1969	11.562	50.7021	90.1341	64.5209	120.583	186.937	54.2298	0.290096	-1.7854	0.0853247	0.41878	conserved Plasmodium protein, unknown function
PFIT_0422600	15.4543	12.936	9.8596	30.7136	26.5925	49.5754	45.067	35.3329	28.1914	17.2409	39.142	2.2703	1.18288	0.0853845	0.41878	surface-associated interspersed protein 4.2 (SURFIN 4.2)
PFIT_1244100	153.355	215.931	31.2221	206.865	49.7164	107.038	58.3823	75.2743	112.223	151.843	72.6027	0.478143	-1.06449	0.0857432	0.420083	double C2-like domain-containing protein
PFIT_1014500	92.726	187.074	158.575	112.918	72.8404	82.2501	75.7946	70.6657	106.605	137.823	75.3877	0.546989	-0.870418	0.0858668	0.420083	FAD synthetase, putative
PFIT_1148000	10.6992	36.8177	4.9298	24.3902	2.31239	11.2671	9.21826	3.84053	12.9344	19.2092	6.65958	0.346687	-1.5283	0.0859185	0.420083	conserved Plasmodium protein, unknown function
PFIT_1236600	168.809	208.965	123.245	105.691	35.8421	93.5173	100.377	84.4916	115.117	151.678	78.5569	0.51792	-0.949198	0.0859613	0.420083	conserved Plasmodium protein, unknown function
PFIT_1232400	59.4398	112.443	50.9412	56.9105	15.0306	42.8151	35.8488	39.9415	51.6713	69.9337	33.409	0.477724	-1.06575	0.0860911	0.420336	conserved Plasmodium protein, unknown function
PFIT_1038000	756.074	383.103	1616.97	1493.22	2219.9	1852.32	1721.77	1941.77	1498.14	1062.34	1933.94	1.82044	0.864291	0.086253	0.420388	RESA-like protein with PHIST and DnaJ domains
PFIT_1355900	255.591	196.03	85.4498	401.084	112.151	183.654	64.5278	100.622	174.889	234.538	115.239	0.491343	-1.0252	0.0863025	0.420388	serine/threonine protein kinase, putative
PFIT_0806100	67.7613	170.158	54.2278	83.1074	32.3735	47.322	54.2853	51.4631	70.0872	93.8135	46.361	0.494182	-1.01689	0.0863352	0.420388	mitogen-activated protein kinase organizer 1, putative
PFIT_0521700	54.6846	125.379	82.1633	65.0406	45.0917	31.548	51.2126	39.9415	61.8827	81.8169	41.9484	0.512711	-0.963783	0.0865923	0.420502	ribosomal large subunit pseudouridylate synthase, putative
PFIT_0523700	54.6846	125.379	82.1633	65.0406	45.0917	31.548	51.2126	39.9415	61.8827	81.8169	41.9484	0.512711	-0.963783	0.0865923	0.420502	ribosomal large subunit pseudouridylate synthase, putative
PFIT_0525700	54.6846	125.379	82.1633	65.0406	45.0917	31.548	51.2126	39.9415	61.8827	81.8169	41.9484	0.512711	-0.963783	0.0865923	0.420502	ribosomal large subunit pseudouridylate synthase, putative
PFIT_0516700	2095.85	2344.39	1446.9	381.21	568.849	802.22	799.94	861.814	1162.65	1567.09	758.206	0.483832	-1.04742	0.0868234	0.420789	sporozoite surface antigen MB2
PFIT_0615200	194.962	569.182	178.294	166.215	47.404	102.531	133.153	127.506	189.906	277.163	102.648	0.370353	-1.43303	0.0868586	0.420789	kinetochore protein NDC80, putative
PFIT_1444400	168.809	296.532	161.04	125.564	138.744	98.0241	86.0371	91.4046	145.769	187.986	103.552	0.55085	-0.860268	0.0868851	0.420789	conserved Plasmodium protein, unknown function
PFIT_0211300	129.579	296.532	207.873	73.1707	12.7182	61.9693	141.347	96.0132	127.4	176.789	78.0118	0.441272	-1.18026	0.0871189	0.421018	conserved Plasmodium protein, unknown function
PFIT_0718900	1602.5	929.399	3730.21	3802.16	5385.56	4501.22	3281.7	5006.51	3529.91	2516.07	4543.75	1.80589	0.852712	0.0872257	0.421018	phosphoinositide-binding protein, putative
PFIT_1300700	42.7966	90.5517	73.947	165.311	69.3718	23.661	29.7033	59.1441	69.3109	93.1517	45.47	0.488129	-1.03467	0.087226	0.421018	Plasmodium exported protein (PHISTa), unknown function
PFIT_1116800	419.645	174.138	142.964	500.451	127.182	236.61	102.425	129.042	229.057	309.299	148.815	0.481134	-1.05549	0.0872442	0.421018	rhoptry neck protein 4
PFIT_0721500	172.375	133.34	75.5902	302.619	49.7164	125.065	87.0613	76.0425	127.726	170.981	84.4714	0.494039	-1.0173	0.0874233	0.421153	conserved Plasmodium protein, unknown function
PFIT_0820300	111.747	172.148	158.575	42.457	58.966	47.322	77.8431	69.8976	92.3694	121.232	63.5072	0.52385	-0.932775	0.0874283	0.421153	phosphatase, putative
PFIT_0513300	2615.35	2505.6	2234.84	4124.66	7131.42	5740.61	3272.48	4246.86	3983.98	2870.11	5097.84	1.77618	0.82878	0.0877836	0.422488	conserved Plasmodium protein, unknown function
PFIT_1035000	40.419	21.8916	31.2221	70.4606	15.0306	24.7877	17.4123	17.6664	29.8613	40.9983	18.7242	0.456707	-1.13066	0.0879584	0.422952	merozoite surface protein
PFIT_0612400	219.927	518.433	126.531	155.375	47.404	73.2364	138.274	110.607	173.724	255.067	92.3804	0.362181	-1.46522	0.0880991	0.423252	apicoplast ribosomal protein L18 precursor, putative
PFIT_0925400	110.558	349.271	82.1633	93.9475	41.6231	54.0823	72.7218	40.7096	105.635	158.985	52.2842	0.328863	-1.60444	0.0884145	0.42439	proline--tRNA ligase, putative
PFIT_0831300	36.8526	154.236	32.8653	51.4905	16.1867	18.0274	28.679	19.9707	44.7886	68.8612	20.716	0.300837	-1.73295	0.0890368	0.426721	mitochondrial inner membrane protein OXA1, putative
PFIT_1223700	297.199	1164.24	460.114	381.21	169.961	116.052	279.621	311.851	397.53	575.69	219.371	0.381057	-1.39192	0.0892396	0.426721	GTP cyclohydrolase I
PFIT_bin08400	5.94398	8.95566	2.4649	1.80668	0	0	0	0.768106	2.49242	4.79281	0.192026	0.0400656	-4.64149	0.089251	0.426721	rifin
PFIT_0209500	498.105	1982.19	433.001	367.66	122.557	145.346	278.596	198.171	503.203	820.238	186.168	0.226968	-2.13944	0.0892918	0.426721	conserved Plasmodium protein, unknown function
PFIT_0913800	708.522	1182.15	910.369	640.469	620.877	339.141	573.581	464.704	679.976	860.377	499.576	0.580647	-0.784266	0.0893741	0.426721	conserved Plasmodium protein, unknown function
PFIT_0113300	48.7406	10.9458	9.03796	33.4236	9.24957	4.50686	13.3153	6.91295	17.0166	25.537	8.49616	0.3327	-1.58771	0.0896476	0.426721	Plasmodium exported protein (hyp10), unknown function
PFIT_0926200	11530.1	8722.82	12774.7	10015.3	23632.7	21969.8	13478.1	16605.7	14841.2	10760.8	18921.6	1.75839	0.814251	0.089689	0.426721	protein kinase, putative
PFIT_1351000	139.089	92.5419	316.329	196.025	332.985	380.829	275.524	378.676	264	185.996	342.003	1.83877	0.878738	0.0896904	0.426721	conserved Plasmodium protein, unknown function
PFIT_0818300	73.7053	197.025	54.2278	53.2971	31.2173	33.8014	57.3581	21.507	65.2673	94.5637	35.9709	0.380388	-1.39445	0.0897575	0.426721	conserved Plasmodium protein, unknown function
PFIT_1449200	3017.16	2377.23	3559.31	2539.29	6061.94	4967.68	4257.81	4772.24	3944.08	2873.25	5014.92	1.74538	0.803543	0.0898017	0.426721	U3 small nucleolar RNA-associated protein 12, putative
PFIT_0627000	292.444	220.906	160.218	411.924	112.151	221.963	120.862	149.012	211.185	271.373	150.997	0.556418	-0.845758	0.0899458	0.426721	HECT-domain (ubiquitin-transferase), putative
PFIT_1013800	380.414	1195.08	268.674	408.31	121.401	223.089	274.499	184.345	381.977	563.121	200.834	0.356644	-1.48744	0.0900903	0.426721	conserved protein, unknown function
PFIT_1318400	135.523	182.098	120.78	47.8771	184.991	295.199	156.71	222.751	168.241	121.57	214.913	1.76782	0.82197	0.090092	0.426721	conserved Plasmodium protein, unknown function
PFIT_1244500	83.2157	69.6552	66.5523	25.2936	15.0306	32.6747	43.0185	26.1156	45.1945	61.1792	29.2098	0.477448	-1.06659	0.0901544	0.426721	ACEA small nucleolar RNA U3
PFIT_0302200	2196.89	564.207	4781.08	833.784	571.161	737.998	812.231	333.358	1353.84	2093.99	613.687	0.29307	-1.77068	0.0901642	0.426721	erythrocyte membrane protein 1 (PfEMP1), pseudogene
PFIT_1458600	951.036	731.379	1022.11	311.653	859.054	1241.64	1214.76	1673.7	1000.67	754.045	1247.29	1.65413	0.726074	0.0901754	0.426721	conserved Plasmodium protein, unknown function
PFIT_0624700	123.635	124.384	154.467	214.092	359.577	276.045	194.608	291.112	217.24	154.144	280.335	1.81865	0.862871	0.0902436	0.426721	conserved Plasmodium protein, unknown function
PFIT_0816000	108.18	104.483	53.4061	189.702	46.2478	99.1508	52.2368	48.3907	87.7246	113.943	61.5065	0.539802	-0.889497	0.0905734	0.427673	conserved Plasmodium protein, unknown function
PFIT_1472200	11225.8	13948.9	12941.5	9830.16	4642.13	4840.36	10393.1	7524.36	9418.3	11986.6	6849.98	0.57147	-0.807251	0.0906032	0.427673	exported protein 2
PFIT_0512900	361.394	762.226	353.302	114.724	186.148	125.065	199.729	160.534	282.89	397.912	167.869	0.421875	-1.24511	0.0907368	0.427805	conserved Plasmodium protein, unknown function
PFIT_1321600	26.1535	10.9458	0	25.2936	30.0611	32.6747	26.6305	42.2458	24.2506	15.5982	32.903	2.10941	1.07684	0.0910016	0.427805	conserved Plasmodium protein, unknown function
PFIT_0209700	103.425	326.384	82.9849	58.7172	4.62478	19.1541	79.8916	39.9415	89.3904	142.878	35.903	0.251285	-1.99261	0.0910138	0.427805	50S ribosomal protein L33, putative
PFIT_1436400	60.6285	36.8177	27.1139	85.8174	11.562	39.435	27.6548	21.507	38.817	52.5944	25.0397	0.47609	-1.07069	0.0911215	0.427805	conserved Plasmodium protein, unknown function
PFIT_1121100	115.313	207.97	123.245	55.1038	70.528	42.8151	96.2796	57.6079	96.1079	125.408	66.8077	0.532722	-0.908545	0.0911309	0.427805	metal ion channel - Mg2+, Co2+ and Ni2+
PFIT_1311600	79.6493	426.887	134.748	43.3604	17.3429	15.774	50.1883	42.2458	101.274	171.161	31.3878	0.183381	-2.44708	0.0911398	0.427805	translation initiation factor IF-2, putative
PFIT_0812300	228.249	905.517	246.49	151.761	32.3735	93.5173	131.104	113.68	237.836	383.004	92.6686	0.241952	-2.04721	0.0911859	0.427805	conserved Plasmodium protein, unknown function
PFIT_0705000	290.066	527.389	274.425	177.055	130.65	161.12	241.723	168.983	246.427	317.234	175.619	0.553595	-0.853096	0.0913487	0.427864	conserved Plasmodium protein, unknown function
PFIT_0215800	66.5725	129.36	94.4878	54.2005	32.3735	21.4076	52.2368	62.9847	64.2029	86.1551	42.2506	0.490402	-1.02796	0.0914889	0.427864	vacuolar protein sorting-associated protein 45, putative
PFIT_1011400	307.898	390.069	240.738	336.043	206.959	155.487	175.147	177.432	248.722	318.687	178.756	0.560915	-0.834147	0.0915224	0.427864	heme oxygenase
PFIT_0322000	1010.48	853.773	1841.28	2000.9	3318.28	2464.12	2187.8	2321.22	1999.73	1426.61	2572.86	1.80348	0.850782	0.0915715	0.427864	cyclic amine resistance locus protein
PFIT_0403100	801.248	499.527	922.694	942.185	1513.46	1401.63	1027.32	1537.75	1080.73	791.413	1370.04	1.73113	0.791716	0.0915945	0.427864	6-cysteine protein
PFIT_1451600	1777.25	1574.21	1763.22	1459.8	4057.09	3150.29	1859.02	2463.31	2263.02	1643.62	2882.43	1.75371	0.810408	0.0918841	0.428664	zinc finger protein, putative
PFIT_1216300	16.6431	6.96552	18.8976	30.7136	5.78098	9.01371	5.12126	6.14484	12.4101	18.305	6.5152	0.355925	-1.49035	0.0919821	0.428664	cell traversal protein for ookinetes and sporozoites
PFIT_0504800	540.902	1252.8	220.198	198.735	99.4329	188.161	185.389	120.593	350.776	553.158	148.394	0.268267	-1.89826	0.092004	0.428664	conserved Plasmodium protein, unknown function
PFIT_0317900	85.5932	236.828	137.213	169.828	161.867	61.9693	76.8188	62.9847	124.138	157.365	90.9101	0.5777	-0.791607	0.0923217	0.429774	conserved Plasmodium protein, unknown function
PFIT_0213200	97.4812	132.345	159.397	7.22673	33.5297	45.0686	47.1155	47.6225	71.2232	99.1124	43.3341	0.437222	-1.19356	0.0928382	0.431533	conserved Plasmodium protein, unknown function
PFIT_0419200	85.5932	109.458	70.6604	159.891	48.5602	55.209	44.0428	72.2019	80.7021	106.401	55.0035	0.516946	-0.951914	0.0930658	0.431533	conserved Plasmodium protein, unknown function
PFIT_1303900	118.88	144.286	165.148	55.1038	36.9983	70.983	78.8673	69.8976	92.5204	120.854	64.1866	0.531107	-0.912926	0.0931633	0.431533	cyclin
PFIT_0522700	10.6992	33.8325	5.75143	13.5501	1.1562	6.76028	7.16976	4.60863	10.441	15.9583	4.92372	0.308536	-1.69649	0.0931792	0.431533	50S ribosomal protein L17, apicoplast, putative
PFIT_0524700	10.6992	33.8325	5.75143	13.5501	1.1562	6.76028	7.16976	4.60863	10.441	15.9583	4.92372	0.308536	-1.69649	0.0931792	0.431533	50S ribosomal protein L17, apicoplast, putative
PFIT_0526700	10.6992	33.8325	5.75143	13.5501	1.1562	6.76028	7.16976	4.60863	10.441	15.9583	4.92372	0.308536	-1.69649	0.0931792	0.431533	50S ribosomal protein L17, apicoplast, putative
PFIT_0536100	5951.11	2243.89	4087.62	7385.72	12961	5377.81	8597.56	7113.43	6714.76	4917.09	8512.44	1.7312	0.791769	0.093322	0.43162	lysine-rich membrane-associated PHISTb protein
PFIT_0604300	2.37759	13.931	2.4649	13.5501	1.1562	2.25343	2.0485	0.768106	4.81873	8.08091	1.55656	0.192622	-2.37616	0.0934367	0.43162	calcium-binding protein, putative
PFIT_1320800	45.1742	25.8719	47.6547	62.3306	33.5297	96.8974	89.1098	117.52	64.7611	45.2578	84.2643	1.86187	0.896753	0.0934377	0.43162	phosphodiesterase gamma, putative
PFIT_1439200	3508.13	3359.37	4696.45	6158.08	8895.77	8285.86	6104.54	7717.16	6090.67	4430.51	7750.83	1.74942	0.806878	0.0936606	0.431978	eukaryotic translation initiation factor eIF2A, putative
PFIT_1129700	150.977	61.6946	47.6547	240.289	28.9049	64.2227	55.3096	47.6225	87.0843	125.154	49.0149	0.391638	-1.35241	0.0936753	0.431978	conserved Plasmodium protein, unknown function
PFIT_0204100	116.502	352.256	184.046	83.1074	13.8744	64.2227	135.201	80.6511	128.733	183.978	73.4873	0.399436	-1.32396	0.0938678	0.432497	3'-5' exonuclease, putative
PFIT_1462200	7.13277	36.8177	6.57306	7.22673	0	5.63357	3.07275	1.53621	8.4991	14.4376	2.56063	0.177359	-2.49526	0.0944672	0.433674	conserved Plasmodium protein, unknown function
PFIT_0520600	168.809	412.956	271.961	184.282	141.056	128.445	137.25	172.824	202.198	259.502	144.894	0.558354	-0.840749	0.0944905	0.433674	conserved Plasmodium protein, unknown function
PFIT_0509700	185.452	130.355	161.862	16.2601	16.1867	31.548	96.2796	57.6079	86.9438	123.482	50.4056	0.408201	-1.29265	0.094547	0.433674	conserved Plasmodium protein, unknown function
PFIT_0202700	98.67	139.31	30.4004	56.0072	13.8744	21.4076	69.6491	28.4199	57.2174	81.097	33.3377	0.411085	-1.28249	0.0945747	0.433674	conserved Plasmodium protein, unknown function
PFIT_1321000	1121.03	777.153	1553.71	1422.76	2210.65	2054	2103.81	2131.49	1671.83	1218.66	2124.99	1.7437	0.802154	0.0946116	0.433674	protein transport protein SFT2, putative
PFIT_0504000	1880.67	4780.33	2796.02	1741.64	1614.05	1190.94	1981.93	1592.28	2197.23	2799.67	1594.8	0.569639	-0.811881	0.0947943	0.433674	cation transporting P-ATPase
PFIT_1212100	2394.23	1333.4	3008	1878.95	3889.44	3347.47	4121.59	3542.5	2939.45	2153.65	3725.25	1.72974	0.790557	0.0948083	0.433674	glycerol-3-phosphate 1-O-acyltransferase
PFIT_1417900	885.652	1026.92	561.997	729.9	475.197	306.466	619.672	419.386	628.148	801.116	455.18	0.568182	-0.815574	0.0948596	0.433674	prefoldin subunit 2, putative
PFIT_0707800	375.659	279.616	573.5	233.965	403.512	775.179	496.762	822.641	495.104	365.685	624.524	1.70782	0.772155	0.0949444	0.433674	Cg3 protein
PFIT_0513100	140.278	326.384	255.528	236.675	144.525	102.531	155.686	142.868	188.059	239.716	136.402	0.569016	-0.81346	0.0949848	0.433674	conserved Plasmodium protein, unknown function
PFIT_1443900	86.782	94.532	9.03796	75.8807	33.5297	30.4213	30.7275	31.4923	49.0504	66.5582	31.5427	0.473912	-1.07731	0.0950067	0.433674	conserved Plasmodium protein, unknown function
PFIT_0503300	46.363	116.424	36.9735	64.1372	25.4363	34.9281	28.679	39.1734	49.0143	65.9743	32.0542	0.485859	-1.04139	0.0953497	0.43439	conserved Plasmodium protein, unknown function
PFIT_0906300	92.726	290.562	96.9527	76.784	18.4991	34.9281	90.1341	54.5355	94.3901	139.256	49.5242	0.355634	-1.49153	0.0954033	0.43439	vacuolar protein sorting-associated protein 46, putative
PFIT_0606400	96.2924	174.138	128.175	256.549	391.951	219.709	234.553	323.372	228.092	163.789	292.396	1.78521	0.836092	0.095405	0.43439	para-hydroxybenzoate--polyprenyltransferase, putative
PFIT_1234400	530.203	443.803	646.625	46.9738	75.1528	203.935	233.529	225.055	300.66	416.901	184.418	0.442354	-1.17673	0.0956989	0.434973	CPW-WPC family protein
PFIT_1019800	191.396	70.6502	235.809	160.795	197.71	366.182	284.742	315.691	227.872	164.662	291.081	1.76775	0.82191	0.0957347	0.434973	cytoplasmic dynein intermediate chain, putative
PFIT_0534000	190.207	559.231	76.4119	193.315	102.901	95.7707	67.6006	68.3614	169.225	254.791	83.6585	0.328341	-1.60673	0.0957746	0.434973	conserved Plasmodium protein, unknown function
PFIT_0821600	1959.13	1115.48	2022.86	1421.86	2680.06	2955.37	2075.13	3245.25	2184.39	1629.83	2738.95	1.68051	0.748901	0.0958688	0.435018	DNA helicase, putative
PFIT_1233300	1638.16	3176.28	1529.06	2165.31	5217.91	3573.94	2688.66	3226.81	2902.02	2127.2	3676.83	1.72848	0.789506	0.0959456	0.435018	asparagine and aspartate rich protein 1
PFIT_0927700	354.261	913.478	137.213	255.646	86.7147	150.98	190.511	96.7813	273.198	415.149	131.247	0.316143	-1.66135	0.0960781	0.435253	conserved Plasmodium protein, unknown function
PFIT_1033800	350.695	1349.32	376.308	138.211	35.8421	78.87	213.044	139.795	335.261	553.633	116.888	0.211129	-2.24381	0.0965837	0.437177	flavoprotein subunit of succinate dehydrogenase
PFIT_0815000	1389.7	2029.95	1623.55	1592.59	3712.55	2838.19	2353.73	2600.81	2267.63	1658.95	2876.32	1.73382	0.793955	0.0967362	0.437389	conserved Plasmodium protein, unknown function
PFIT_1204900	33.2863	102.493	9.03796	36.1337	11.562	14.6473	19.4608	6.14484	29.0957	45.2376	12.9537	0.286348	-1.80416	0.0967927	0.437389	conserved Plasmodium protein, unknown function
PFIT_1227800	52.307	99.5074	35.3302	43.3604	13.8744	24.7877	47.1155	24.5794	42.6077	57.6262	27.5892	0.478762	-1.06262	0.0970006	0.43791	leucine-rich repeat protein
PFIT_1029200	152.166	585.103	142.143	121.951	35.8421	63.096	119.837	56.0717	159.526	250.341	68.7118	0.274473	-1.86526	0.0970701	0.43791	RAP protein, putative
PFIT_1456600	167.62	225.882	371.378	369.467	441.667	434.912	384.094	698.208	386.653	283.587	489.72	1.72688	0.788168	0.0972131	0.438189	hemolysin III
PFIT_0537400	24.9647	11.9409	70.6604	156.278	10.4058	10.1404	13.3153	24.5794	40.2856	65.961	14.6102	0.221498	-2.17464	0.0973269	0.438302	rifin
PFIT_1217900	914.183	836.857	1317.9	1096.66	1943.57	2049.49	1305.92	1924.1	1423.58	1041.4	1805.77	1.73399	0.794092	0.0974191	0.438302	conserved Plasmodium protein, unknown function
PFIT_0509400	4611.34	4386.29	5583	6229.44	13924.1	8799.64	7462.69	6779.3	7221.97	5202.51	9241.43	1.77634	0.828906	0.0976589	0.438302	RNA polymerase I
PFIT_0621900	280.556	439.823	276.89	289.973	166.492	136.332	251.966	174.36	252.049	321.81	182.288	0.566444	-0.819994	0.0976596	0.438302	chorismate synthase
PFIT_1006100	76.0829	217.921	93.6662	70.4606	41.6231	65.3494	45.067	65.289	84.4324	114.533	54.3321	0.474381	-1.07588	0.0977123	0.438302	conserved Plasmodium protein, unknown function
PFIT_1330900	86.782	208.965	36.1519	95.7542	42.7793	43.9418	60.4308	35.3329	76.2673	106.913	45.6212	0.426712	-1.22867	0.0977252	0.438302	protein tyrosine phosphatase-like protein, putative
PFIT_0316700	839.289	706.502	1280.93	293.586	262.457	402.237	550.023	480.834	601.982	780.076	423.888	0.543393	-0.879933	0.0978557	0.438523	HVA22/TB2/DP1 family protein, putative
PFIT_1118000	95.1036	155.232	43.5465	68.6539	57.8098	66.4761	39.9458	29.188	69.4944	90.6339	48.3549	0.533519	-0.906388	0.0979872	0.438749	conserved Plasmodium protein, unknown function
PFIT_0606700	105.803	407.98	85.4498	144.535	33.5297	78.87	72.7218	62.9847	123.984	185.942	62.0265	0.33358	-1.58389	0.0983945	0.439209	GTP-binding protein, putative
PFIT_1316300	1134.11	3403.15	702.496	682.023	205.803	307.593	708.782	406.328	943.786	1480.45	407.126	0.275003	-1.86248	0.0985022	0.439209	DNA replication licensing factor MCM4
PFIT_0627700	334.051	938.355	328.653	103.884	48.5602	66.4761	245.82	130.578	274.547	426.236	122.859	0.288241	-1.79465	0.0985801	0.439209	glutamyl-tRNA(Gln) amidotransferase subunit B, putative
PFIT_0618900	108.18	156.227	33.687	56.9105	15.0306	48.4487	36.873	49.1588	63.0644	88.7511	37.3778	0.421153	-1.24758	0.0986165	0.439209	conserved Plasmodium protein, unknown function
PFIT_1440600	252.025	401.015	109.277	268.292	71.6842	140.839	228.408	118.288	198.729	257.652	139.805	0.542611	-0.88201	0.098645	0.439209	ubiquinol-cytochrome c reductase iron-sulfur subunit, putative
PFIT_0508200	476.707	321.409	207.873	64.1372	47.404	109.291	171.05	102.926	187.6	267.532	107.668	0.402449	-1.31312	0.0986828	0.439209	longevity-assurance (LAG1) protein, putative
PFIT_0200600	0	0	0	0	4.62478	0	9.21826	0	1.73038	0	3.46076	#DIV/0!	#DIV/0!	0.0987617	0.439209	stevor
PFIT_0514000	22.5871	57.7143	13.1461	13.5501	1.1562	6.76028	13.3153	10.7535	17.3729	26.7494	7.99631	0.298934	-1.7421	0.0987967	0.439209	conserved Plasmodium protein, unknown function
PFIT_0402700	24.9647	37.8128	42.7249	43.3604	16.1867	30.4213	14.3395	11.5216	27.6665	37.2157	18.1173	0.486818	-1.03854	0.0988221	0.439209	conserved Plasmodium protein, unknown function
PFIT_0834600	50337.1	28868.1	103013	79137.2	101820	105522	119808	126298	89350.5	65338.9	113362	1.73499	0.794925	0.0993498	0.440178	heat shock protein 70
PFIT_0807600	1218.51	722.424	1112.49	2161.7	2518.2	2331.17	1945.05	2192.17	1775.21	1303.78	2246.65	1.72318	0.785072	0.0995053	0.440178	peptidyl-prolyl cis-trans isomerase
PFIT_0936700	386.358	319.419	839.709	526.648	535.319	833.768	951.529	1210.53	700.411	518.033	882.788	1.70411	0.769021	0.099537	0.440178	early transcribed membrane protein
PFIT_1441200	60.6285	148.266	13.9678	55.1038	18.4991	30.4213	28.679	15.3621	46.366	69.4915	23.2404	0.334435	-1.5802	0.09957	0.440178	conserved Plasmodium protein, unknown function
PFIT_bin03800	3.56639	14.9261	1.64327	1.80668	1.1562	0	1.02425	0	3.01536	5.48561	0.545112	0.0993712	-3.33103	0.0995717	0.440178	stevor
PFIT_1443600	2309.83	1461.76	1722.96	746.16	1225.57	903.625	962.796	618.325	1243.88	1560.18	927.578	0.594533	-0.750171	0.0995965	0.440178	conserved Plasmodium protein, unknown function
PFIT_0932900	156.921	465.695	118.315	98.4642	12.7182	57.4624	111.643	70.6657	136.486	209.849	63.1224	0.3008	-1.73313	0.0997401	0.440178	peptide release factor, putative
PFIT_0906400	42.7966	87.5665	35.3302	19.8735	36.9983	16.9007	15.3638	16.1302	33.87	46.3917	21.3482	0.460174	-1.11975	0.0998772	0.440178	conserved Plasmodium protein, unknown function
PFIT_1443800	496.916	296.532	192.262	289.973	168.805	163.374	234.553	142.1	248.064	318.921	177.208	0.555648	-0.847756	0.100156	0.440178	TRAP-like protein
PFIT_1407500	45.1742	119.409	35.3302	13.5501	6.93718	21.4076	19.4608	14.594	34.4829	53.3658	15.5999	0.29232	-1.77438	0.100172	0.440178	WD repeat-containing protein 65, putative
PFIT_1414900	281.744	259.714	485.585	517.615	798.932	481.107	694.442	730.468	531.201	386.165	676.237	1.75116	0.808314	0.100188	0.440178	DnaJ protein, putative
PFIT_0418900	3642.47	2444.9	5708.71	4207.76	6992.67	6929.29	6752.89	7002.05	5460.09	4000.96	6919.23	1.72939	0.790265	0.100244	0.440178	transcription factor with AP2 domain(s)
PFIT_0520300	821.457	801.034	1273.53	1335.14	2189.84	1619.09	1749.42	1815.03	1450.57	1057.79	1843.34	1.74264	0.801272	0.100401	0.440178	protein phosphatase PPM9, putative
PFIT_1345400	66.5725	86.5714	145.429	24.3902	83.2461	149.853	125.983	213.533	111.947	80.7408	143.154	1.773	0.826197	0.100406	0.440178	nuclear import protein MOG1, putative
PFIT_0621200	458.875	368.177	286.75	51.4905	203.491	620.819	501.883	582.224	384.214	291.323	477.104	1.63771	0.711684	0.100448	0.440178	vacuolar transporter chaperone, putative
PFIT_1133700	145.033	301.507	239.095	181.572	134.119	75.4898	152.613	129.81	169.905	216.802	123.008	0.567375	-0.817625	0.10046	0.440178	glycine cleavage system H protein
PFIT_0530500	679.991	549.281	1082.09	947.605	1448.71	1270.93	1504.62	1435.59	1114.85	814.742	1414.97	1.7367	0.796352	0.10047	0.440178	nucleolar Jumonji domain interacting protein, putative
PFIT_0612700	545.657	855.763	886.542	772.357	646.314	318.86	495.738	395.574	614.601	765.08	464.121	0.606631	-0.721108	0.100632	0.440178	syntaxin binding protein, putative
PFIT_1148500	564.678	452.759	827.384	567.298	1068.33	849.542	962.796	1225.13	814.739	603.03	1026.45	1.70215	0.767359	0.100653	0.440178	conserved Plasmodium protein, unknown function
PFIT_1107400	142.655	617.941	202.943	271.002	145.681	100.278	141.347	145.94	220.973	308.635	133.311	0.431938	-1.21111	0.100816	0.440178	DEAD/DEAH box helicase, putative
PFIT_0908400	68.9501	97.5172	26.2923	84.0108	16.1867	38.3083	54.2853	29.188	51.8423	69.1926	34.4921	0.498494	-1.00435	0.100883	0.440178	conserved Plasmodium protein, unknown function
PFIT_1229300	247.269	778.148	184.046	298.103	139.9	191.541	164.904	128.274	266.523	376.891	156.155	0.414323	-1.27117	0.100956	0.440178	conserved Plasmodium protein, unknown function
PFIT_1466500	678.802	316.433	744.399	557.362	881.022	1082.77	903.389	1043.09	775.908	574.249	977.568	1.70234	0.76752	0.100961	0.440178	conserved Plasmodium protein, unknown function
PFIT_0404100	12652.3	12518	11465.1	8253.83	22726.2	17619.6	19091	16442.8	15096.1	11222.3	18969.9	1.69037	0.757341	0.100996	0.440178	pre-mRNA-processing-splicing factor 8, putative
PFIT_1118400	19.0207	58.7094	12.3245	29.8103	2.31239	11.2671	16.388	15.3621	20.6493	29.9662	11.3324	0.378173	-1.40288	0.101215	0.440361	peptidyl-tRNA hydrolase ICT1, putative
PFIT_1225000	468.385	449.773	648.268	984.642	1461.43	1178.54	810.183	1050.77	881.499	637.767	1125.23	1.76433	0.81912	0.101414	0.440361	conserved Plasmodium protein, unknown function
PFIT_1143900	122.446	72.6404	35.3302	105.691	47.404	56.3357	52.2368	22.2751	64.2949	84.0269	44.5629	0.530341	-0.915007	0.101788	0.440361	DnaJ protein, putative
PFIT_1414800	656.215	438.828	929.267	816.621	1478.77	1038.83	1100.05	1291.95	968.817	710.232	1227.4	1.72817	0.789244	0.101867	0.440361	diphthamide synthesis protein, putative
PFIT_1142000	117.691	312.453	37.7951	124.661	35.8421	54.0823	53.2611	59.1441	99.3662	148.15	50.5824	0.341427	-1.55035	0.101896	0.440361	conserved Plasmodium protein, unknown function
PFIT_1436300	19.0207	93.5369	11.5029	17.1635	0	4.50686	8.19401	7.68106	20.2007	35.306	5.09548	0.144323	-2.79262	0.101938	0.440361	ribonuclease H2 subunit B, putative
PFIT_0303500	59.4398	123.389	110.92	57.8138	38.1545	52.9556	55.3096	43.782	67.7206	87.8908	47.5504	0.541017	-0.886255	0.101968	0.440361	plasmoredoxin
PFIT_0306500	30.9087	59.7044	12.3245	11.7434	4.62478	10.1404	15.3638	7.68106	19.0614	28.6703	9.45251	0.329697	-1.60079	0.102012	0.440361	conserved Plasmodium protein, unknown function
PFIT_1411700	84.4044	125.379	59.1576	82.2041	21.9677	41.6884	74.7703	42.2458	66.4772	87.7863	45.1681	0.514523	-0.958693	0.102047	0.440361	conserved Plasmodium protein, unknown function
PFIT_1477500	143.844	163.192	336.87	774.164	1238.29	598.285	489.592	672.86	552.137	354.517	749.756	2.11486	1.08056	0.102284	0.440361	serine/threonine protein kinase, FIKK family, pseudogene
PFIT_1427900	99.8588	134.335	55.0494	67.7506	27.7487	46.1953	77.8431	33.7966	67.8222	89.2484	46.3959	0.519851	-0.943829	0.102306	0.440361	ubiquinol-cytochrome c reductase hinge protein, putative
PFIT_1458800	360.205	372.158	772.335	613.369	1123.82	876.584	731.315	1000.07	731.233	529.517	932.949	1.76189	0.817122	0.10233	0.440361	conserved Plasmodium protein, unknown function
PFIT_0921500	32.0975	78.6108	16.4327	16.2601	3.46859	25.9144	9.21826	6.14484	23.5184	35.8503	11.1865	0.312035	-1.68022	0.102347	0.440361	NifU-like scaffold protein, putative
PFIT_1019900	393.491	425.892	561.175	532.068	1238.29	806.727	683.175	678.237	664.882	478.157	851.607	1.78102	0.832704	0.102377	0.440361	S-adenosyl-L-methionine-dependent methyltransferase, putative
PFIT_0918000	84353.3	46620.2	56652.4	44856.3	94246.2	83506.4	103631	97335.9	76400.2	58120.6	94679.8	1.62902	0.704008	0.102392	0.440361	heat shock protein 70
PFIT_0615800	476.707	607.99	806.022	487.804	435.886	251.257	484.471	275.75	478.236	594.631	361.841	0.608514	-0.716638	0.102411	0.440361	malate:quinone oxidoreductase, putative
PFIT_1139300	237.759	365.192	314.685	501.354	786.213	541.949	561.29	593.746	487.774	354.748	620.8	1.74997	0.807334	0.102706	0.440361	beta-catenin-like protein 1, putative
PFIT_1454100	19.0207	42.7882	7.3947	12.6468	4.62478	6.76028	13.3153	3.84053	13.7989	20.4626	7.13522	0.348696	-1.51996	0.102761	0.440361	conserved Plasmodium protein, unknown function
PFIT_0531200	1569.21	3562.36	944.878	1208.67	395.419	701.943	1330.5	676.701	1298.71	1821.28	776.141	0.426151	-1.23056	0.102769	0.440361	DNA replication licensing factor MCM3, putative
PFIT_0914300	367.338	206.975	622.798	887.985	1121.51	893.484	810.183	881.785	724.007	521.274	926.741	1.77784	0.830124	0.102802	0.440361	phospholipid or glycerol acyltransferase, putative
PFIT_0605600	1867.6	1582.17	3659.55	4120.14	5571.71	4651.08	4334.63	5062.58	3856.18	2807.36	4905	1.74719	0.805037	0.102889	0.440361	coatomer alpha subunit, putative
PFIT_0828500	35.6639	40.798	54.2278	18.9702	79.7775	77.7433	68.6248	68.3614	55.5209	37.415	73.6268	1.96784	0.976615	0.102987	0.440361	cytochrome c oxidase assembly protein, putative
PFIT_1367100	933.204	1218.97	1281.75	558.265	574.63	413.504	684.2	655.962	790.06	998.045	582.074	0.583214	-0.777903	0.102994	0.440361	26S proteasome regulatory subunit RPN11, putative
PFIT_1413000	40.419	26.867	18.0759	30.7136	1.1562	12.3939	18.4365	13.8259	20.236	29.0189	11.4531	0.394678	-1.34125	0.103195	0.440361	p1/s1 nuclease, putative
PFIT_1315700	726.354	759.241	1003.21	1172.54	2662.72	1197.7	1457.51	1199.01	1272.29	915.337	1629.23	1.77993	0.83182	0.103224	0.440361	pre-mRNA-processing factor 40, putative
PFIT_0714000	335.24	832.877	201.3	202.348	67.0594	95.7707	302.154	77.5787	264.291	392.941	135.641	0.345193	-1.53452	0.103305	0.440361	zinc transporter, putative
PFIT_1102800	2.37759	19.9015	4.9298	2.71002	0	2.25343	2.0485	0	4.2776	7.47972	1.07548	0.143786	-2.798	0.103518	0.440361	Plasmodium exported protein, unknown function, pseudogene
PFIT_1341400	128.39	314.443	101.061	39.747	23.1239	59.7158	40.97	62.2166	96.2084	145.91	46.5066	0.318734	-1.64957	0.103548	0.440361	conserved Plasmodium membrane protein, unknown function
PFIT_1423100	255.591	628.887	221.841	139.115	73.9966	103.658	170.026	149.012	217.766	311.358	124.173	0.398811	-1.32622	0.103551	0.440361	mitochondrial ribosomal protein L21 precursor, putative
PFIT_0507900	139.089	107.468	159.397	305.329	401.2	272.665	291.912	301.865	247.366	177.821	316.91	1.78219	0.833651	0.103624	0.440361	conserved Plasmodium protein, unknown function
PFIT_0207200	290.066	241.803	37.7951	150.858	79.7775	100.278	55.3096	87.564	130.431	180.131	80.7322	0.448187	-1.15783	0.10363	0.440361	serine repeat antigen 2
PFIT_1023700	32.0975	87.5665	18.8976	8.13007	3.46859	3.38014	17.4123	7.68106	22.3292	36.6729	7.98551	0.21775	-2.19926	0.103648	0.440361	RNA-binding protein, putative
PFIT_0912600	1330.26	1170.21	2118.17	1905.15	2954.08	2643.27	2807.47	2834.31	2220.36	1630.95	2809.78	1.72279	0.78475	0.10428	0.441592	conserved Plasmodium protein, unknown function
PFIT_1211800	61.8173	163.192	36.1519	34.327	5.78098	14.6473	45.067	22.2751	47.9073	73.8721	21.9426	0.297035	-1.75129	0.104286	0.441592	conserved Plasmodium protein, unknown function
PFIT_0704300	1274.39	3212.1	506.948	1060.52	274.019	424.771	980.208	408.632	1017.7	1513.49	521.908	0.344837	-1.53601	0.104311	0.441592	DNA replication licensing factor MCM7, putative
PFIT_0723900	14134.8	8312.85	8409.41	4346.88	3181.85	4507.98	6437.42	5611.01	6867.77	8800.98	4934.57	0.560684	-0.834741	0.104352	0.441592	18S ribosomal RNA
PFIT_1019700	32.0975	6.96552	4.10816	18.9702	0	10.1404	4.097	3.07242	9.9314	15.5353	4.32746	0.278556	-1.84396	0.104423	0.441592	conserved Plasmodium protein, unknown function
PFIT_0420500	8918.34	5786.35	10210.4	2504.06	1442.93	3953.64	5362.98	3876.63	5256.92	6854.8	3659.04	0.533793	-0.905647	0.104428	0.441592	alpha tubulin 2
PFIT_0702900	391.114	484.601	654.02	747.967	1663.77	861.936	742.582	812.656	794.83	569.425	1020.24	1.79169	0.841323	0.104587	0.441919	conserved Plasmodium membrane protein, unknown function
PFIT_0729200	6537.18	6044.08	13219.3	19117.4	17858.6	15894.6	16860.2	25250.7	15097.7	11229.5	18966	1.68895	0.756125	0.104752	0.441981	transcription factor with AP2 domain(s)
PFIT_1131600	41.6078	121.399	28.7572	27.1002	9.24957	13.5206	15.3638	26.8837	35.4852	54.7161	16.2544	0.297068	-1.75113	0.104828	0.441981	armadillo repeat protein PF16, putative
PFIT_1418800	721.599	1482.66	268.674	579.042	209.272	223.089	544.902	274.214	537.931	762.994	312.869	0.410055	-1.28611	0.105065	0.441981	DNA replication licensing factor MCM2
PFIT_0422700	2276.54	787.103	3393.34	2940.38	4430.54	4355.88	3687.3	3873.56	3218.08	2349.34	4086.82	1.73956	0.798722	0.105065	0.441981	serine/threonine protein kinase, FIKK family
PFIT_1204100	3.56639	1.99015	7.3947	9.03341	6.93718	12.3939	22.5335	22.2751	10.7655	5.49616	16.0349	2.91747	1.54472	0.105128	0.441981	conserved Plasmodium membrane protein, unknown function
PFIT_1121900	678.802	796.059	527.488	1018.07	2181.74	1882.74	716.976	884.09	1085.75	755.104	1416.39	1.87575	0.907468	0.105171	0.441981	conserved Plasmodium protein, unknown function
PFIT_0823900	112.936	396.039	139.678	129.178	21.9677	49.5754	132.128	93.7089	134.401	194.458	74.3451	0.38232	-1.38715	0.105175	0.441981	conserved Plasmodium protein, unknown function
PFIT_0318500	185.452	62.6896	73.1253	373.983	40.4669	94.644	38.9215	59.1441	116.053	173.813	58.2941	0.335385	-1.57611	0.10563	0.443549	conserved Plasmodium protein, unknown function
PFIT_1302700	2138.64	1378.18	2913.51	4518.51	6018	4848.25	3509.08	4628.6	3744.1	2737.21	4750.99	1.7357	0.79552	0.106204	0.445609	sodium/hydrogen exchanger, Na+, H+ antiporter
PFIT_0216900	199.718	85.5763	120.78	487.804	57.8098	96.8974	95.2554	72.2019	152.005	223.47	80.5411	0.360412	-1.47228	0.106334	0.445808	calcium-dependent protein kinase 1
PFIT_1308000	273.423	397.034	119.958	134.598	48.5602	107.038	175.147	108.303	170.508	231.253	109.762	0.474639	-1.0751	0.106545	0.446349	tyrosine recombinase
PFIT_0834800	130061	29744.7	75499	112441	161447	123299	131186	150294	114246	86936.4	141556	1.62827	0.703344	0.107178	0.447416	histidine-rich protein II
PFIT_0626100	35.6639	20.8965	12.3245	16.2601	19.6553	65.3494	28.679	51.4631	31.2865	21.2863	41.2867	1.93959	0.955755	0.107229	0.447416	myosin light chain, putative
PFIT_1447000	99.8588	50.7488	107.634	25.2936	60.1222	154.36	125.983	154.389	97.2986	70.8838	123.714	1.7453	0.803476	0.107276	0.447416	conserved Plasmodium membrane protein, unknown function
PFIT_0934900	331.674	460.719	265.387	176.152	104.058	172.387	232.505	181.273	240.519	308.483	172.556	0.559369	-0.838129	0.107298	0.447416	transcription factor with AP2 domain(s), putative
PFIT_0603900	103.425	261.704	152.824	33.4236	21.9677	49.5754	90.1341	61.4484	96.8128	137.844	55.7814	0.40467	-1.30518	0.107301	0.447416	50S ribosomal protein L24, putative
PFIT_0513700	1400.4	5186.32	1160.97	941.282	225.458	477.727	788.673	715.874	1362.09	2172.24	551.933	0.254084	-1.97662	0.107478	0.447416	deoxyribodipyrimidine photo-lyase, putative
PFIT_0305000	608.663	1305.54	432.179	294.489	224.302	307.593	329.809	288.04	473.826	660.217	287.436	0.435366	-1.1997	0.107531	0.447416	conserved Plasmodium protein, unknown function
PFIT_1021600	476.707	308.473	661.415	690.153	967.736	1056.86	710.83	953.987	728.27	534.187	922.353	1.72665	0.787975	0.107534	0.447416	conserved Plasmodium protein, unknown function
PFIT_1408800	5745.45	4012.14	8328.07	7287.26	12415.2	9136.52	11035.3	10736.6	8587.07	6343.23	10830.9	1.70748	0.771865	0.107545	0.447416	plasmepsin IV
PFIT_0321600	703.767	1801.08	763.297	505.871	307.548	268.158	774.334	380.98	688.13	943.505	432.755	0.458668	-1.12448	0.107672	0.447599	peptidase, putative
PFIT_0410400	111.747	240.808	41.0816	55.1038	26.5925	43.9418	50.1883	31.4923	75.1194	112.185	38.0537	0.339205	-1.55977	0.107876	0.448099	conserved Plasmodium protein, unknown function
PFIT_1366700	7422.84	6927.7	10606.5	12588.1	19433.3	14689	15438.5	14996.5	12762.8	9386.27	16139.3	1.71946	0.781958	0.108119	0.448765	alanine--tRNA ligase
PFIT_1203200	1178.1	842.827	1067.3	2783.19	3648.96	2404.41	1720.74	2357.32	2000.36	1467.85	2532.86	1.72555	0.787055	0.108315	0.449119	threonylcarbamoyl-AMP synthase, putative
PFIT_1212800	186.641	264.69	314.685	73.1707	58.966	83.3768	110.619	178.2	158.794	209.797	107.791	0.513786	-0.96076	0.108371	0.449119	conserved Plasmodium protein, unknown function
PFIT_1228100	2428.71	1989.15	2121.46	1693.77	4233.99	3617.88	2066.94	3694.59	2730.81	2058.27	3403.35	1.6535	0.725522	0.108581	0.449643	conserved Plasmodium protein, unknown function
PFIT_0933100	26.1535	119.409	36.1519	22.5835	4.62478	4.50686	30.7275	13.8259	32.2479	51.0744	13.4213	0.262779	-1.92808	0.108942	0.450794	apicoplast ribosomal protein S6, putative
PFIT_1112500	120.068	190.059	142.143	168.925	358.421	305.34	124.959	294.953	213.108	155.299	270.918	1.7445	0.80281	0.109418	0.452354	conserved Plasmodium protein, unknown function
PFIT_bin07400	0	0.995074	0	0	9.24957	2.25343	0	5.37674	2.23435	0.248768	4.21993	16.9633	4.08435	0.109487	0.452354	erythrocyte membrane protein 1 (PfEMP1), pseudogene
PFIT_1470100	127.201	152.246	193.905	137.308	129.494	70.983	93.2068	66.8252	121.396	152.665	90.1272	0.590359	-0.760336	0.109612	0.452526	translation initiation factor IF-1
PFIT_1462900	17.8319	5.97044	0.821633	8.13007	4.62478	22.5343	24.582	23.8113	13.5383	8.18852	18.8881	2.30666	1.2058	0.110023	0.452797	conserved Plasmodium protein, unknown function
PFIT_1234300	172.375	452.759	61.6225	41.5537	18.4991	37.1816	74.7703	19.9707	109.841	182.078	37.6054	0.206535	-2.27554	0.110064	0.452797	conserved Plasmodium protein, unknown function
PFIT_1123100	507.615	538.335	1008.14	1128.27	1671.86	1388.11	1231.15	1292.72	1095.78	795.592	1395.96	1.75462	0.811158	0.110144	0.452797	cupin-like protein, putative
PFIT_0501900	404.19	1054.78	219.376	297.199	105.214	148.726	298.057	161.302	336.105	493.886	178.325	0.361065	-1.46967	0.110165	0.452797	chromosome assembly factor 1
PFIT_0505000	398.246	399.025	501.196	635.952	1161.98	689.549	600.211	864.119	656.284	483.605	828.964	1.71414	0.777481	0.110174	0.452797	conserved Plasmodium membrane protein, unknown function
PFIT_0417900	45.1742	130.355	14.7894	35.2303	5.78098	22.5343	24.582	10.7535	36.1499	56.3871	15.9127	0.282204	-1.82519	0.110221	0.452797	conserved Plasmodium protein, unknown function
PFIT_0921000	1005.72	1045.82	1457.58	1479.67	2327.42	2003.3	1672.6	2399.56	1673.96	1247.2	2100.72	1.68435	0.752194	0.110458	0.452797	U4/U6 snRNA-associated-splicing factor, putative
PFIT_1244200	131.956	417.931	154.467	95.7542	64.747	68.7296	128.031	63.7528	140.671	200.027	81.3152	0.406521	-1.2986	0.110571	0.452797	glucose inhibited division protein a homologue, putative
PFIT_0416400	989.077	1178.17	610.473	896.115	669.438	454.066	559.241	486.211	730.349	918.458	542.239	0.590379	-0.760286	0.110599	0.452797	cdc2-related protein kinase 1
PFIT_0400200	27.3423	57.7143	13.9678	10.8401	5.78098	10.1404	10.2425	11.5216	18.4437	27.4661	9.42138	0.343018	-1.54364	0.110675	0.452797	stevor, pseudogene
PFIT_0407000	21.3983	111.448	30.4004	28.0036	9.24957	10.1404	25.6063	11.5216	30.9711	47.8126	14.1295	0.295517	-1.75869	0.1107	0.452797	conserved Plasmodium protein, unknown function
PFIT_1107300	935.582	1639.88	911.191	685.636	1045.2	398.857	529.538	543.819	836.213	1043.07	629.354	0.603365	-0.728897	0.110755	0.452797	conserved Plasmodium protein, unknown function
PFIT_0800200	355.45	170.158	317.15	102.981	157.243	578.004	421.991	430.139	316.64	236.435	396.844	1.67845	0.747132	0.110843	0.452797	rifin, pseudogene
PFIT_0622600	469.574	798.049	405.887	103.884	124.869	214.076	227.384	238.881	322.825	444.349	201.302	0.453028	-1.14233	0.110908	0.452797	ATP dependent DEAD-box helicase, putative
PFIT_1128200	309.087	304.493	494.623	364.95	613.94	695.183	433.258	758.12	496.707	368.288	625.125	1.69738	0.763311	0.111032	0.452797	methyltransferase, putative
PFIT_1115000	2322.91	1129.41	2569.25	1652.21	2944.83	2970.02	3308.33	3463.39	2545.04	1918.44	3171.64	1.65324	0.725294	0.111039	0.452797	GTPase-activating protein, putative
PFIT_0923900	355.45	794.069	229.236	191.508	84.4023	114.925	291.912	130.578	274.01	392.566	155.454	0.395995	-1.33644	0.111103	0.452797	thioredoxin reductase
PFIT_1342900	4490.08	2607.09	4932.26	4168.02	7371.91	7079.14	6110.68	6646.42	5425.7	4049.36	6802.04	1.67978	0.748272	0.11126	0.453095	kelch protein K13
PFIT_1360500	152.166	115.429	77.2335	280.036	98.2767	127.319	57.3581	57.6079	120.678	156.216	85.1403	0.545017	-0.875627	0.111676	0.45434	conserved Plasmodium protein, unknown function
PFIT_1429800	148.599	486.591	152.824	61.4272	19.6553	38.3083	129.056	54.5355	136.375	212.36	60.3887	0.284369	-1.81416	0.111735	0.45434	peptide chain release factor 1, putative
PFIT_1405400	85.5932	140.305	69.0172	37.9403	13.8744	65.3494	56.3338	37.6372	63.2564	83.214	43.2987	0.520329	-0.942504	0.111922	0.45434	mitochondrial ribosomal protein L16 precursor, putative
PFIT_0411400	47.5518	37.8128	55.0494	58.7172	16.1867	21.4076	38.9215	23.0432	37.3363	49.7828	24.8898	0.499967	-1.0001	0.111997	0.45434	erythrocyte membrane protein 1, PfEMP1
PFIT_0627200	889.219	2398.13	1138.78	3579.94	942.3	1335.16	1074.44	866.423	1528.05	2001.52	1054.58	0.52689	-0.924426	0.112026	0.45434	choline/ethanolaminephosphotransferase, putative
PFIT_1311500	30.9087	166.177	20.5408	20.7769	11.562	4.50686	9.21826	7.68106	33.9215	59.6009	8.24203	0.138287	-2.85426	0.112203	0.45434	mitochondrial ribosomal protein S35 precursor, putative
PFIT_1147000	4.75518	8.95566	2.4649	4.51671	0	1.12671	0	0.768106	2.82341	5.17311	0.473705	0.0915706	-3.44897	0.112216	0.45434	conserved Plasmodium protein, unknown function
PFIT_0319700	3225.2	2591.17	3791.01	3411.02	6825.03	5740.61	4638.83	4937.38	4395.03	3254.6	5535.46	1.70081	0.766223	0.112275	0.45434	ABC transporter I family member 1, putative
PFIT_1130650	39.2302	23.8818	59.9792	34.327	72.8404	76.6166	54.2853	93.7089	56.8587	39.3545	74.3628	1.88956	0.91805	0.112345	0.45434	UNC-50 protein, putative, pseudogene
PFIT_0919600	65.3837	121.399	18.0759	49.6838	5.78098	32.6747	40.97	23.0432	44.6264	63.6356	25.6172	0.402561	-1.31272	0.112434	0.45434	sugar transporter, putative
PFIT_0316500	65.3837	233.842	57.5143	60.5239	18.4991	27.0411	47.1155	42.2458	69.0207	104.316	33.7254	0.3233	-1.62905	0.112491	0.45434	kinetochore protein NUF2, putative
PFIT_1133900	537.335	1623.96	86.2715	525.745	112.151	185.908	280.645	152.085	438.013	693.328	182.697	0.263508	-1.92408	0.112736	0.454341	conserved Plasmodium protein, unknown function
PFIT_1434100	211.606	149.261	474.904	196.025	423.168	383.083	343.124	609.108	348.785	257.949	439.621	1.70429	0.769174	0.112859	0.454341	SF-assemblin, putative
PFIT_1210200	1071.1	1516.49	981.03	1992.77	3722.95	2039.35	2002.41	1814.27	1892.55	1390.35	2394.75	1.72241	0.784425	0.112935	0.454341	conserved Plasmodium protein, unknown function
PFIT_1459500	172.375	258.719	69.0172	116.531	65.9032	85.6303	114.716	68.3614	118.907	154.161	83.6527	0.542634	-0.88195	0.112942	0.454341	conserved Plasmodium protein, unknown function
PFIT_0627300	36.8526	17.9113	28.7572	19.8735	18.4991	47.322	60.4308	67.5933	37.155	25.8487	48.4613	1.87481	0.906744	0.112985	0.454341	conserved Plasmodium membrane protein, unknown function
PFIT_1117600	7497.73	2976.27	17583.8	14299	18180	13178	19550.9	21338.7	14325.6	10589.2	18061.9	1.7057	0.77036	0.112996	0.454341	heat shock protein 101
PFIT_0509600	1739.21	2198.12	1691.74	966.575	988.548	742.505	1177.89	989.32	1311.74	1648.91	974.565	0.591036	-0.758683	0.113272	0.454453	asparagine--tRNA ligase
PFIT_1113500	27.3423	37.8128	25.4706	32.5203	65.9032	70.983	43.0185	59.9122	45.3704	30.7865	59.9542	1.94742	0.961564	0.11354	0.454453	conserved Plasmodium protein, unknown function
PFIT_0830400	95.1036	179.113	66.5523	92.1408	32.3735	39.435	85.0128	69.1295	82.3576	108.227	56.4877	0.521935	-0.938058	0.113574	0.454453	apicoplast ribosomal protein L21 precursor, putative
PFIT_1407900	55.8734	142.296	100.239	48.7804	32.3735	30.4213	67.6006	53.7674	66.4189	86.7971	46.0407	0.53044	-0.914738	0.11364	0.454453	radical SAM protein, putative
PFIT_1455300	9.51036	41.7931	6.57306	9.93676	6.93718	2.25343	7.16976	0.768106	10.6177	16.9533	4.28212	0.252583	-1.98517	0.113666	0.454453	tRNA intron endonuclease, putative
PFIT_1206500	276.989	200.01	227.592	87.6241	181.523	325.62	371.803	399.415	258.822	198.054	319.59	1.61365	0.690331	0.11382	0.454453	conserved Plasmodium protein, unknown function
PFIT_0721700	85.5932	77.6158	84.6282	114.724	206.959	161.12	136.225	145.94	126.601	90.6404	162.561	1.79347	0.842757	0.113821	0.454453	dynactin subunit 5, putative
PFIT_1341500	38.0414	233.842	41.0816	28.9069	6.93718	12.3939	20.485	13.0578	49.3433	85.4681	13.2185	0.15466	-2.69283	0.1139	0.454453	tetratricopeptide repeat family protein, putative
PFIT_1203000	70.1389	298.522	56.6927	52.3938	8.09337	29.2946	45.067	26.8837	73.3858	119.437	27.3347	0.228863	-2.12744	0.113933	0.454453	conserved Plasmodium protein, unknown function
PFIT_0612000	155.732	775.162	134.748	75.8807	20.8115	33.8014	72.7218	49.9269	164.848	285.381	44.3154	0.155285	-2.68701	0.113944	0.454453	conserved Plasmodium protein, unknown function
PFIT_1220000	74.8941	47.7635	15.611	28.9069	15.0306	16.9007	20.485	20.7389	30.0413	41.7939	18.2888	0.437595	-1.19233	0.11395	0.454453	cell cycle associated protein, putative
PFIT_0726800	215.172	125.379	391.919	441.734	517.976	485.614	381.021	629.078	398.487	293.551	503.422	1.71494	0.778158	0.114067	0.454585	conserved Plasmodium protein, unknown function
PFIT_1415100	619.362	625.901	659.771	621.499	1587.46	1101.93	759.994	890.234	858.268	631.633	1084.9	1.71762	0.780407	0.114221	0.454862	conserved Plasmodium protein, unknown function
PFIT_1253700	58.251	3.9803	42.7249	105.691	87.8709	84.5036	74.7703	129.042	73.3542	52.6618	94.0466	1.78586	0.83662	0.114351	0.455044	Plasmodium exported protein (PHISTa), unknown function
PFIT_0935900	127.201	78.6108	135.569	167.118	247.426	220.836	179.244	236.577	174.073	127.125	221.021	1.73861	0.797934	0.11506	0.457527	phosphatidylinositol N-acetylglucosaminyltransferase subunit P, putative
PFIT_1359100	43.9854	139.31	35.3302	18.0668	12.7182	13.5206	33.8003	7.68106	38.0516	59.1732	16.93	0.28611	-1.80536	0.115187	0.457695	conserved Plasmodium protein, unknown function
PFIT_1116000	1285.09	728.394	2330.15	1927.73	2697.41	2157.66	2833.08	2932.63	2111.52	1567.84	2655.19	1.69353	0.760037	0.115397	0.458192	SET domain protein, putative
PFIT_1140500	141.467	261.704	263.744	280.036	612.784	378.576	246.845	418.618	325.472	236.738	414.205	1.74964	0.807057	0.115566	0.458464	conserved Plasmodium protein, unknown function
PFIT_1228700	612.229	793.074	861.893	878.951	1785.17	1267.55	1011.96	1296.56	1063.42	786.537	1340.31	1.70407	0.768981	0.115671	0.458464	conserved Plasmodium membrane protein, unknown function
PFIT_1246900	156.921	770.187	236.63	86.7208	54.3412	77.7433	97.3039	79.883	194.966	312.615	77.3178	0.247326	-2.01551	0.116092	0.458464	conserved Plasmodium protein, unknown function
PFIT_0601900	240.137	267.675	390.276	698.283	955.018	704.196	390.24	722.787	546.076	399.092	693.06	1.73659	0.796258	0.116218	0.458464	conserved Plasmodium protein, unknown function
PFIT_0405600	175.942	147.271	280.177	333.333	411.606	420.264	222.262	532.297	315.394	234.181	396.607	1.6936	0.76009	0.116329	0.458464	conserved Plasmodium protein, unknown function
PFIT_1206900	0	0	0	1.80668	1.1562	4.50686	9.21826	4.60863	2.66208	0.451671	4.87249	10.7877	3.43131	0.116488	0.458464	conserved Plasmodium protein, unknown function
PFIT_1317800	36.8526	61.6946	13.9678	26.1969	4.62478	12.3939	22.5335	19.2026	24.6833	34.678	14.6887	0.423574	-1.23931	0.116567	0.458464	conserved Plasmodium protein, unknown function
PFIT_1438100	581.321	304.493	893.115	238.482	489.071	938.553	720.049	1144.48	663.695	504.353	823.037	1.63187	0.706525	0.116586	0.458464	histidine triad protein, putative
PFIT_1360700	135.523	202.995	36.9735	99.3676	32.3735	59.7158	79.8916	58.376	88.152	118.715	57.5892	0.485106	-1.04363	0.116635	0.458464	cytochrome c oxidase subunit 2, putative
PFIT_0406400	381.603	193.044	106.812	426.377	168.805	194.922	131.104	118.288	215.119	276.959	153.28	0.553438	-0.853508	0.116635	0.458464	conserved Plasmodium protein, unknown function
PFIT_bin09100	35.6639	7.96059	113.385	18.0668	6.93718	12.3939	14.3395	6.14484	26.8615	43.7692	9.95385	0.227417	-2.13659	0.116651	0.458464	BC_ITvar16 - erythrocyte membrane protein 1, putative
PFIT_1313500	162.865	442.808	188.154	109.304	90.1833	65.3494	165.929	92.1727	164.596	225.783	103.409	0.458	-1.12658	0.116685	0.458464	conserved Plasmodium protein, unknown function
PFIT_0918200	1537.11	973.182	1340.91	1918.7	2313.55	2495.67	2331.2	2398.79	1913.64	1442.47	2384.8	1.65327	0.725324	0.116743	0.458464	cytochrome b5-like heme/steroid binding protein, putative
PFIT_0711500	420.833	338.325	469.152	684.733	988.548	923.906	575.629	781.163	647.786	478.261	817.311	1.70892	0.773088	0.1168	0.458464	serpentine receptor, putative
PFIT_0102200	102.236	114.433	65.7306	186.992	334.141	192.668	125.983	177.432	162.452	117.348	207.556	1.76872	0.822707	0.116814	0.458464	L-seryl-tRNA(Sec) kinase, putative
PFIT_1333300	28.5311	64.6798	13.1461	32.5203	9.24957	6.76028	22.5335	20.7389	24.7699	34.7193	14.8206	0.426868	-1.22814	0.116823	0.458464	conserved Plasmodium protein, unknown function
PFIT_1351900	1960.32	2129.46	2441.89	1568.2	4305.67	3302.4	2530.92	3387.35	2703.28	2024.97	3381.59	1.66994	0.7398	0.116932	0.458555	P-loop containing nucleoside triphosphate hydrolase, putative
PFIT_0929800	35.6639	18.9064	31.2221	120.144	16.1867	21.4076	12.291	16.8983	34.09	51.4842	16.6959	0.324292	-1.62463	0.117059	0.458721	G2 protein, putative
PFIT_0933900	11.888	80.601	13.9678	15.3568	3.46859	6.76028	10.2425	3.07242	18.1697	30.4534	5.88595	0.193277	-2.37125	0.117276	0.458836	conserved Plasmodium protein, unknown function
PFIT_0307500	158.11	489.576	127.353	67.7506	26.5925	60.8426	106.522	53.7674	136.314	210.697	61.9311	0.293934	-1.76644	0.117422	0.458836	conserved Plasmodium protein, unknown function
PFIT_0601800	52.307	46.7685	103.526	168.925	186.148	171.261	140.322	176.664	130.74	92.8815	168.599	1.8152	0.86013	0.117541	0.458836	conserved Plasmodium protein, unknown function
PFIT_1124600	55.8734	181.103	42.7249	24.3902	6.93718	15.774	37.8973	19.2026	47.9879	76.023	19.9528	0.262457	-1.92985	0.117563	0.458836	mitochondrial ribosomal protein L37, putative
PFIT_1227200	255.591	433.852	57.5143	227.642	63.5908	116.052	109.595	145.172	176.126	243.65	108.602	0.445731	-1.16575	0.117595	0.458836	cyclin
PFIT_0529800	67.7613	391.064	109.277	48.7804	11.562	38.3083	60.4308	28.4199	94.4505	154.221	34.6802	0.224874	-2.15281	0.117599	0.458836	RNA methyltransferase, putative
PFIT_0831000	129.579	377.133	159.397	102.981	82.0899	60.8426	102.425	109.839	140.536	192.272	88.7992	0.461841	-1.11453	0.117683	0.458836	conserved Plasmodium protein, unknown function
PFIT_0603600	128.39	238.818	59.9792	78.5907	35.8421	55.209	97.3039	43.782	92.2393	126.444	58.0342	0.458971	-1.12353	0.117847	0.459143	glyoxalase I
PFIT_1368500	1726.13	1819.99	2568.42	2087.62	3766.89	3301.27	3370.81	3369.68	2751.35	2050.54	3452.16	1.68354	0.751495	0.117936	0.459143	conserved Plasmodium protein, unknown function
PFIT_0412600	76.0829	287.576	115.85	36.1337	19.6553	29.2946	74.7703	40.7096	85.0091	128.911	41.1075	0.318883	-1.6489	0.118017	0.459143	conserved Plasmodium membrane protein, unknown function
PFIT_1013100	240.137	814.965	141.321	158.085	54.3412	84.5036	158.759	71.4338	215.443	338.627	92.2594	0.272451	-1.87593	0.118228	0.459634	conserved Plasmodium protein, unknown function
PFIT_1410200	45.1742	196.03	26.2923	78.5907	8.09337	31.548	24.582	36.8691	55.8974	86.5217	25.2731	0.292102	-1.77546	0.118404	0.459718	conserved Plasmodium protein, unknown function
PFIT_0813900	109.369	288.571	53.4061	70.4606	13.8744	46.1953	74.7703	37.6372	86.7856	130.452	43.1193	0.330538	-1.59711	0.11842	0.459718	cullin-1, putative
PFIT_1300100	4.75518	2.98522	16.4327	4.51671	3.46859	1.12671	2.0485	0	4.4167	7.17244	1.66095	0.231574	-2.11045	0.11875	0.4604	erythrocyte membrane protein 1, PfEMP1
PFIT_1238900	757.262	2994.18	558.71	427.28	113.307	206.189	460.913	270.373	723.527	1184.36	262.696	0.221804	-2.17264	0.118766	0.4604	transcription factor with AP2 domain(s)
PFIT_0719400	256.78	183.094	364.805	467.931	759.621	550.963	389.215	513.863	435.784	318.152	553.416	1.73947	0.798646	0.119645	0.463476	conserved Plasmodium protein, unknown function
PFIT_0404900	9756.44	6296.83	9251.59	6737.12	10097.1	11090.2	19041.9	11891.8	10520.4	8010.49	13030.2	1.62665	0.701901	0.119771	0.463629	sexual stage-specific protein precursor
PFIT_0917800	29.7199	12.936	28.7572	28.9069	62.4346	33.8014	19.4608	75.2743	36.4114	25.08	47.7428	1.90362	0.928747	0.12002	0.46364	XPA binding protein 1, putative
PFIT_0617500	110.558	306.483	133.926	74.074	38.1545	42.8151	106.522	84.4916	112.128	156.26	67.9958	0.435145	-1.20043	0.120108	0.46364	rhomboid protease ROM10
PFIT_1230400	3622.26	3176.28	5003.74	5590.78	9362.88	7462.23	6273.54	6511.23	5875.37	4348.26	7402.47	1.7024	0.767567	0.120174	0.46364	protein transport protein SEC13
PFIT_1337700	14.2655	53.734	10.6812	1.80668	3.46859	3.38014	3.07275	3.07242	11.6852	20.1219	3.24848	0.16144	-2.63093	0.12022	0.46364	conserved Plasmodium protein, unknown function
PFIT_0302700	669.292	537.34	1199.58	599.819	1137.7	1165.02	1305.92	1418.69	1004.17	751.509	1256.83	1.67241	0.741931	0.120339	0.46364	conserved Plasmodium protein, unknown function
PFIT_1252300	372.093	142.296	189.797	719.963	132.963	205.062	107.546	162.07	253.974	356.037	151.91	0.42667	-1.22881	0.120402	0.46364	rhoptry neck protein 3
PFIT_1238800	165.243	519.428	139.678	112.014	41.6231	82.2501	109.595	92.1727	157.75	234.091	81.4102	0.347772	-1.52379	0.12077	0.46364	mitochondrial ribosomal protein L23 precursor, putative
PFIT_1330800	28.5311	92.5419	27.9355	144.535	27.7487	59.7158	18.4365	16.8983	52.0428	73.3858	30.6998	0.418335	-1.25727	0.120834	0.46364	conserved Plasmodium protein, unknown function
PFIT_1407800	611.041	295.537	220.198	787.714	109.839	324.494	254.014	289.576	361.551	478.622	244.481	0.510801	-0.969167	0.120856	0.46364	glideosome associated protein with multiple membrane spans 3
PFIT_0104000	13.0767	38.8079	20.5408	11.7434	4.62478	5.63357	10.2425	11.5216	14.5239	21.0422	8.00561	0.380455	-1.3942	0.120965	0.46364	conserved Plasmodium protein, unknown function
PFIT_0109800	165.243	714.463	155.289	193.315	41.6231	99.1508	163.88	80.6511	201.702	307.077	96.3263	0.313687	-1.6726	0.121031	0.46364	replication factor c protein, putative
PFIT_0102500	9.51036	23.8818	9.8596	8.13007	2.31239	4.50686	4.097	4.60863	8.36334	12.8454	3.88122	0.302148	-1.72667	0.121059	0.46364	sporozoite stage TSP1 domain protein, S21
PFIT_1106000	59.4398	43.7832	55.871	13.5501	13.8744	90.1371	120.862	92.9408	61.3073	43.161	79.4535	1.84086	0.880381	0.12109	0.46364	WD repeat-containing protein WRAP73, putative
PFIT_0108350	51.1182	48.7586	43.5465	39.747	15.0306	29.2946	19.4608	25.3475	34.038	45.7926	22.2833	0.486615	-1.03915	0.1211	0.46364	phosphatidate cytidylyltransferase, putative
PFIT_1023800	57.0622	202	35.3302	51.4905	12.7182	28.1679	35.8488	26.8837	56.1877	86.4707	25.9046	0.299577	-1.739	0.121156	0.46364	conserved Plasmodium protein, unknown function
PFIT_0308900	479.084	655.754	631.014	745.257	1205.91	1100.8	1007.86	943.234	846.115	627.777	1064.45	1.69559	0.761787	0.121294	0.46364	dual specificity protein phosphatase
PFIT_0610100	89.1596	523.409	110.92	84.9141	9.24957	29.2946	73.7461	50.695	121.424	202.101	40.7463	0.201614	-2.31033	0.121303	0.46364	transcription factor with AP2 domain(s), putative
PFIT_1408100	7018.65	4415.14	6559.92	5546.52	10314.4	8549.51	10150.3	9406.99	7745.18	5885.06	9605.31	1.63215	0.706777	0.121337	0.46364	fibrillarin, putative
PFIT_1143100	1154.32	1191.1	1857.71	1099.37	2489.29	2262.44	1761.71	2358.08	1771.75	1325.63	2217.88	1.67308	0.742509	0.121452	0.46364	coproporphyrinogen-III oxidase
PFIT_0318600	898.729	726.404	705.783	736.223	1408.25	1337.41	983.281	1276.59	1009.08	766.785	1251.38	1.63199	0.706629	0.12169	0.46364	cleavage and polyadenylation specificity factor, putative
PFIT_0919100	9167.99	7253.09	9006.74	14823.8	19388.3	16168.3	15752	15670.1	13403.8	10062.9	16744.7	1.664	0.734654	0.121789	0.46364	nucleosome assembly protein
PFIT_1428900	3.56639	7.96059	1.64327	3.61337	0	0	1.02425	0	2.22598	4.1959	0.256063	0.0610269	-4.03441	0.121806	0.46364	conserved Plasmodium protein, unknown function
PFIT_0811300	122.446	120.404	166.791	163.505	257.832	255.764	174.123	290.344	193.901	143.287	244.516	1.70648	0.771024	0.121956	0.46364	coatomer epsilon subunit, putative
PFIT_1201100	622.929	528.384	741.935	168.022	139.9	408.997	358.488	293.416	407.759	515.317	300.2	0.582554	-0.779535	0.122063	0.46364	Plasmodium exported protein, unknown function
PFIT_0107700	130.767	242.798	204.587	163.505	135.275	58.5891	116.765	120.593	146.61	185.414	107.805	0.58143	-0.782323	0.122067	0.46364	mRNA cleavage factor-like protein, putative
PFIT_1136600	714.466	588.089	493.801	1532.97	1840.66	1176.29	1184.03	1345.72	1109.5	832.332	1386.68	1.66602	0.736402	0.122166	0.46364	3-oxo-5-alpha-steroid 4-dehydrogenase, putative
PFIT_1466100	446.987	443.803	210.338	85.8174	31.2173	92.3906	248.893	135.187	211.829	296.736	126.922	0.427726	-1.22524	0.122324	0.46364	conserved Plasmodium protein, unknown function
PFIT_0730000	15410.3	7069	18589.4	18017.1	21463.6	24847.4	26193.2	25031	19577.6	14771.5	24383.8	1.65074	0.723109	0.12233	0.46364	EMP1-trafficking protein
PFIT_0316100	82.0269	221.901	42.7249	105.691	25.4363	41.6884	57.3581	66.0571	80.3605	113.086	47.635	0.421228	-1.24733	0.122384	0.46364	mitochondrial ribosomal protein L27 precursor, putative
PFIT_1441900	603.908	885.616	1294.89	726.286	713.373	326.747	668.836	500.037	714.962	877.676	552.248	0.629217	-0.668371	0.122386	0.46364	adaptor complexes medium subunit family
PFIT_1437000	52.307	190.059	56.6927	73.1707	20.8115	20.2809	61.4551	48.3907	65.3959	93.0573	37.7345	0.405498	-1.30223	0.122435	0.46364	GTPase Era, putative
PFIT_1138900	61.8173	75.6256	41.9033	68.6539	90.1833	103.658	100.377	131.346	84.1955	62	106.391	1.71598	0.779034	0.122767	0.464571	conserved Plasmodium membrane protein, unknown function
PFIT_1338600	104.614	99.5074	112.564	99.3676	28.9049	76.6166	57.3581	66.0571	80.6237	104.013	57.2341	0.550259	-0.861818	0.123386	0.466282	conserved Plasmodium protein, unknown function
PFIT_0828700	29.7199	11.9409	10.6812	5.42005	12.7182	34.9281	37.8973	30.7242	21.7537	14.4405	29.067	2.01288	1.00926	0.123392	0.466282	conserved Plasmodium protein, unknown function
PFIT_1142100	78.4605	319.419	39.4384	82.2041	9.24957	25.9144	72.7218	21.507	81.1143	129.88	32.3482	0.249061	-2.00543	0.123523	0.46645	phosphatidylinositol N-acetylglucosaminyltransferase subunit H, putative
PFIT_0605400	1413.48	1151.3	1759.12	4287.26	5703.52	3367.75	2606.72	3499.49	2973.58	2152.79	3794.37	1.76254	0.817653	0.12371	0.466522	polypyrimidine tract binding protein, putative
PFIT_0805000	1035.44	3226.03	608.83	906.051	305.236	390.97	684.2	577.615	966.796	1444.09	489.505	0.338972	-1.56076	0.123785	0.466522	1-cys peroxiredoxin
PFIT_1240400	137.9	57.7143	81.3417	183.378	285.58	121.685	185.389	192.794	155.723	115.084	196.362	1.70626	0.770836	0.123923	0.466522	C_ITvar5 - erythrocyte membrane protein 1, PfEMP1, putative
PFIT_0915500	45522.5	37188.9	51242.8	36902.4	73904.1	64699.3	76815.8	65400.3	56459.5	42714.2	70204.9	1.6436	0.716857	0.123966	0.466522	6-phosphofructokinase
PFIT_1333400	309.087	567.192	363.162	101.174	55.4974	182.528	209.971	215.838	250.556	335.154	165.959	0.495172	-1.014	0.124065	0.466522	conserved Plasmodium protein, unknown function
PFIT_1245300	71.3277	140.305	53.4061	45.1671	21.9677	27.0411	65.5521	39.9415	58.0886	77.5516	38.6256	0.498063	-1.0056	0.124087	0.466522	kinesin-13, putative
PFIT_0322600	78.4605	146.276	73.1253	112.918	82.0899	57.4624	44.0428	50.695	80.6337	102.695	58.5725	0.570355	-0.810067	0.124223	0.466522	iron-sulfur assembly protein, putative
PFIT_1450200	79.6493	39.803	43.5465	164.408	10.4058	42.8151	37.8973	45.3182	57.9804	81.8517	34.1091	0.416718	-1.26286	0.124233	0.466522	gamete egress and sporozoite traversal protein, putative
PFIT_1304300	93.9148	302.502	56.6927	69.5573	17.3429	31.548	72.7218	37.6372	85.2396	130.667	39.8125	0.304687	-1.7146	0.12454	0.467004	conserved Plasmodium protein, unknown function
PFIT_1364900	6733.33	4826.11	6263.31	8738.02	12058	10288	10569.2	10659	8766.88	6640.19	10893.6	1.64055	0.714179	0.12462	0.467004	ubiquitin-60S ribosomal protein L40
PFIT_1016500	590.831	2869.79	667.988	306.233	99.4329	172.387	433.258	229.664	671.198	1108.71	233.685	0.210772	-2.24624	0.124706	0.467004	DNA polymerase delta catalytic subunit
PFIT_1239200	41.6078	159.212	42.7249	55.1038	10.4058	23.661	37.8973	39.1734	51.2232	74.6621	27.7844	0.372135	-1.4261	0.124724	0.467004	DNA gyrase subunit B
PFIT_0503200	123.635	280.611	160.218	117.434	105.214	76.6166	131.104	86.0278	135.108	170.475	99.7406	0.585076	-0.773304	0.124819	0.467004	4-diphosphocytidyl-2-C-methyl-D-erythritol kinase, putative
PFIT_1436500	469.574	541.32	231.7	460.704	181.523	279.425	349.27	198.939	339.057	425.825	252.289	0.592472	-0.755181	0.124953	0.467004	NAD(P)H-dependent glutamate synthase, putative
PFIT_1367600	145.033	187.074	163.505	188.798	112.151	81.1234	98.3281	105.999	135.251	171.103	99.4003	0.58094	-0.783539	0.124967	0.467004	mitochondrial import inner membrane translocase subunit TIM9, putative
PFIT_1457200	128.39	297.527	46.0114	128.274	45.0917	58.5891	99.3524	55.3036	107.317	150.051	64.5842	0.430416	-1.2162	0.125125	0.467273	transcription factor with AP2 domain(s)
PFIT_0621500	65.3837	116.424	21.3625	31.6169	10.4058	22.5343	34.8245	23.8113	40.7953	58.6967	22.894	0.390038	-1.35831	0.125292	0.467362	conserved Plasmodium protein, unknown function
PFIT_1223600	344.751	1119.46	308.112	163.505	52.0288	95.7707	270.402	157.462	313.936	483.956	143.916	0.297374	-1.74965	0.125322	0.467362	50S ribosomal protein L24, putative
PFIT_0827900	363.771	434.847	407.53	321.59	238.176	216.329	205.874	249.634	304.719	381.934	227.504	0.595661	-0.747436	0.125512	0.467745	conserved Plasmodium protein, unknown function
PFIT_0107900	583.698	779.143	562.819	349.593	245.114	270.411	461.937	359.473	451.524	568.813	334.234	0.587599	-0.767097	0.125829	0.468273	tubulin-specific chaperone a, putative
PFIT_0811700	74.8941	73.6355	49.298	89.4308	143.368	150.98	130.08	89.1002	100.098	71.8146	128.382	1.78769	0.838095	0.125996	0.468273	rifin, pseudogene
PFIT_1414400	58.251	257.724	42.7249	44.2637	13.8744	12.3939	38.9215	23.8113	61.4956	100.741	22.2503	0.220866	-2.17876	0.126181	0.468273	30S ribosomal protein S9, putative
PFIT_1135100	54.6846	208.965	57.5143	42.457	19.6553	29.2946	52.2368	21.507	60.7894	90.9054	30.6734	0.337421	-1.56738	0.126302	0.468273	conserved Plasmodium protein, unknown function
PFIT_0619100	19.0207	10.9458	3.28653	17.1635	2.31239	4.50686	1.02425	6.14484	8.05061	12.6041	3.49709	0.277455	-1.84967	0.126354	0.468273	conserved Plasmodium protein, unknown function
PFIT_0104200	269.856	575.153	182.403	152.665	65.9032	144.219	141.347	175.128	213.334	295.019	131.649	0.44624	-1.16411	0.126356	0.468273	asparagine-rich antigen Pfa35-2
PFIT_1011700	120.068	45.7734	39.4384	290.876	42.7793	63.096	31.7518	20.7389	81.8152	124.039	39.5915	0.319186	-1.64753	0.126399	0.468273	conserved Plasmodium protein, unknown function
PFIT_bin08950	16.6431	2.98522	7.3947	9.93676	4.62478	2.25343	3.07275	0	5.86385	9.23995	2.48774	0.269238	-1.89305	0.126471	0.468273	erythrocyte membrane protein 1, EMP1, exon 2
PFIT_0402600	63.0061	46.7685	24.649	71.364	19.6553	43.9418	24.582	18.4345	39.0502	51.4469	26.6534	0.518077	-0.948762	0.126472	0.468273	SET domain protein, putative
PFIT_0713300	348.317	538.335	72.3037	210.479	67.0594	112.671	171.05	142.868	207.885	292.359	123.412	0.422126	-1.24425	0.12652	0.468273	conserved Plasmodium protein, unknown function
PFIT_0410800	80.8381	60.6995	122.423	82.2041	217.365	116.052	107.546	168.983	119.514	86.5412	152.487	1.76201	0.817222	0.126707	0.468546	conserved Plasmodium protein, unknown function
PFIT_0509100	468.385	1507.54	208.695	206.865	83.2461	140.839	180.268	142.868	367.338	597.87	136.805	0.228821	-2.12771	0.126768	0.468546	chromosome condensation protein, putative
PFIT_0414100	603.908	544.305	1128.92	1270.1	1892.69	1331.78	1328.45	1483.98	1198.02	886.809	1509.23	1.70186	0.767114	0.127031	0.469197	nuclear cap-binding protein, putative
PFIT_1239000	148.599	102.493	186.511	135.501	248.582	216.329	212.02	285.735	191.971	143.276	240.667	1.67974	0.748239	0.127289	0.469223	conserved Plasmodium protein, unknown function
PFIT_0406500	224.682	371.163	299.896	617.886	357.265	229.85	187.438	184.345	309.065	378.407	239.724	0.63351	-0.65856	0.127364	0.469223	AAA family ATPase, putative
PFIT_1229900	234.193	1612.02	270.317	179.765	21.9677	60.8426	128.031	117.52	328.082	574.074	82.0905	0.142996	-2.80595	0.1274	0.469223	vacuolar transporter chaperone, putative, pseudogene
PFIT_0412000	142.655	190.059	76.4119	143.631	52.0288	87.8837	98.3281	72.2019	107.9	138.189	77.6106	0.561625	-0.832321	0.127588	0.469223	phosphoglucomutase-2
PFIT_1461400	99.8588	182.098	93.6662	53.2971	39.3107	69.8563	76.8188	52.9993	83.4882	107.23	59.7463	0.557178	-0.84379	0.127645	0.469223	conserved Plasmodium protein, unknown function
PFIT_0511600	7573.81	7040.15	4317.68	5807.58	14291.7	10855.9	6752.89	8311.67	8118.93	6184.81	10053	1.62544	0.700833	0.127654	0.469223	RNA pseudouridylate synthase, putative
PFIT_0529900	63.0061	203.99	46.0114	24.3902	13.8744	16.9007	38.9215	20.7389	53.4792	84.3495	22.6089	0.268038	-1.89949	0.127735	0.469223	conserved Plasmodium protein, unknown function
PFIT_0530100	1.1888	0	0	4.51671	3.46859	7.887	12.291	5.37674	4.34111	1.42638	7.25583	5.0869	2.34679	0.127797	0.469223	NIMA related kinase 2
PFIT_0806200	603.908	1578.19	162.683	313.459	78.6213	193.795	202.802	219.678	419.142	664.559	173.724	0.261412	-1.9356	0.12782	0.469223	DNA repair protein RAD54, putative
PFIT_0529400	507.615	1036.87	340.978	541.101	424.324	441.672	274.499	331.054	487.264	606.64	367.887	0.606434	-0.721578	0.128222	0.470136	conserved Plasmodium protein, unknown function
PFIT_1365300	4884.76	4612.17	4427.78	3372.17	8551.23	7367.58	5744	6494.33	5681.75	4324.22	7039.29	1.62787	0.702989	0.128289	0.470136	conserved Plasmodium protein, unknown function
PFIT_1448000	91.5372	332.355	62.4441	38.8437	13.8744	30.4213	53.2611	25.3475	81.0105	131.295	30.726	0.234023	-2.09528	0.12833	0.470136	heme detoxification protein
PFIT_0307400	45.1742	165.182	43.5465	35.2303	15.0306	14.6473	35.8488	28.4199	47.885	72.2833	23.4866	0.324925	-1.62182	0.128665	0.470924	conserved Plasmodium protein, unknown function
PFIT_1132200	73.7053	467.685	70.6604	112.918	16.1867	29.2946	45.067	59.9122	109.429	181.242	37.6151	0.207541	-2.26853	0.128719	0.470924	conserved Plasmodium protein, unknown function
PFIT_1352900	1369.49	1324.44	1239.84	576.332	509.883	482.234	923.874	744.294	896.299	1127.53	665.071	0.589849	-0.761582	0.128846	0.471069	reactive oxygen species modulator 1, putative
PFIT_0817200	1719	1565.25	2174.86	1480.58	3252.38	2739.04	2528.88	2876.56	2292.07	1734.92	2849.21	1.64227	0.715693	0.128953	0.471082	ATPase, putative
PFIT_1131300	153.355	483.606	102.704	112.014	40.4669	60.8426	105.498	77.5787	142.008	212.92	71.0965	0.333912	-1.58246	0.129037	0.471082	conserved Plasmodium protein, unknown function
PFIT_0815100	71.3277	160.207	103.526	55.1038	20.8115	51.8288	72.7218	66.0571	75.1979	97.541	52.8548	0.541873	-0.883974	0.129111	0.471082	trypsin-like serine protease, putative
PFIT_0530800	273.423	1215.98	505.304	66.8473	35.8421	92.3906	270.402	146.708	325.862	515.389	136.336	0.26453	-1.9185	0.129355	0.471613	conserved Plasmodium protein, unknown function
PFIT_1233700	173.564	337.33	283.463	188.798	181.523	92.3906	184.365	136.723	197.27	245.789	148.75	0.605195	-0.724527	0.129432	0.471613	conserved Plasmodium protein, unknown function
PFIT_1452100	155.732	358.227	50.1196	22.5835	8.09337	24.7877	43.0185	45.3182	88.485	146.665	30.3045	0.206623	-2.27493	0.129523	0.471629	acetyl-CoA acetyltransferase, putative
PFIT_0923700	22.5871	153.241	34.5086	23.4869	5.78098	6.76028	13.3153	19.2026	34.8604	58.456	11.2648	0.192706	-2.37553	0.130185	0.47372	lipoate-protein ligase 2
PFIT_1034600	10839.4	4151.45	4782.73	23003.6	4329.95	7201.96	3086.07	2621.54	7502.09	10694.3	4309.88	0.403007	-1.31112	0.130317	0.473881	S-antigen
PFIT_0832600	8.32157	27.8621	13.9678	9.03341	0	3.38014	10.2425	6.14484	9.86904	14.7962	4.94187	0.333996	-1.5821	0.130585	0.474534	unspecified product
PFIT_0529600	47.5518	88.5616	17.2543	34.327	3.46859	31.548	23.5578	23.0432	33.664	46.9237	20.4044	0.434842	-1.20144	0.130828	0.475098	G-protein coupled receptor, putative
PFIT_1403800	30.9087	65.6749	63.2657	47.8771	41.6231	30.4213	25.6063	18.4345	40.4764	51.9316	29.0213	0.558837	-0.839501	0.130954	0.475236	conserved Plasmodium protein, unknown function
PFIT_1146200	284.122	899.547	345.086	110.208	121.401	111.545	200.753	159.766	279.053	409.741	148.366	0.362098	-1.46555	0.131138	0.475302	ABC transporter B family member 3, putative
PFIT_0400300	6594.25	5735.61	7767.72	3882.56	4215.49	2950.86	4919.48	3007.9	4884.23	5995.03	3773.43	0.629427	-0.66789	0.131178	0.475302	rifin
PFIT_0727600	55.8734	87.5665	15.611	64.1372	16.1867	25.9144	30.7275	36.101	41.5147	55.797	27.2324	0.488062	-1.03486	0.131272	0.475302	alpha/beta hydrolase, putative
PFIT_1354900	146.222	166.177	205.408	140.018	309.861	263.651	289.863	258.083	222.41	164.456	280.365	1.7048	0.7696	0.131324	0.475302	splicing factor 3B subunit 5, putative
PFIT_0936200	445.798	256.729	581.716	658.536	822.056	814.614	741.558	848.757	646.22	485.695	806.746	1.66101	0.732065	0.131668	0.475912	Plasmodium exported protein, unknown function
PFIT_0416800	2768.7	2003.08	3276.67	3876.24	5194.79	5055.57	4377.65	4950.44	3937.89	2981.17	4894.61	1.64184	0.715314	0.131669	0.475912	golgi organization and biogenesis factor, putative
PFIT_1442200	611.041	402.01	614.581	431.797	1060.23	756.025	682.151	862.583	677.552	514.857	840.248	1.632	0.706642	0.132089	0.476971	conserved Plasmodium protein, unknown function
PFIT_0937400	14.2655	0.995074	19.7192	0.903341	19.6553	13.5206	21.5093	29.188	14.9695	8.97079	20.9683	2.3374	1.2249	0.132156	0.476971	Plasmodium exported protein (PHISTc), unknown function
PFIT_1125500	408.945	910.492	447.79	628.726	248.582	322.24	496.762	375.604	479.893	598.988	360.797	0.602344	-0.731341	0.132408	0.476971	ethanolamine kinase
PFIT_1418100	33.2863	116.424	24.649	43.3604	11.562	24.7877	23.5578	25.3475	37.8718	54.4298	21.3137	0.391582	-1.35261	0.13243	0.476971	conserved Plasmodium protein, unknown function
PFIT_0204700	187.83	273.645	363.162	372.177	632.439	424.771	366.682	582.992	400.462	299.203	501.721	1.67686	0.745759	0.13247	0.476971	conserved Plasmodium protein, unknown function
PFIT_0905600	2711.64	1173.19	1006.5	5112.91	994.329	1645	847.056	857.974	1793.58	2501.06	1086.09	0.434252	-1.2034	0.132521	0.476971	high molecular weight rhoptry protein 3
PFIT_0912700	49.9294	27.8621	27.9355	9.93676	48.5602	58.5891	47.1155	55.3036	40.654	28.9159	52.3921	1.81188	0.857485	0.13258	0.476971	conserved Plasmodium protein, unknown function
PFIT_0713100	1178.1	1306.53	1633.41	1825.65	2601.44	2514.83	2097.67	2557.02	1964.33	1485.92	2442.74	1.64392	0.717142	0.132748	0.477257	4-nitrophenylphosphatase
PFIT_1362000	337.618	292.552	487.228	679.313	1010.52	774.053	486.519	762.729	603.816	449.178	758.454	1.68854	0.755776	0.133029	0.477949	conserved Plasmodium protein, unknown function
PFIT_1324700	77.2717	374.148	75.5902	30.7136	8.09337	24.7877	34.8245	33.7966	82.4032	139.431	25.3756	0.181994	-2.45804	0.133173	0.478148	conserved Plasmodium protein, unknown function
PFIT_0612900	544.468	643.813	294.966	1434.51	365.358	594.905	248.893	245.026	546.492	729.438	363.545	0.498391	-1.00465	0.133453	0.478806	myosin E, putative
PFIT_1419800	266.29	181.103	210.338	68.6539	47.404	55.209	157.735	128.274	139.376	181.596	97.1553	0.535007	-0.90237	0.133578	0.478806	signal recognition particle RNA
PFIT_1149500	4.75518	21.8916	32.0437	62.3306	99.4329	61.9693	33.8003	52.2312	46.0568	30.2553	61.8584	2.04455	1.03178	0.13375	0.478806	serine/threonine protein kinase, FIKK family
PFIT_0316400	219.927	1009	184.046	134.598	16.1867	43.9418	149.541	105.23	232.809	386.894	78.7249	0.203479	-2.29705	0.133761	0.478806	conserved Plasmodium protein, unknown function
PFIT_1420400	922.505	999.054	1156.04	933.152	2203.71	2007.8	1143.06	1377.21	1342.82	1002.69	1682.95	1.67844	0.747119	0.1338	0.478806	conserved Plasmodium membrane protein, unknown function
PFIT_1303800	60.6285	193.044	89.558	34.327	28.9049	45.0686	55.3096	37.6372	68.0598	94.3895	41.73	0.442105	-1.17754	0.134404	0.480649	conserved Plasmodium protein, unknown function
PFIT_0604000	3331	2989.2	2840.39	1428.18	4021.25	4413.34	4407.35	3974.18	3425.61	2647.19	4204.03	1.58811	0.667309	0.134708	0.481101	RNA-binding protein, putative
PFIT_0628800	2505.98	1212	3247.09	2718.15	3807.35	3910.82	4083.69	4032.55	3189.71	2420.81	3958.61	1.63524	0.709504	0.134734	0.481101	sec14-like cytosolic factor or phosphatidylinositol/phosphatidylcholine transfer protein, putative
PFIT_0920700	70.1389	183.094	24.649	55.1038	32.3735	32.6747	38.9215	21.507	57.3077	83.2463	31.3692	0.376824	-1.40804	0.134797	0.481101	conserved Plasmodium protein, unknown function
PFIT_0218900	60.6285	303.497	77.2335	68.6539	17.3429	27.0411	56.3338	49.9269	82.5823	127.503	37.6612	0.295374	-1.75938	0.134943	0.481304	pseudouridine synthase, putative
PFIT_0918900	611.041	708.493	941.591	990.062	1549.3	1270.93	1130.77	1413.31	1076.94	812.797	1341.08	1.64996	0.72243	0.135912	0.484183	dihydrouridine synthase, putative
PFIT_0617800	53.4958	80.601	17.2543	68.6539	17.3429	34.9281	41.9943	20.7389	41.8762	55.0012	28.7511	0.522735	-0.935849	0.13593	0.484183	phosphatidylinositol N-acetylglucosaminyltransferase subunit GPI1
PFIT_1309000	152.166	704.512	176.651	76.784	13.8744	43.9418	119.837	78.3468	170.764	277.528	64.0001	0.230607	-2.11649	0.136136	0.484511	conserved Plasmodium protein, unknown function
PFIT_1468200	158.11	253.744	250.598	172.538	460.166	261.398	301.13	370.995	278.585	208.747	348.422	1.66911	0.739078	0.136201	0.484511	DNA-3-methyladenine glycosylase, putative
PFIT_1028600	467.196	366.187	715.642	667.569	1143.48	909.258	681.127	959.364	738.728	554.149	923.307	1.66617	0.736537	0.136399	0.484896	conserved Plasmodium protein, unknown function
PFIT_1003500	90.3484	75.6256	177.473	55.1038	91.3395	196.048	152.613	229.664	133.527	99.6376	167.416	1.68025	0.748676	0.136924	0.486441	conserved Plasmodium protein, unknown function
PFIT_1402200	564.678	197.025	923.515	631.436	535.319	227.596	429.161	242.721	468.931	579.163	358.699	0.619341	-0.691195	0.137256	0.487298	aminopeptidase, putative
PFIT_1118100	78.4605	47.7635	125.71	104.788	159.555	147.6	101.401	200.476	120.719	89.1804	152.258	1.7073	0.771718	0.137523	0.487381	conserved Plasmodium protein, unknown function
PFIT_1453700	51.1182	129.36	23.0057	65.0406	21.9677	37.1816	26.6305	38.4053	49.0886	67.131	31.0463	0.462473	-1.11256	0.137709	0.487381	SNARE protein, putative
PFIT_0606500	114.124	235.832	28.7572	70.4606	31.2173	63.096	55.3096	27.6518	78.3062	112.294	44.3187	0.394668	-1.34129	0.137742	0.487381	spindle assembly abnormal protein 6, putative
PFIT_0830500	263.912	820.936	148.716	131.888	102.901	94.644	95.2554	109.839	221.011	341.363	100.66	0.294877	-1.76182	0.137742	0.487381	conserved Plasmodium protein, unknown function
PFIT_0928200	91.5372	78.6108	47.6547	39.747	17.3429	30.4213	43.0185	39.1734	48.4382	64.3874	32.489	0.504587	-0.986826	0.137823	0.487381	conserved Plasmodium protein, unknown function
PFIT_1133200	1639.35	2171.25	1245.6	1048.78	1263.72	913.765	773.31	833.395	1236.15	1526.24	946.048	0.619854	-0.69	0.13787	0.487381	conserved Plasmodium membrane protein, unknown function
PFIT_1017900	83.2157	64.6798	145.429	79.494	107.526	178.021	121.886	218.91	124.895	93.2046	156.586	1.68002	0.748479	0.138077	0.487381	conserved Plasmodium protein, unknown function
PFIT_1230600	3038.56	2622.02	2931.59	3905.14	6441.17	5935.53	3837.87	4361.3	4134.15	3124.33	5143.97	1.64642	0.719336	0.138084	0.487381	serine/threonine protein kinase RIO1, putative
PFIT_1233100	187.83	1250.81	190.619	108.401	24.2801	47.322	120.862	56.8398	248.37	434.414	62.3259	0.143471	-2.80117	0.138146	0.487381	pentatricopeptide repeat protein, putative
PFIT_0607230	266.29	628.887	191.44	148.148	131.806	134.079	131.104	158.998	223.844	308.691	138.997	0.450278	-1.15111	0.138255	0.487381	conserved Plasmodium protein, unknown function
PFIT_0819300	89.1596	72.6404	27.1139	85.8174	15.0306	52.9556	45.067	32.2604	52.5056	68.6828	36.3284	0.52893	-0.918852	0.138343	0.487381	conserved Plasmodium protein, unknown function
PFIT_1443000	83.2157	162.197	56.6927	79.494	54.3412	58.5891	50.1883	50.695	74.4266	95.3998	53.4534	0.560309	-0.835705	0.138362	0.487381	vacuolar-sorting protein SNF7, putative
PFIT_0921300	1789.14	1633.91	3786.08	2645.89	4364.64	4069.69	3455.82	4437.35	3272.82	2463.75	4081.88	1.65677	0.728373	0.1385	0.487549	conserved Plasmodium membrane protein, unknown function
PFIT_1141700	10.6992	5.97044	0.821633	15.3568	43.9355	9.01371	13.3153	16.8983	14.5013	8.21201	20.7907	2.53174	1.34013	0.138896	0.488398	conserved Plasmodium protein, unknown function
PFIT_1232300	159.299	85.5763	108.456	392.05	79.7775	126.192	65.5521	69.1295	135.754	186.345	85.1628	0.457016	-1.12968	0.138952	0.488398	CG2-related protein, putative
PFIT_0214900	526.636	742.325	692.637	1168.92	1578.21	1604.44	870.613	1178.27	1045.26	782.63	1307.88	1.67114	0.740832	0.139094	0.488398	conserved Plasmodium protein, unknown function
PFIT_0605000	2496.47	1884.67	2873.25	3558.26	5483.84	4393.06	3612.53	4236.1	3567.27	2703.16	4431.38	1.63933	0.713109	0.139103	0.488398	RNA-binding protein, putative
PFIT_0903900	1412.29	3215.08	584.181	408.31	209.272	301.959	761.019	417.849	913.745	1404.97	422.525	0.300737	-1.73343	0.139394	0.488821	alpha tubulin 1
PFIT_0908500	121.257	344.296	62.4441	100.271	26.5925	30.4213	101.401	63.7528	106.304	157.067	55.5419	0.353619	-1.49973	0.13943	0.488821	conserved Plasmodium membrane protein, unknown function
PFIT_0510400	63.0061	116.424	210.338	225.835	434.73	278.298	141.347	248.866	214.856	153.901	275.81	1.79213	0.841675	0.139636	0.488821	conserved Plasmodium protein, unknown function
PFIT_1360900	928.449	4404.2	446.147	794.94	123.713	183.654	649.375	324.141	981.827	1643.43	320.221	0.194849	-2.35957	0.139851	0.488821	proliferating cell nuclear antigen
PFIT_0909900	557.545	332.355	1257.92	1771.45	2032.59	1424.17	1363.28	1770.48	1313.72	979.818	1647.63	1.68157	0.749807	0.140129	0.488821	FHA domain protein, putative
PFIT_0110600	20.2095	9.95074	8.21633	37.9403	27.7487	37.1816	41.9943	42.2458	28.1859	19.0792	37.2926	1.95462	0.966886	0.140189	0.488821	conserved Plasmodium protein, unknown function
PFIT_0103200	3.56639	7.96059	5.75143	6.32339	2.31239	1.12671	0	0.768106	3.47613	5.90045	1.0518	0.178258	-2.48796	0.140196	0.488821	transporter, putative
PFIT_0701000	74.8941	27.8621	84.6282	424.57	536.475	581.384	165.929	229.664	265.676	152.989	378.363	2.47314	1.30635	0.140213	0.488821	Plasmodium exported protein (PHISTb), unknown function
PFIT_0609500	269.856	582.118	525.023	378.5	218.521	294.072	293.96	284.967	355.877	438.875	272.88	0.621773	-0.685541	0.140238	0.488821	calcium-dependent protein kinase 2
PFIT_1407400	140.278	532.364	110.92	64.1372	34.6859	24.7877	87.0613	62.9847	132.152	211.925	52.3799	0.247162	-2.01647	0.140238	0.488821	PPR repeat protein
PFIT_1434000	413.701	553.261	543.921	285.456	338.765	221.963	308.3	249.634	364.375	449.085	279.666	0.622746	-0.683285	0.140245	0.488821	conserved Plasmodium protein, unknown function
PFIT_0829300	91.5372	171.153	35.3302	50.5871	23.1239	40.5617	53.2611	37.6372	62.8989	87.1518	38.646	0.443433	-1.17321	0.14031	0.488821	dehydrodolichyl diphosphate synthetase, putative
PFIT_1432100	114.124	241.803	32.0437	109.304	17.3429	43.9418	86.0371	59.9122	88.0637	124.319	51.8085	0.416739	-1.26278	0.14041	0.488854	cytochrome c oxidase subunit 2, putative
PFIT_0927300	98.67	52.7389	36.1519	92.1408	40.4669	98.0241	162.856	145.172	90.7776	69.9254	111.63	1.59641	0.674833	0.1407	0.489551	zinc finger protein, putative
PFIT_0501300	6948.51	5228.12	10820.1	5436.31	4369.27	3487.18	6906.53	3623.92	5852.49	7108.25	4596.72	0.646674	-0.62889	0.141465	0.491892	parasite-infected erythrocyte surface protein
PFIT_1353800	315.031	363.202	746.043	514.905	911.083	845.036	531.586	939.393	645.785	484.795	806.774	1.66416	0.734791	0.141927	0.493184	60S ribosomal protein L7-2, putative
PFIT_1442400	7464.44	4763.42	5604.36	7993.67	11063.6	8769.22	10676.8	10286.5	8327.75	6456.47	10199	1.57966	0.659614	0.142099	0.49321	60S ribosomal protein L1, putative
PFIT_1462400	235.381	168.167	389.454	457.091	534.163	429.278	581.775	536.138	416.431	312.523	520.338	1.66496	0.735485	0.142118	0.49321	U3 small nucleolar ribonucleoprotein protein IMP3, putative
PFIT_1138200	116.502	204.985	32.0437	49.6838	16.1867	36.0548	55.3096	43.782	69.3185	100.804	37.8333	0.375317	-1.41382	0.142278	0.493449	apicoplast ribosomal protein S14p/S29e precursor, putative
PFIT_1424800	1434.88	1133.39	1853.6	1462.51	2372.51	2717.63	2022.9	2430.29	1928.46	1471.09	2385.83	1.62181	0.697603	0.142434	0.493673	vacuolar protein sorting-associated protein 3, putative
PFIT_1410800	418.456	520.424	666.344	176.152	67.0594	147.6	499.835	231.2	340.884	445.344	236.423	0.530878	-0.913547	0.14291	0.494117	CUGBP Elav-like family member 2, putative
PFIT_0914200	252.025	252.749	147.072	955.735	153.774	192.668	91.1583	125.969	271.394	401.895	140.892	0.35057	-1.51222	0.142928	0.494117	conserved Plasmodium protein, unknown function
PFIT_0603400	9189.39	11135.9	5092.48	16885.3	25838.7	22328.1	11393.8	11326.5	14148.8	10575.7	17721.8	1.6757	0.744762	0.142964	0.494117	conserved Plasmodium protein, unknown function
PFIT_0929300	93.9148	245.783	50.1196	37.9403	19.6553	25.9144	55.3096	36.101	70.5923	106.939	34.2451	0.320228	-1.64283	0.14302	0.494117	conserved Plasmodium protein, unknown function
PFIT_1121300	959.358	950.295	1244.77	883.468	1779.39	1506.42	1468.78	1739.76	1316.53	1009.47	1623.58	1.60835	0.685579	0.14305	0.494117	tRNA nucleotidyltransferase, putative
PFIT_1214700	487.406	594.059	446.147	434.507	499.477	210.696	207.923	298.793	397.376	490.53	304.222	0.620191	-0.689216	0.143219	0.494117	conserved Plasmodium protein, unknown function
PFIT_0727000	103.425	260.709	19.7192	74.9773	17.3429	39.435	36.873	47.6225	75.0131	114.708	35.3184	0.307899	-1.69947	0.1433	0.494117	conserved Plasmodium membrane protein, unknown function
PFIT_1203600	475.518	502.512	700.853	670.279	898.364	838.275	1083.66	997.001	770.808	587.291	954.325	1.62496	0.700405	0.143312	0.494117	ubiquitin-conjugating enzyme E2
PFIT_1351400	1805.78	1348.32	2036.83	1805.78	2824.59	2849.46	2629.25	2911.12	2276.39	1749.18	2803.6	1.60281	0.680606	0.143408	0.494117	U3 small nucleolar RNA-associated protein 15, putative
PFIT_0932000	61.8173	58.7094	59.9792	166.215	184.991	109.291	96.2796	192.026	116.164	86.6802	145.647	1.68028	0.748704	0.143477	0.494117	conserved Plasmodium protein, unknown function
PFIT_1329300	156.921	179.113	156.11	239.385	286.737	249.004	389.215	280.359	242.106	182.882	301.329	1.64766	0.720421	0.143848	0.495078	thioredoxin, putative
PFIT_0830200	870.198	754.266	853.677	985.545	2052.25	1418.53	751.8	1402.56	1136.1	865.921	1406.29	1.62403	0.699581	0.144059	0.495232	conserved Plasmodium protein, unknown function
PFIT_0414400	55.8734	58.7094	28.7572	102.078	39.3107	45.0686	28.679	24.5794	47.8819	61.3544	34.4094	0.560831	-0.834363	0.144076	0.495232	RING zinc finger protein, putative
PFIT_1124100	97.4812	44.7783	75.5902	154.471	171.117	134.079	136.225	179.737	124.185	93.0803	155.29	1.66834	0.738413	0.144369	0.4957	leucine-rich repeat protein
PFIT_0515000	296.01	220.906	462.579	280.939	496.008	465.333	424.04	648.281	411.762	315.109	508.416	1.61346	0.690158	0.144414	0.4957	conserved Plasmodium protein, unknown function
PFIT_1103600	25606.6	7258.07	35503.6	48825.6	47999.5	49296	40936.2	52358.7	38473	29298.5	47647.6	1.62628	0.701578	0.144499	0.4957	early transcribed membrane protein 11.2
PFIT_1230000	71.3277	67.665	24.649	46.9738	9.24957	30.4213	44.0428	23.0432	39.6715	52.6539	26.6892	0.50688	-0.980283	0.144656	0.4957	subpellicular microtubule protein 2, putative
PFIT_0205000	814.325	332.355	888.185	971.995	1439.46	1245.02	1025.28	1195.94	989.07	751.715	1226.42	1.6315	0.706201	0.144721	0.4957	conserved Plasmodium protein, unknown function
PFIT_1476700	1255.37	1056.77	1684.35	1327.01	2582.94	2379.62	1576.32	2147.62	1751.25	1330.87	2171.63	1.63173	0.706403	0.144847	0.4957	bromodomain protein, putative
PFIT_1216000	675.236	391.064	797.806	792.23	1231.35	1038.83	860.371	1165.22	869.013	664.084	1073.94	1.61718	0.693478	0.144854	0.4957	signal recognition particle subunit SRP19
PFIT_1202200	164.054	216.926	188.976	281.843	615.096	323.367	252.99	266.533	288.723	212.949	364.496	1.71166	0.775394	0.145183	0.49651	trimethylguanosine synthase, putative
PFIT_1031500	2161.23	2079.7	2519.13	2911.47	5226.01	3914.2	3075.83	3576.3	3182.98	2417.88	3948.08	1.63287	0.707409	0.146076	0.499113	mRNA-decapping enzyme subunit 1, putative
PFIT_0104100	335.24	482.611	764.119	549.232	471.728	313.227	273.475	328.749	439.797	532.8	346.795	0.650891	-0.619513	0.146129	0.499113	conserved Plasmodium protein, unknown function
PFIT_0406300	237.759	187.074	95.3094	468.834	113.307	207.315	87.0613	105.23	187.736	247.244	128.229	0.518632	-0.947218	0.146454	0.499592	conserved Plasmodium protein, unknown function
PFIT_1435900	348.317	423.901	547.208	291.779	224.302	201.682	343.124	238.113	327.303	402.801	251.805	0.625135	-0.67776	0.146454	0.499592	mitochondrial import inner membrane translocase subunit TIM17, putative
PFIT_1228200	72.5165	219.911	47.6547	65.9439	19.6553	46.1953	63.5036	35.3329	71.3392	101.507	41.1718	0.405607	-1.30185	0.146906	0.500228	RNA pseudouridylate synthase, putative
PFIT_1421700	9903.85	8905.91	20600	13495	21603.5	18068	23781.1	22810.4	17396	13226.2	21565.8	1.63053	0.705344	0.146979	0.500228	surface protein P113
PFIT_1439000	355.45	274.64	483.942	184.282	486.759	459.699	565.387	574.543	423.088	324.578	521.597	1.607	0.684368	0.14698	0.500228	trafficking protein particle complex subunit 5, putative
PFIT_0420700	3081.36	3449.92	4680.84	3170.73	7503.71	5374.43	5172.47	5434.35	4733.48	3595.71	5871.24	1.63284	0.707387	0.147124	0.500228	pre-mRNA-splicing helicase BRR2, putative
PFIT_0105500	212.794	359.222	65.7306	155.375	32.3735	84.5036	170.026	84.4916	145.564	198.28	92.8486	0.468269	-1.09459	0.147124	0.500228	centrin-1
PFIT_1141400	1499.07	1678.69	2045.04	2915.08	4573.91	3732.8	2511.46	2740.6	2712.08	2034.47	3389.7	1.66613	0.736501	0.147197	0.500228	conserved Plasmodium protein, unknown function
PFIT_0511800	87.9708	88.5616	243.203	220.415	227.771	256.891	147.492	417.081	211.173	160.038	262.309	1.63904	0.712853	0.147567	0.501172	EKC/KEOPS complex subunit CGI121
PFIT_1229800	47.5518	56.7192	23.0057	35.2303	6.93718	28.1679	23.5578	20.7389	30.2386	40.6268	19.8504	0.488604	-1.03326	0.147751	0.501347	thioredoxin-like associated protein 1, putative
PFIT_0824300	342.373	254.739	429.714	518.518	633.596	638.847	609.429	640.6	508.477	386.336	630.618	1.6323	0.70691	0.147887	0.501347	conserved Plasmodium protein, unknown function
PFIT_0510100	349.506	1081.65	237.452	187.895	97.1205	114.925	187.438	200.476	307.057	464.124	149.99	0.323167	-1.62965	0.147897	0.501347	conserved Plasmodium protein, unknown function
PFIT_1309300	34.4751	191.054	55.0494	11.7434	8.09337	3.38014	25.6063	23.0432	44.0556	73.0805	15.0307	0.205674	-2.28157	0.14817	0.501957	conserved Plasmodium protein, unknown function
PFIT_1424000	1531.17	1404.05	2173.22	1934.96	3267.41	2806.64	2499.17	2849.67	2308.29	1760.85	2855.72	1.62179	0.697586	0.148493	0.502735	GTPase, putative
PFIT_1475300	39.2302	125.379	29.5788	45.1671	16.1867	28.1679	25.6063	33.0285	42.7931	59.8388	25.7474	0.430278	-1.21666	0.148874	0.503687	conserved Plasmodium membrane protein, unknown function
PFIT_1434400	269.856	169.163	193.905	31.6169	61.2784	116.052	87.0613	87.564	127.062	166.135	87.9888	0.529621	-0.916967	0.14902	0.503687	conserved Plasmodium protein, unknown function
PFIT_0508900	445.798	475.645	201.3	464.317	218.521	299.706	268.354	189.722	320.42	396.765	244.076	0.615164	-0.700957	0.149137	0.503687	conserved Plasmodium protein, unknown function
PFIT_1446100	65.3837	119.409	72.3037	14.4535	20.8115	25.9144	40.97	44.5501	50.4745	67.8874	33.0615	0.487005	-1.03799	0.149157	0.503687	conserved Plasmodium protein, unknown function
PFIT_1115800	150.977	474.65	147.072	97.5609	23.1239	66.4761	111.643	120.593	149.012	217.565	80.459	0.369816	-1.43512	0.149241	0.503687	conserved Plasmodium protein, unknown function
PFIT_0713700	250.836	853.773	140.499	129.178	32.3735	49.5754	201.777	79.1149	217.141	343.572	90.7103	0.264022	-1.92127	0.149379	0.503838	GTP-binding translation elongation factor tu family protein, putative
PFIT_0410700	167.62	484.601	243.203	133.695	156.086	122.812	147.492	142.1	199.701	257.28	142.123	0.552405	-0.856203	0.149543	0.504076	mitochondrial ribosomal protein S12 precursor, putative
PFIT_1436200	93.9148	416.936	63.2657	93.0442	24.2801	22.5343	90.1341	43.0139	105.89	166.79	44.9906	0.269744	-1.89034	0.149735	0.504154	cytochrome c oxidase assembly protein, putative
PFIT_1301200	4828.89	2058.81	5040.72	6548.32	10478.6	7345.05	5280.01	6959.04	6067.43	4619.18	7515.68	1.62706	0.702265	0.149752	0.504154	EMP1-trafficking protein
PFIT_1445600	110.558	124.384	226.771	185.185	304.08	283.932	249.917	262.692	218.44	161.724	275.155	1.70138	0.766708	0.150272	0.505059	conserved Plasmodium protein, unknown function
PFIT_0809200	124.823	80.601	64.909	158.085	34.6859	83.3768	64.5278	62.2166	84.1532	107.105	61.2018	0.571421	-0.807374	0.15028	0.505059	ferlin, putative
PFIT_1327700	114.124	228.867	132.283	165.311	90.1833	90.1371	95.2554	105.23	127.674	160.146	95.2016	0.594466	-0.750334	0.150334	0.505059	conserved Plasmodium protein, unknown function
PFIT_0730700	123.635	51.7438	115.029	522.131	642.845	341.394	323.663	331.822	306.533	203.135	409.931	2.01803	1.01295	0.150395	0.505059	alpha/beta hydrolase, putative
PFIT_0319000	203.284	282.601	282.642	298.103	153.774	145.346	233.529	137.491	217.096	266.657	167.535	0.628279	-0.670524	0.150775	0.505734	P-type ATPase, putative
PFIT_1038300	66.5725	19.9015	73.1253	58.7172	157.243	25.9144	116.765	95.2451	76.6854	54.5791	98.7917	1.81006	0.856041	0.150784	0.505734	rifin, pseudogene
PFIT_0827200	63.0061	282.601	43.5465	38.8437	20.8115	29.2946	24.582	25.3475	66.0041	106.999	25.0089	0.23373	-2.09709	0.1511	0.506056	GTP-binding protein, putative
PFIT_1117700	15.4543	20.8965	18.0759	73.1707	12.7182	18.0274	6.14551	13.0578	22.1933	31.8994	12.4872	0.391457	-1.35308	0.151152	0.506056	conserved Plasmodium protein, unknown function
PFIT_1439900	153.355	450.768	138.856	125.564	34.6859	56.3357	177.195	96.0132	154.097	217.136	91.0576	0.419358	-1.25375	0.151333	0.506056	DNA primase small subunit
PFIT_0308700	19.0207	92.5419	27.1139	46.9738	21.9677	19.1541	26.6305	22.2751	34.4597	46.4126	22.5069	0.484931	-1.04415	0.151378	0.506056	conserved protein, unknown function
PFIT_0824200	1236.35	946.315	1267.78	962.059	2325.11	1594.3	1474.92	1666.79	1434.2	1103.13	1765.28	1.60025	0.678301	0.151546	0.506056	ATP-dependent RNA helicase prh1, putative
PFIT_0704100	49.9294	180.108	40.26	47.8771	19.6553	34.9281	26.6305	36.8691	54.5322	79.5437	29.5208	0.371126	-1.43002	0.151633	0.506056	conserved Plasmodium protein, unknown function
PFIT_1227900	28.5311	174.138	49.298	42.457	21.9677	30.4213	32.776	19.9707	49.945	73.606	26.2839	0.35709	-1.48564	0.151736	0.506056	conserved Plasmodium protein, unknown function
PFIT_1320600	61.8173	62.6896	159.397	308.943	309.861	237.737	221.238	254.243	201.991	148.212	255.77	1.72571	0.787186	0.151777	0.506056	palmitoyltransferase, putative
PFIT_0513900	84.4044	265.685	45.1898	37.9403	15.0306	16.9007	58.3823	29.188	69.0901	108.305	29.8754	0.275845	-1.85807	0.151868	0.506056	ras-related protein Rab-1A
PFIT_0318200	16162.9	15682.4	15634.9	8831.97	25370.4	21112.4	22431.1	19932.3	18144.8	14078	22211.6	1.57775	0.657867	0.151885	0.506056	DNA-directed RNA polymerase II subunit RPB1
PFIT_0829000	9618.54	7967.56	7299.39	11887.1	21959.6	15473.2	10050	11935.6	12023.9	9193.14	14854.6	1.61583	0.692279	0.151948	0.506056	E3 ubiquitin-protein ligase, putative
PFIT_0918700	178.319	373.153	286.75	178.862	189.616	116.052	149.541	170.519	205.351	254.271	156.432	0.615218	-0.700831	0.152069	0.506056	ATP-dependent DNA helicase Q1
PFIT_0320400	379.226	221.901	207.873	147.245	61.2784	150.98	196.656	143.636	188.599	239.061	138.138	0.577833	-0.791275	0.152098	0.506056	oocyst capsule protein
PFIT_0823100	1172.15	1054.78	1576.71	1528.45	2641.91	1931.19	1922.52	2120.74	1743.56	1333.02	2154.09	1.61594	0.692375	0.152332	0.506127	phosphatidylglycerophosphate synthase
PFIT_1239600	1023.55	719.438	1404.99	1569.1	2268.46	2014.56	1568.13	1846.53	1551.85	1179.27	1924.42	1.63187	0.706527	0.152372	0.506127	vacuolar protein sorting-associated protein 16, putative
PFIT_1421600	1052.08	1567.24	1176.58	545.618	507.57	574.624	863.444	725.86	876.627	1085.38	667.874	0.615337	-0.700552	0.1524	0.506127	pantothenate kinase, putative
PFIT_0703300	433.91	725.409	696.745	803.071	624.346	283.932	414.822	397.879	547.514	664.784	430.245	0.647195	-0.627728	0.152624	0.506559	phosphoinositide-binding protein, putative
PFIT_0609900	47.5518	47.7635	24.649	14.4535	5.78098	18.0274	16.388	20.7389	24.4191	33.6044	15.2338	0.453327	-1.14137	0.153344	0.508252	SNARE associated Golgi protein, putative
PFIT_1117100	691.879	442.808	786.303	1174.34	1338.88	1183.05	1137.94	1308.08	1007.91	773.833	1241.99	1.60498	0.682556	0.153537	0.508252	peptidyl-prolyl cis-trans isomerase
PFIT_1404500	48.7406	55.7241	27.9355	74.074	16.1867	22.5343	45.067	25.3475	39.4512	51.6186	27.2839	0.528567	-0.919841	0.153546	0.508252	selenoprotein
PFIT_0905100	498.105	1693.62	290.036	323.396	115.62	176.894	392.288	184.345	459.288	701.288	217.287	0.309839	-1.69041	0.153562	0.508252	copper-transporting ATPase
PFIT_1135000	160.487	173.143	52.5845	90.3341	62.4346	90.1371	69.6491	52.2312	93.8751	119.137	68.613	0.575916	-0.79607	0.153605	0.508252	conserved Plasmodium protein, unknown function
PFIT_1333800	181.886	1444.85	166.791	73.1707	6.93718	24.7877	100.377	58.376	257.147	466.674	47.6194	0.10204	-3.29279	0.153791	0.508554	MSP7-like protein
PFIT_1452400	8013.67	4971.39	15308.7	10362.2	17904.9	13424.8	17393.8	14703.8	12760.4	9663.99	15856.8	1.64082	0.714414	0.153894	0.508586	conserved Plasmodium protein, unknown function
PFIT_0919700	49.9294	166.177	41.0816	20.7769	6.93718	16.9007	38.9215	21.507	45.2789	69.4913	21.0666	0.303154	-1.72188	0.154058	0.508816	dolichyl-diphosphooligosaccharide--protein glycosyltransferase, putative
PFIT_1468900	108.18	133.34	146.251	101.174	78.6213	52.9556	102.425	61.4484	98.0494	122.236	73.8626	0.604261	-0.726756	0.154212	0.509012	conserved Plasmodium protein, unknown function
PFIT_0514200	98.67	302.502	55.0494	41.5537	20.8115	34.9281	43.0185	45.3182	80.2315	124.444	36.0191	0.289441	-1.78866	0.154499	0.509476	ATP-dependent DNA helicase UvrD
PFIT_1111900	482.651	1738.39	297.431	205.962	63.5908	143.093	304.203	175.896	426.402	681.109	171.696	0.252082	-1.98803	0.154541	0.509476	replication factor C subunit 5, putative
PFIT_0821700	375.659	268.67	804.379	659.439	898.364	794.333	646.302	1076.12	690.408	527.037	853.779	1.61996	0.695959	0.154931	0.510326	U3 small nucleolar ribonucleoprotein protein, putative
PFIT_0211000	11.888	45.7734	9.8596	15.3568	9.24957	9.01371	9.21826	6.91295	14.659	20.7194	8.59862	0.415003	-1.26881	0.154988	0.510326	dolichol-linked oligosaccharide biosynthesis enzyme, putative
PFIT_1247000	1358.79	1845.86	1452.65	1055.1	1100.7	600.539	1202.47	747.367	1170.43	1428.1	912.769	0.639149	-0.645777	0.155163	0.51044	signal recognition particle receptor, beta subunit
PFIT_0107100	112.936	271.655	75.5902	73.1707	43.9355	69.8563	86.0371	53.7674	98.3685	133.338	63.3991	0.475477	-1.07255	0.155212	0.51044	conserved Plasmodium protein, unknown function
PFIT_1113600	23.7759	46.7685	46.8331	57.8138	73.9966	82.2501	59.4066	94.477	60.6652	43.7978	77.5326	1.77024	0.823943	0.155324	0.510498	conserved protein, unknown function
PFIT_0310600	739.431	611.97	797.806	418.247	955.018	881.09	1116.43	1063.83	822.978	641.863	1004.09	1.56434	0.645553	0.155418	0.510498	trafficking protein particle complex subunit 4, putative
PFIT_0916700	181.886	149.261	255.528	325.203	426.636	384.209	316.494	377.908	302.141	227.969	376.312	1.65071	0.723089	0.155615	0.510588	methyltransferase, putative
PFIT_0103500	21.3983	22.8867	43.5465	45.1671	43.9355	51.8288	34.8245	102.158	45.7182	33.2497	58.1867	1.74999	0.807351	0.155856	0.510588	unspecified product
PFIT_1402500	5754.96	1688.64	7692.95	7757.9	9631.11	9661.57	8660.04	9032.15	7484.92	5723.61	9246.22	1.61545	0.691938	0.155864	0.510588	Plasmodium exported protein (PHISTb), unknown function
PFIT_1432400	1634.59	1097.57	1501.12	2386.63	3681.33	3158.18	1405.27	2457.94	2165.33	1654.98	2675.68	1.61675	0.693094	0.155908	0.510588	conserved Plasmodium protein, unknown function
PFIT_0832400	17.8319	10.9458	2.4649	28.0036	6.93718	7.887	4.097	3.84053	10.251	14.8116	5.69043	0.384188	-1.38011	0.156008	0.510588	conserved Plasmodium protein, unknown function
PFIT_0312900	417.267	339.32	740.291	538.391	985.079	846.162	550.023	929.408	668.243	508.817	827.668	1.62665	0.701904	0.156013	0.510588	conserved Plasmodium protein, unknown function
PFIT_1222100	427.966	1260.76	304.826	177.958	106.37	169.007	220.214	231.968	362.383	542.877	181.89	0.335048	-1.57756	0.156245	0.511038	transcription factor with AP2 domain(s)
PFIT_1210700	77.2717	100.502	23.0057	67.7506	30.0611	49.5754	34.8245	32.2604	51.9065	67.1326	36.6804	0.546387	-0.872006	0.156734	0.511733	HSP20-like chaperone
PFIT_1476000	87.9708	118.414	85.4498	93.9475	24.2801	41.6884	99.3524	54.5355	75.7048	96.4455	54.9641	0.569898	-0.811224	0.156754	0.511733	trailer hitch homolog, putative
PFIT_1137200	5889.29	4281.8	6163.89	7243.89	9583.71	9756.22	9008.29	9048.28	7621.92	5894.72	9349.12	1.58602	0.665408	0.156817	0.511733	casein kinase 1
PFIT_0814300	7520.32	5825.16	8333.82	11009	16354.4	11697.5	13221	11380.3	10667.7	8172.08	13163.3	1.61077	0.687747	0.156837	0.511733	conserved protein, unknown function
PFIT_0413200	61.8173	86.5714	36.9735	57.8138	24.2801	34.9281	40.97	31.4923	46.8558	60.794	32.9177	0.541462	-0.885068	0.157048	0.512113	conserved protein, unknown function
PFIT_1145500	280.556	228.867	179.116	80.3974	223.146	454.066	202.802	314.923	245.484	192.234	298.734	1.55401	0.635999	0.157275	0.512543	conserved Plasmodium protein, unknown function
PFIT_0313600	145.033	390.069	66.5523	69.5573	28.9049	49.5754	90.1341	54.5355	111.795	167.803	55.7875	0.332458	-1.58875	0.157396	0.512568	conserved Plasmodium protein, unknown function
PFIT_0307800	192.585	622.916	109.277	276.422	130.65	169.007	119.837	132.882	219.197	300.3	138.094	0.459854	-1.12075	0.157661	0.512568	conserved Plasmodium protein, unknown function
PFIT_1456900	150.977	343.3	61.6225	105.691	52.0288	77.7433	102.425	61.4484	119.405	165.398	73.4114	0.443848	-1.17186	0.157699	0.512568	conserved Plasmodium protein, unknown function
PFIT_0301800	29.7199	51.7438	32.0437	8.13007	6.93718	16.9007	16.388	16.8983	22.3452	30.4094	14.2811	0.469627	-1.09041	0.157724	0.512568	conserved Plasmodium protein, unknown function
PFIT_1457300	4.75518	45.7734	12.3245	7.22673	0	0	3.07275	9.21727	10.2962	17.5199	3.07251	0.175372	-2.51151	0.157757	0.512568	serine hydroxymethyltransferase, putative
PFIT_1457100	11.888	16.9163	2.4649	38.8437	2.31239	12.3939	5.12126	5.37674	11.9146	17.5282	6.30106	0.359481	-1.47601	0.158036	0.513166	polyprenol reductase, putative
PFIT_0504100	24.9647	32.8374	20.5408	35.2303	9.24957	19.1541	14.3395	12.2897	21.0758	28.3933	13.7582	0.484559	-1.04526	0.15845	0.513833	AN1-like zinc finger family protein
PFIT_1022400	67.7613	156.227	32.8653	45.1671	13.8744	33.8014	55.3096	27.6518	54.0822	75.5051	32.6593	0.432544	-1.20908	0.158594	0.513833	PfMNL-3 mitoNEET-like iron-sulfur protein, putative
PFIT_0535400	19.0207	60.6995	13.9678	12.6468	4.62478	5.63357	21.5093	5.37674	17.9349	26.5837	9.28609	0.349315	-1.5174	0.158749	0.513833	mitochondrial ribosomal protein S16 precursor, putative
PFIT_1360600	54.6846	183.094	23.0057	23.4869	3.46859	12.3939	38.9215	13.0578	44.0141	71.0677	16.9604	0.238652	-2.06702	0.158916	0.513833	iron-sulfur assembly protein, putative
PFIT_1423400	1707.11	1349.32	2421.35	1851.85	3654.74	2938.47	2438.74	2798.21	2394.97	1832.41	2957.54	1.61402	0.690657	0.158925	0.513833	conserved Plasmodium protein, unknown function
PFIT_1003900	3999.11	2908.6	3763.08	3216.8	7243.57	5118.66	4268.05	5255.38	4471.66	3471.9	5471.42	1.57592	0.65619	0.158971	0.513833	E3 ubiquitin-protein ligase, putative
PFIT_0109500	149.788	265.685	55.0494	120.144	30.0611	104.784	117.789	53.7674	112.134	147.667	76.6004	0.518739	-0.94692	0.159051	0.513833	kinesin-8, putative
PFIT_0620300	1262.5	541.32	998.284	336.043	1120.35	1105.31	1289.53	1264.3	989.705	784.537	1194.87	1.52303	0.606945	0.159086	0.513833	inner membrane complex protein 1j, putative
PFIT_0415200	46.363	221.901	29.5788	56.9105	18.4991	31.548	14.3395	34.5648	56.7131	88.6884	24.7378	0.27893	-1.84203	0.159118	0.513833	prohibitin-like protein, putative
PFIT_0625000	923.694	821.931	2071.34	374.887	194.241	555.47	694.442	632.919	783.615	1047.96	519.268	0.495503	-1.01304	0.159227	0.513833	oxidoreductase, short-chain dehydrogenase family, putative
PFIT_1347700	83.2157	289.566	78.0551	99.3676	25.4363	58.5891	86.0371	70.6657	98.8666	137.551	60.1821	0.437525	-1.19256	0.159354	0.513833	TBC domain protein, putative
PFIT_0106900	718.032	611.97	1077.98	607.949	835.93	1409.52	1087.75	1407.17	969.538	753.983	1185.09	1.57178	0.652396	0.159424	0.513833	mitochondrial carrier protein, putative
PFIT_1238300	71.3277	67.665	36.1519	131.888	30.0611	43.9418	50.1883	47.6225	59.8558	76.7581	42.9534	0.559595	-0.837545	0.159541	0.513833	sphingomyelin phosphodiesterase, putative
PFIT_1218200	1783.19	1137.37	3349.8	3214.99	4466.39	3596.47	3605.36	3811.34	3120.61	2371.34	3869.89	1.63194	0.706591	0.159574	0.513833	conserved Plasmodium protein, unknown function
PFIT_1346100	51.1182	59.7044	11.5029	37.9403	12.7182	29.2946	23.5578	15.3621	30.1498	40.0665	20.2332	0.50499	-0.985674	0.159723	0.514007	conserved Plasmodium protein, unknown function
PFIT_1456400	65.3837	276.631	54.2278	43.3604	11.562	23.661	61.4551	26.1156	70.2995	109.901	30.6984	0.279329	-1.83996	0.159942	0.514007	methyltransferase, putative
PFIT_0402100	751.318	862.729	1018.82	2384.82	4326.49	2407.79	1260.85	1815.03	1853.48	1254.42	2452.54	1.95511	0.967252	0.159974	0.514007	conserved Plasmodium protein, unknown function
PFIT_1406600	489.784	2018.01	391.097	613.369	144.525	232.103	548.999	333.358	596.405	878.065	314.746	0.358454	-1.48014	0.160008	0.514007	ribonucleotide reductase small subunit
PFIT_0410000	482.651	508.483	650.733	1203.25	1738.92	1091.79	774.334	1068.43	939.824	711.279	1168.37	1.64263	0.716007	0.160158	0.514073	DEAD box ATP-dependent RNA helicase, putative
PFIT_1025800	158.11	847.803	157.754	130.985	40.4669	55.209	114.716	102.926	200.996	323.663	78.3295	0.24201	-2.04686	0.160367	0.514073	conserved Plasmodium protein, unknown function
PFIT_1450400	84.4044	25.8719	17.2543	141.825	24.2801	42.8151	13.3153	23.8113	46.6971	67.3388	26.0554	0.386931	-1.36985	0.160691	0.514073	conserved Plasmodium protein, unknown function
PFIT_1018300	395.869	375.143	403.422	161.698	312.173	609.552	469.107	649.049	422.002	334.033	509.97	1.52671	0.610423	0.160748	0.514073	conserved protein, unknown function
PFIT_1116500	11874.9	11812.5	20350.2	5662.14	4751.97	5367.67	12254.1	7822.39	9986.99	12424.9	7549.04	0.607572	-0.718873	0.160809	0.514073	cysteine proteinase falcipain 2a
PFIT_1334800	54.6846	79.6059	113.385	102.078	171.117	145.346	62.4793	202.78	116.434	87.4383	145.431	1.66324	0.733993	0.160972	0.514073	conserved Plasmodium protein, unknown function
PFIT_0320200	32.0975	75.6256	37.7951	26.1969	8.09337	22.5343	33.8003	23.8113	32.4943	42.9288	22.0598	0.51387	-0.960525	0.161063	0.514073	CPW-WPC family protein
PFIT_0535300	32.0975	96.5222	9.03796	56.0072	35.8421	25.9144	9.21826	15.3621	35.0002	48.4162	21.5842	0.445806	-1.16551	0.161116	0.514073	conserved Plasmodium protein, unknown function
PFIT_1111400	140.278	391.064	116.672	102.981	41.6231	96.8974	119.837	85.2597	136.827	187.749	85.9044	0.45755	-1.128	0.161251	0.514073	mitochondrial ribosomal protein L11 precursor, putative
PFIT_0908300	13.0767	43.7832	4.9298	16.2601	4.62478	10.1404	8.19401	6.14484	13.3942	19.5125	7.27602	0.37289	-1.42318	0.161288	0.514073	conserved Plasmodium membrane protein, unknown function
PFIT_0723300	750.13	844.818	875.039	710.026	1434.84	1224.74	1025.28	1321.91	1023.35	795.003	1251.69	1.57445	0.654846	0.161409	0.514073	conserved Plasmodium membrane protein, unknown function
PFIT_0529500	5.94398	16.9163	10.6812	45.1671	8.09337	10.1404	6.14551	6.91295	13.7501	19.6771	7.82306	0.397571	-1.33071	0.161619	0.514073	conserved Plasmodium protein, unknown function
PFIT_1316900	23.7759	31.8424	30.4004	47.8771	84.4023	60.8426	38.9215	61.4484	47.4388	33.4739	61.4037	1.83437	0.875287	0.161638	0.514073	conserved Plasmodium protein, unknown function
PFIT_1206600	324.541	1045.82	70.6604	279.132	97.1205	161.12	215.093	69.1295	282.827	430.039	135.616	0.315357	-1.66494	0.161832	0.514073	conserved Plasmodium protein, unknown function
PFIT_0924400	83.2157	148.266	64.909	66.8473	23.1239	81.1234	52.2368	51.4631	71.3981	90.8095	51.9868	0.572482	-0.804697	0.161833	0.514073	thiamine pyrophosphokinase
PFIT_1420200	525.447	1412.01	696.745	177.958	167.648	264.778	492.665	336.43	509.21	703.04	315.38	0.448595	-1.15651	0.161838	0.514073	thioredoxin-like protein, putative
PFIT_1358600	451.742	260.709	381.238	57.8138	167.648	564.484	508.029	551.5	367.895	287.876	447.915	1.55593	0.637779	0.161865	0.514073	conserved Plasmodium protein, unknown function
PFIT_0609800	2919.68	2782.23	3239.7	3478.77	5887.35	4434.75	3566.44	5494.26	3975.4	3105.09	4845.7	1.56056	0.642068	0.161888	0.514073	transcription elongation factor SPT5, putative
PFIT_0832800	3593.73	4718.64	3105.77	1969.28	713.373	2544.12	2993.89	2070.04	2713.61	3346.86	2080.36	0.621585	-0.685976	0.161949	0.514073	unspecified product
PFIT_1475700	816.702	814.965	1202.87	1229.45	1821.01	1303.61	1534.33	1781.24	1313.02	1016	1610.05	1.5847	0.664206	0.162134	0.514073	conserved Plasmodium membrane protein, unknown function
PFIT_1108700	1911.58	1590.13	1474.83	266.486	535.319	857.429	765.116	841.844	1030.34	1310.76	749.927	0.572133	-0.805578	0.162157	0.514073	mechanosensitive ion channel protein
PFIT_0935500	587.265	466.69	686.885	925.925	1205.91	1015.17	749.752	1233.58	858.897	666.691	1051.1	1.5766	0.656813	0.162291	0.514073	U2 small nuclear ribonucleoprotein B'', putative
PFIT_1420300	1254.18	1170.21	1317.08	1444.44	2056.87	1740.77	2128.39	2153	1658.12	1296.48	2019.76	1.55788	0.639588	0.162405	0.514073	glutathione S-transferase
PFIT_1406500	198.529	317.429	303.183	296.296	618.565	448.432	314.445	440.893	367.221	278.859	455.584	1.63374	0.708181	0.162432	0.514073	COBW domain-containing protein 1, putative
PFIT_1457700	249.647	1381.16	179.116	122.854	39.3107	63.096	153.638	79.883	283.588	483.195	83.9818	0.173805	-2.52446	0.162452	0.514073	conserved Plasmodium protein, unknown function
PFIT_1365500	385.17	1133.39	323.723	141.825	57.8098	137.459	308.3	186.65	334.291	496.027	172.555	0.347874	-1.52337	0.162584	0.514073	nucleoside diphosphate kinase
PFIT_1358500	8555.76	4767.4	6461.32	11542	17704.8	11058.7	9932.16	10964.7	10123.4	7831.62	12415.1	1.58525	0.664714	0.16274	0.514073	CUGBP Elav-like family member 1
PFIT_0305500	319.786	750.286	173.365	210.479	57.8098	165.627	276.548	139.795	261.712	363.479	159.945	0.440039	-1.1843	0.162766	0.514073	AP endonuclease (DNA-[apurinic or apyrimidinic site] lyase), putative
PFIT_1119700	4.75518	3.9803	3.28653	4.51671	8.09337	5.63357	15.3638	16.1302	7.71996	4.13468	11.3052	2.73425	1.45114	0.16279	0.514073	conserved Plasmodium protein, unknown function
PFIT_1432800	326.919	681.626	188.154	135.501	45.0917	162.247	237.626	132.114	238.66	333.05	144.27	0.433178	-1.20697	0.163229	0.514763	ATP-specific succinyl-CoA synthetase beta subunit, putative
PFIT_1355000	871.387	934.374	648.268	1239.38	1825.63	1178.54	1431.9	1361.08	1186.32	923.353	1449.29	1.56959	0.650392	0.163277	0.514763	conserved protein, unknown function
PFIT_1345100	112.936	202.995	105.991	139.115	47.404	65.3494	146.468	75.2743	111.941	140.259	83.6239	0.596211	-0.746105	0.163331	0.514763	kinetochore protein SPC25, putative
PFIT_1242700	63.0061	206.975	27.1139	30.7136	11.562	18.0274	31.7518	25.3475	51.8122	81.9522	21.6722	0.264449	-1.91894	0.163433	0.514763	conserved protein, unknown function
PFIT_0619400	696.634	693.566	873.396	741.643	1356.22	1168.4	994.548	1237.42	970.228	751.31	1189.15	1.58276	0.662447	0.163542	0.514763	cleavage stimulation factor subunit 1, putative
PFIT_1142900	23.7759	25.8719	19.7192	16.2601	10.4058	6.76028	9.21826	10.7535	15.3456	21.4068	9.28445	0.433715	-1.20518	0.16358	0.514763	conserved Plasmodium protein, unknown function
PFIT_0601000	1849.77	1938.4	2115.7	4251.12	7825.14	4244.33	2696.85	3323.59	3530.61	2538.75	4522.48	1.78138	0.832996	0.164353	0.515523	ATP-dependent RNA helicase, putative
PFIT_1330700	45.1742	45.7734	24.649	78.5907	10.4058	57.4624	9.21826	27.6518	37.3657	48.5468	26.1846	0.539367	-0.890661	0.164441	0.515523	CPW-WPC family protein
PFIT_1307200	112.936	77.6158	50.1196	242.095	54.3412	76.6166	46.0913	64.5209	90.542	120.692	60.3925	0.500387	-0.998884	0.164608	0.515523	conserved Plasmodium membrane protein, unknown function
PFIT_1235500	54.6846	85.5763	28.7572	13.5501	36.9983	79.9967	72.7218	100.622	59.1134	45.642	72.5847	1.5903	0.669301	0.164613	0.515523	conserved Plasmodium protein, unknown function
PFIT_0304700	27.3423	68.6601	15.611	12.6468	3.46859	15.774	16.388	11.5216	21.4265	31.065	11.788	0.379463	-1.39797	0.16475	0.515523	conserved Plasmodium membrane protein, unknown function
PFIT_1006800	134.334	67.665	40.26	151.761	33.5297	99.1508	48.1398	41.4777	77.0398	98.5051	55.5745	0.564179	-0.825775	0.164772	0.515523	rhoGAP GTPase, putative
PFIT_0731900	230.626	212.946	130.64	336.043	144.525	260.271	91.1583	90.6365	187.106	227.564	146.648	0.644424	-0.633917	0.164797	0.515523	erythrocyte binding like protein 1, pseudogene
PFIT_0905400	1480.05	1170.21	1920.16	1405.6	2519.35	2304.13	2040.31	2526.3	1920.76	1494	2347.52	1.5713	0.651956	0.164831	0.515523	mitochondrial carrier protein, putative
PFIT_1122900	32.0975	215.931	91.2013	37.037	20.8115	25.9144	48.1398	39.9415	63.8842	94.0667	33.7018	0.358276	-1.48086	0.164838	0.515523	conserved Plasmodium protein, unknown function
PFIT_1400200	32.0975	16.9163	24.649	63.2339	19.6553	15.774	15.3638	19.2026	25.8615	34.2242	17.4989	0.511304	-0.967748	0.164843	0.515523	erythrocyte membrane protein 1, PfEMP1
PFIT_0711000	145.033	78.6108	59.1576	149.051	60.1222	69.8563	81.9401	44.5501	86.0402	107.963	64.1172	0.59388	-0.751757	0.164889	0.515523	erythrocyte membrane protein 1, PfEMP1
PFIT_1358200	230.626	378.128	490.515	299.006	573.473	641.1	378.973	654.426	455.781	349.569	561.993	1.60768	0.684976	0.165051	0.515523	riboflavin kinase / FAD synthase family protein, putative
PFIT_1343400	6848.65	3847.95	8696.99	6837.39	12612.9	9593.97	9483.54	9993.82	8489.41	6557.74	10421.1	1.58912	0.668232	0.165138	0.515523	heat shock protein 110, putative
PFIT_1135200	202.095	170.158	368.092	461.607	749.215	427.025	303.178	507.718	398.636	300.488	496.784	1.65326	0.725311	0.165158	0.515523	alpha/beta hydrolase, putative
PFIT_0212200	165.243	472.66	141.321	75.8807	43.9355	82.2501	132.128	82.9554	149.547	213.776	85.3173	0.399097	-1.32519	0.165714	0.516959	multidrug efflux pump, putative
PFIT_0825100	249.647	265.685	431.357	485.998	693.718	602.792	322.639	685.15	467.123	358.172	576.075	1.60838	0.685605	0.165842	0.51706	conserved Plasmodium membrane protein, unknown function
PFIT_1004100	11.888	16.9163	20.5408	19.8735	9.24957	3.38014	12.291	5.37674	12.4395	17.3046	7.57437	0.437707	-1.19196	0.165939	0.517063	conserved Plasmodium protein, unknown function
PFIT_1251000	1494.32	2682.72	1807.59	1526.65	1697.3	1057.98	993.524	1142.94	1550.38	1877.82	1222.94	0.651254	-0.618708	0.16613	0.517361	DNA repair protein rhp16, putative
PFIT_1238500	2961.29	3334.49	3535.49	6569.1	8397.45	7056.61	4672.63	6170.19	5337.16	4100.09	6574.22	1.60343	0.681164	0.16633	0.517674	acyl-CoA synthetase
PFIT_1213500	3214.5	1607.04	4887.07	3777.77	6368.33	4512.49	5689.71	5069.5	4390.8	3371.6	5410.01	1.60458	0.682198	0.16651	0.517674	conserved Plasmodium protein, unknown function
PFIT_1331000	2135.08	1739.39	4829.56	3985.54	6446.95	3905.19	5116.13	5150.15	4163.5	3172.39	5154.61	1.62483	0.700291	0.166563	0.517674	glutamine--tRNA ligase, putative
PFIT_0515800	1629.84	774.167	407.53	1405.6	364.202	785.32	690.345	586.833	830.479	1054.28	606.675	0.575438	-0.797268	0.166784	0.517674	glideosome-associated protein 40, putative
PFIT_1022300	65.3837	338.325	69.0172	91.2375	24.2801	49.5754	75.7946	44.5501	94.7705	140.991	48.5501	0.344349	-1.53806	0.166964	0.517674	4-hydroxy-3-methylbut-2-en-1-yl diphosphate synthase
PFIT_1119500	133.145	51.7438	50.9412	307.136	38.1545	89.0104	50.1883	38.4053	94.8406	135.742	53.9396	0.39737	-1.33145	0.167039	0.517674	myosin light chain B
PFIT_0723200	354.261	744.315	340.978	481.481	426.636	294.072	263.233	257.315	395.286	480.259	310.314	0.64614	-0.630082	0.16718	0.517674	exonuclease I, putative
PFIT_1245400	59.4398	231.852	36.9735	13.5501	6.93718	23.661	20.485	20.7389	51.7047	85.4539	17.9555	0.210119	-2.25072	0.167187	0.517674	conserved Plasmodium membrane protein, unknown function
PFIT_0318100	269.856	380.118	384.524	225.835	113.307	157.74	274.499	229.664	254.443	315.084	193.803	0.615083	-0.701147	0.167198	0.517674	stomatin-like protein
PFIT_0826800	1017.61	1397.08	894.758	782.294	766.558	424.771	860.371	559.181	837.828	1022.94	652.72	0.638085	-0.648179	0.167341	0.517674	dicarboxylate/tricarboxylate carrier
PFIT_1352600	877.331	626.896	996.641	677.506	1751.64	1048.97	918.753	1286.58	1023.04	794.594	1251.48	1.575	0.655352	0.167443	0.517674	Ran-binding protein, putative
PFIT_1443400	233.004	847.803	179.116	119.241	84.4023	149.853	112.668	101.39	228.435	344.791	112.078	0.325061	-1.62122	0.167696	0.517674	GTP-binding protein, putative
PFIT_1139800	4833.64	2269.76	7645.29	3972.9	6576.44	7968.12	6627.93	8278.64	6021.59	4680.4	7362.78	1.57311	0.65362	0.167725	0.517674	RNA-binding protein, putative
PFIT_1005400	14.2655	44.7783	12.3245	15.3568	6.93718	16.9007	5.12126	9.98537	15.7087	21.6813	9.73613	0.449057	-1.15503	0.167762	0.517674	conserved Plasmodium membrane protein, unknown function
PFIT_0219000	200.906	907.507	250.598	197.832	62.4346	108.165	252.99	139.795	265.028	389.211	140.846	0.361876	-1.46643	0.167813	0.517674	replication factor C subunit 1, putative
PFIT_0318300	619.362	429.872	980.208	1651.31	1692.67	1326.14	1108.24	1729.77	1192.2	920.188	1464.21	1.5912	0.670119	0.167871	0.517674	conserved Plasmodium protein, unknown function
PFIT_1420000	370.904	807.005	332.761	191.508	160.711	272.665	227.384	254.243	327.148	425.545	228.751	0.537548	-0.895534	0.167892	0.517674	conserved Plasmodium protein, unknown function
PFIT_0418500	9930	4975.37	7682.27	14115.6	22300.7	15296.3	7907.22	12881.9	11886.2	9175.81	14596.5	1.59076	0.669717	0.168048	0.517674	phosphatidylinositol 4-kinase, putative
PFIT_1404300	66.5725	132.345	24.649	50.5871	20.8115	27.0411	40.97	41.4777	50.5567	68.5384	32.5751	0.475283	-1.07314	0.168122	0.517674	conserved Plasmodium protein, unknown function
PFIT_1303000	337.618	1671.72	263.744	372.177	97.1205	166.754	342.1	172.056	427.912	661.316	194.507	0.294122	-1.76551	0.168216	0.517674	conserved Plasmodium protein, unknown function
PFIT_0734200	0	0	4.9298	5.42005	0	0	0	0	1.29373	2.58746	0	0	#DIV/0!	0.168244	0.517674	rifin
PFIT_1133600	1079.43	1509.53	875.039	1130.98	388.482	548.71	1174.82	744.294	931.41	1148.74	714.075	0.621614	-0.685909	0.168361	0.517739	aquaglyceroporin
PFIT_1223100	16609.8	12875.3	15120.5	17147.2	27446.9	23096.5	17370.3	26804.6	19558.9	15438.2	23679.6	1.53383	0.617138	0.168614	0.518222	phospholipid-transporting ATPase, putative
PFIT_1036400	29.7199	33.8325	50.1196	17.1635	21.9677	65.3494	45.067	90.6365	44.232	32.7089	55.7552	1.70459	0.769423	0.168972	0.519027	conserved Plasmodium protein, unknown function
PFIT_1007800	39.2302	13.931	12.3245	11.7434	24.2801	42.8151	32.776	37.6372	26.8422	19.3073	34.3771	1.78052	0.832302	0.169149	0.519276	endonuclease, putative
PFIT_0627800	65.3837	352.256	81.3417	56.9105	16.1867	23.661	63.5036	50.695	88.7423	138.973	38.5116	0.277115	-1.85144	0.169246	0.519279	RAP protein, putative
PFIT_1033900	131.956	745.31	130.64	110.208	34.6859	58.5891	130.08	56.0717	174.693	279.528	69.8567	0.249909	-2.00053	0.169402	0.519389	conserved Plasmodium protein, unknown function
PFIT_1245100	42.7966	145.281	54.2278	47.8771	35.8421	38.3083	45.067	35.3329	55.5916	72.5456	38.6376	0.532597	-0.908883	0.169475	0.519389	conserved Plasmodium protein, unknown function
PFIT_0317100	196.151	105.478	172.543	77.6874	157.243	190.415	195.632	294.953	173.763	137.965	209.56	1.51894	0.603066	0.169654	0.519644	6-cysteine protein
PFIT_0413800	60.6285	107.468	18.0759	18.0668	10.4058	20.2809	11.2668	29.9561	34.5186	51.0598	17.9774	0.352085	-1.50601	0.169851	0.519656	conserved Plasmodium protein, unknown function
PFIT_0207400	266.29	778.148	46.0114	215.899	109.839	111.545	114.716	96.7813	217.404	326.587	108.22	0.331367	-1.5935	0.169963	0.519656	conserved Plasmodium protein, unknown function
PFIT_0109200	1323.13	4990.29	1561.92	877.145	597.753	756.025	1216.81	874.104	1524.65	2188.12	861.173	0.393567	-1.34532	0.170232	0.519656	chromatin assembly factor 1 protein WD40 domain, putative
PFIT_1200500	236.57	181.103	916.942	1101.17	1164.29	894.611	846.031	1119.13	807.481	608.947	1006.02	1.65206	0.724263	0.17025	0.519656	serine/threonine protein kinase, FIKK family
PFIT_1471600	86.782	135.33	32.0437	52.3938	20.8115	47.322	49.1641	45.3182	58.6457	76.6374	40.654	0.530472	-0.914653	0.170308	0.519656	phosphodiesterase delta, putative
PFIT_0301700	1250.61	473.655	866.823	1271	1520.4	2004.42	1220.91	1306.55	1239.3	965.523	1513.07	1.5671	0.648096	0.170374	0.519656	Plasmodium exported protein, unknown function
PFIT_1463600	687.124	727.399	1376.24	1745.26	3237.35	2034.85	1149.21	1473.23	1553.83	1134	1973.66	1.74043	0.799447	0.17045	0.519656	conserved Plasmodium protein, unknown function
PFIT_1346200	15.4543	85.5763	12.3245	20.7769	3.46859	9.01371	12.291	11.5216	21.3034	33.533	9.07372	0.270591	-1.88582	0.17051	0.519656	WD repeat-containing protein 92, putative
PFIT_0907800	475.518	712.473	855.32	992.772	1831.41	1124.46	873.686	1117.59	997.905	759.021	1236.79	1.62945	0.704388	0.170536	0.519656	translation initiation factor SUI1, putative
PFIT_0420200	1399.21	1310.51	756.724	616.079	1256.79	1353.18	2033.14	1437.13	1270.34	1020.63	1520.06	1.48933	0.574664	0.170768	0.519656	steroid dehydrogenase, putative
PFIT_0212800	179.508	713.468	151.18	93.0442	34.6859	50.7021	148.516	91.4046	182.814	284.3	81.3272	0.286061	-1.8056	0.170843	0.519656	protein kinase 7
PFIT_0316200	117.691	485.596	49.298	82.2041	34.6859	54.0823	58.3823	40.7096	115.331	183.697	46.965	0.255665	-1.96767	0.170865	0.519656	conserved Plasmodium protein, unknown function
PFIT_0928900	93.9148	277.626	65.7306	28.0036	24.2801	38.3083	48.1398	42.2458	77.2811	116.319	38.2435	0.328782	-1.6048	0.170971	0.519656	conserved Plasmodium protein, unknown function
PFIT_1013900	693.067	647.793	1030.33	769.647	1349.28	1148.12	1165.6	1296.56	1012.55	785.209	1239.89	1.57906	0.659065	0.171005	0.519656	MO15-related protein kinase
PFIT_1132100	16.6431	68.6601	13.9678	16.2601	4.62478	11.2671	13.3153	10.7535	19.4365	28.8828	9.99017	0.345887	-1.53163	0.171159	0.519832	conserved Plasmodium protein, unknown function
PFIT_0909000	1111.52	1071.69	1288.32	1112.01	2264.99	1702.46	1696.16	1594.59	1480.22	1145.89	1814.55	1.58353	0.663146	0.171571	0.520531	transporter, putative
PFIT_0910200	74.8941	43.7832	60.8008	39.747	53.185	114.925	80.9158	107.535	71.9732	54.8063	89.1401	1.62646	0.701733	0.171582	0.520531	SET domain protein, putative
PFIT_1414100	8.32157	9.95074	3.28653	3.61337	2.31239	1.12671	0	1.53621	3.76844	6.29305	1.24383	0.197651	-2.33897	0.171699	0.520593	conserved Plasmodium protein, unknown function
PFIT_0321400	17.8319	21.8916	6.57306	21.6802	9.24957	10.1404	5.12126	4.60863	12.1371	16.9942	7.27997	0.42838	-1.22304	0.171904	0.520684	conserved Plasmodium protein, unknown function
PFIT_0912900	1078.24	988.108	1853.6	1183.38	2040.69	1898.51	2074.11	2071.58	1648.53	1275.83	2021.22	1.58424	0.66379	0.171928	0.520684	tRNA (adenine(58)-N(1))-methyltransferase non-catalytic subunit TRM6, putative
PFIT_0724600	2428.71	8066.07	4236.34	1953.02	1918.13	2319.9	2267.69	2466.39	3207.03	4171.03	2243.03	0.537763	-0.894958	0.17207	0.520684	28S ribosomal RNA
PFIT_1024100	52.307	268.67	31.2221	56.9105	5.78098	23.661	46.0913	26.8837	63.9408	102.277	25.6042	0.250341	-1.99803	0.172159	0.520684	RAP protein, putative
PFIT_1432200	124.823	428.877	37.7951	52.3938	19.6553	29.2946	64.5278	34.5648	98.9915	160.972	37.0106	0.229919	-2.1208	0.172211	0.520684	mitochondrial ribosomal protein L17-2 precursor, putative
PFIT_0534600	33.2863	94.532	11.5029	19.8735	10.4058	5.63357	13.3153	19.2026	25.969	39.7987	12.1393	0.305018	-1.71303	0.172682	0.521816	conserved Plasmodium protein, unknown function
PFIT_1344400	177.13	409.97	230.057	112.014	58.966	166.754	180.268	132.882	183.505	232.293	134.718	0.579946	-0.786009	0.173015	0.522252	rhomboid protease ROM6, putative
PFIT_0101300	71.3277	201.005	74.7686	28.0036	9.24957	39.435	63.5036	41.4777	66.0963	93.7762	38.4165	0.409661	-1.2875	0.173056	0.522252	conserved Plasmodium protein, unknown function
PFIT_0934000	386.358	786.108	234.987	171.635	257.832	140.839	188.462	195.099	295.165	394.772	195.558	0.495369	-1.01342	0.173136	0.522252	gamma-tubulin complex component, putative
PFIT_0208900	212.794	166.177	103.526	173.442	70.528	132.952	118.813	77.5787	131.976	163.985	99.968	0.609618	-0.714023	0.173214	0.522252	transporter, putative
PFIT_0931600	21.3983	37.8128	63.2657	65.9439	117.932	70.983	39.9458	102.926	65.026	47.1052	82.9467	1.76088	0.816299	0.173496	0.522811	selenoprotein
PFIT_1218300	1795.08	1225.93	3837.03	3712.73	5365.91	3639.29	4385.84	3842.06	3475.48	2642.69	4308.28	1.63026	0.705102	0.173842	0.523227	arginine--tRNA ligase, putative
PFIT_1325600	473.14	516.443	1337.62	1311.65	1614.05	1221.36	1438.05	1603.8	1189.51	909.713	1469.32	1.61514	0.69166	0.173853	0.523227	translation initiation factor EIF-2B gamma subunit, putative
PFIT_1427500	45.1742	72.6404	15.611	18.0668	31.2173	114.925	71.6976	50.695	52.5034	37.8731	67.1337	1.77259	0.825862	0.173925	0.523227	ABC transporter G family member 2
PFIT_0302800	4632.73	4499.72	4960.2	3777.77	8027.47	6377.2	6240.76	6929.08	5680.62	4467.61	6893.63	1.54302	0.625761	0.174482	0.524437	exportin-1, putative
PFIT_0829700	36366.4	24024.1	32467.6	31948.5	46822.5	43255.7	52140.5	48166.4	39399	31201.7	47596.3	1.52544	0.609226	0.174696	0.524437	receptor for activated c kinase
PFIT_0302300	2.37759	1.99015	16.4327	2.71002	0	3.38014	2.0485	0	3.61738	5.87761	1.35716	0.230904	-2.11464	0.174822	0.524437	unspecified product
PFIT_0422400	43.9854	51.7438	36.9735	207.769	11.562	78.87	9.21826	18.4345	57.3195	85.1178	29.5212	0.346827	-1.52771	0.174856	0.524437	reticulocyte binding protein homologue 4
PFIT_1468300	337.618	403.005	749.329	663.053	982.767	944.186	678.054	883.321	705.167	538.251	872.082	1.62021	0.696185	0.174923	0.524437	WD repeat-containing protein 79, putative
PFIT_1234000	146.222	459.724	155.289	83.1074	58.966	79.9967	128.031	96.7813	151.015	211.085	90.9438	0.430839	-1.21478	0.175004	0.524437	DNA polymerase epsilon subunit b, putative
PFIT_1030400	82.0269	49.7537	89.558	104.788	112.151	161.12	139.298	128.274	108.371	81.5315	135.211	1.65839	0.72978	0.175025	0.524437	25 kDa ookinete surface antigen precursor
PFIT_0903000	549.223	1032.89	345.086	204.155	184.991	228.723	404.579	240.417	398.758	532.838	264.678	0.496732	-1.00946	0.175104	0.524437	serine repeat antigen 9
PFIT_0402500	89.1596	73.6355	109.277	186.088	212.74	196.048	177.195	173.592	152.217	114.54	189.894	1.65788	0.72934	0.175402	0.525039	alpha/beta hydrolase, putative
PFIT_1224100	1061.59	984.128	1328.58	1178.86	2123.93	1750.91	1419.61	1829.63	1459.66	1138.29	1781.02	1.56465	0.645836	0.175868	0.526142	conserved Plasmodium protein, unknown function
PFIT_1451800	156.921	184.089	285.928	219.512	412.762	289.566	251.966	399.415	275.02	211.612	338.427	1.59928	0.67742	0.175991	0.526218	S-adenosylmethionine-dependent methyltransferase, putative
PFIT_1342300	115.313	110.453	72.3037	154.471	24.2801	74.3631	71.6976	89.1002	88.9978	113.135	64.8603	0.573298	-0.802643	0.176313	0.526772	conserved Plasmodium protein, unknown function
PFIT_0929900	17.8319	43.7832	5.75143	4.51671	0	10.1404	8.19401	2.30432	11.5653	17.9708	5.15969	0.287115	-1.8003	0.176371	0.526772	conserved Plasmodium protein, unknown function
PFIT_0415300	145.033	213.941	172.543	105.691	102.901	81.1234	122.91	89.1002	129.155	159.302	99.0088	0.621517	-0.686135	0.176633	0.527263	CDGSH iron-sulfur domain-containing protein, putative
PFIT_1006300	644.327	688.591	750.151	1094.85	1944.72	1420.79	750.776	1026.19	1040.05	794.48	1285.62	1.61819	0.69438	0.176924	0.527671	conserved Plasmodium protein, unknown function
PFIT_bin02300	942.714	406.985	1305.57	532.068	957.33	1562.75	1187.11	1280.43	1021.87	796.836	1246.91	1.56482	0.645998	0.176965	0.527671	rifin
PFIT_0924800	493.35	528.384	1050.05	1230.35	1708.86	1319.38	988.402	1329.59	1081.05	825.533	1336.56	1.61902	0.695125	0.177139	0.52775	splicing factor 3A subunit 3, putative
PFIT_1404000	508.804	1759.29	273.604	303.523	106.37	229.85	348.245	213.533	467.902	711.305	224.5	0.315616	-1.66376	0.177193	0.52775	conserved Plasmodium protein, unknown function
PFIT_0808500	1304.11	1132.39	1574.25	783.197	1897.32	1544.72	2062.84	1873.41	1521.53	1198.49	1844.57	1.53909	0.622073	0.177369	0.52775	PAP2-like protein, putative
PFIT_1460100	33.2863	51.7438	31.2221	69.5573	84.4023	67.6028	48.1398	107.535	61.6861	46.4524	76.9199	1.65589	0.727606	0.177416	0.52775	golgi apparatus membrane protein TVP23, putative
PFIT_1138000	1186.42	1380.17	1595.61	1729	2749.43	2405.53	1519.99	2517.08	1885.4	1472.8	2298.01	1.5603	0.641826	0.177537	0.52775	conserved Plasmodium membrane protein, unknown function
PFIT_1336200	473.14	632.867	709.069	399.277	329.516	281.679	453.743	364.082	455.422	553.588	357.255	0.645344	-0.63186	0.1776	0.52775	endopeptidase, putative
PFIT_0216800	225.871	437.832	252.241	233.062	233.552	153.233	204.85	149.012	236.207	287.252	185.162	0.644598	-0.633529	0.177676	0.52775	conserved Plasmodium protein, unknown function
PFIT_1000300	30.9087	15.9212	46.0114	6.32339	8.09337	16.9007	10.2425	13.0578	18.4324	24.7912	12.0736	0.487012	-1.03797	0.177907	0.52799	erythrocyte membrane protein 1 (PfEMP1), pseudogene
PFIT_1212000	32.0975	116.424	74.7686	57.8138	26.5925	24.7877	51.2126	56.0717	54.971	70.2759	39.6661	0.564434	-0.825122	0.177952	0.52799	tetratricopeptide repeat family protein, putative
PFIT_1218400	16.6431	29.8522	24.649	16.2601	40.4669	37.1816	20.485	59.1441	30.5853	21.8511	39.3194	1.79942	0.847534	0.178307	0.528475	conserved Plasmodium protein, unknown function
PFIT_0913600	93.9148	179.113	101.061	46.9738	30.0611	75.4898	52.2368	83.7235	82.8217	105.266	60.3778	0.573576	-0.801945	0.178312	0.528475	protease, putative
PFIT_0721600	4559.03	4692.77	3420.46	5382.11	9965.26	7905.03	4195.33	6088.77	5776.09	4513.59	7038.6	1.55942	0.641012	0.178799	0.529394	conserved Plasmodium protein, unknown function
PFIT_1344900	3068.28	3794.22	3928.23	2154.47	1775.92	1860.2	2817.71	1996.31	2674.42	3236.3	2112.54	0.652763	-0.615369	0.178917	0.529394	isocitrate dehydrogenase [NADP], mitochondrial
PFIT_1310300	90.3484	58.7094	34.5086	123.758	230.083	192.668	73.7461	72.97	109.599	76.831	142.367	1.85299	0.889852	0.178981	0.529394	conserved Plasmodium protein, unknown function
PFIT_1315000	896.351	1104.53	1139.6	357.723	379.232	572.371	637.084	631.383	714.785	874.553	555.018	0.63463	-0.656012	0.179086	0.529394	transcription factor MYB1
PFIT_0935700	158.11	128.365	175.008	218.609	357.265	271.538	227.384	246.562	222.855	170.023	275.687	1.62147	0.697305	0.179112	0.529394	conserved protein, unknown function
PFIT_1027300	225.871	145.281	353.302	92.1408	95.9643	389.843	428.137	410.936	267.684	204.149	331.22	1.62245	0.69817	0.179619	0.530603	palmitoyltransferase, putative
PFIT_0933800	129.579	661.724	155.289	121.951	53.185	101.404	90.1341	105.999	177.408	267.136	87.6805	0.328225	-1.60724	0.179988	0.531403	conserved Plasmodium protein, unknown function
PFIT_0302400	1432.5	817.951	497.91	2402.89	675.219	1178.54	466.034	497.732	996.097	1287.81	704.382	0.54696	-0.870492	0.180139	0.531558	cytoadherence linked asexual protein 3.1
PFIT_0719600	389.925	605.005	400.957	299.006	269.394	228.723	385.118	211.997	348.766	423.723	273.808	0.646196	-0.629957	0.180358	0.531674	conserved Plasmodium protein, unknown function
PFIT_1024900	85.5932	90.5517	39.4384	239.385	39.3107	85.6303	47.1155	48.3907	84.427	113.742	55.1118	0.484532	-1.04533	0.180375	0.531674	conserved Plasmodium membrane protein, unknown function
PFIT_0602800	27.3423	13.931	4.10816	7.22673	0	3.38014	5.12126	7.68106	8.59883	13.1521	4.04561	0.307603	-1.70086	0.181436	0.53451	conserved Plasmodium protein, unknown function
PFIT_0512500	27.3423	10.9458	59.9792	36.1337	62.4346	46.1953	50.1883	79.1149	46.5418	33.6002	59.4833	1.77032	0.824012	0.182021	0.535828	conserved Plasmodium protein, unknown function
PFIT_1319400	210.417	459.724	197.192	79.494	41.6231	176.894	139.298	117.52	177.77	236.707	118.834	0.50203	-0.994154	0.182082	0.535828	TBC domain protein, putative
PFIT_1450900	335.24	366.187	424.784	371.273	859.054	611.806	293.96	603.731	483.254	374.371	592.138	1.58169	0.661463	0.182312	0.536212	exosome complex exonuclease RRP6
PFIT_0717700	241.325	489.576	133.926	177.055	95.9643	164.5	183.341	135.955	202.705	260.471	144.94	0.556454	-0.845665	0.182453	0.536316	conserved membrane protein, unknown function
PFIT_0217400	229.437	1030.9	175.008	130.081	26.5925	68.7296	191.535	114.448	245.841	391.356	100.326	0.256356	-1.96378	0.182667	0.536316	replication factor C subunit 2, putative
PFIT_1031700	137.9	318.424	109.277	124.661	73.9966	81.1234	108.571	128.274	135.278	172.566	97.9911	0.567848	-0.816422	0.182852	0.536316	conserved Plasmodium protein, unknown function
PFIT_1144500	972.434	732.374	1206.16	1053.3	1586.3	1384.73	1418.59	1701.35	1256.9	991.065	1522.74	1.53647	0.619621	0.182904	0.536316	conserved Plasmodium protein, unknown function
PFIT_1304200	412.512	1458.78	280.177	130.985	110.995	156.613	240.699	158.23	368.624	570.613	166.634	0.292027	-1.77583	0.182926	0.536316	conserved Plasmodium protein, unknown function
PFIT_0306000	372.093	519.428	716.464	555.555	1070.64	771.799	726.194	870.264	700.304	540.885	859.724	1.58948	0.668551	0.182943	0.536316	conserved Plasmodium protein, unknown function
PFIT_1111300	626.495	1416.99	760.011	323.396	431.261	378.576	572.556	458.559	620.98	781.722	460.238	0.588749	-0.764275	0.183147	0.536341	vacuolar protein sorting-associated protein 35, putative
PFIT_1329900	387.547	1291.61	216.911	91.2375	38.1545	100.278	232.505	139.027	312.158	496.825	127.491	0.256611	-1.96234	0.18315	0.536341	elongation factor Tu, putative
PFIT_0905500	222.305	110.453	269.496	129.178	159.555	387.59	239.675	344.879	232.891	182.858	282.925	1.54724	0.629696	0.183277	0.536418	dynein heavy chain, putative
PFIT_0104300	441.043	1458.78	180.759	339.656	82.0899	185.908	320.591	218.142	403.371	605.059	201.683	0.333327	-1.58499	0.183376	0.536418	conserved Plasmodium protein, unknown function
PFIT_1321500	240.137	1172.2	260.458	232.159	123.713	153.233	214.068	168.215	320.522	476.237	164.807	0.346061	-1.5309	0.18365	0.536868	translation initiation factor EIF-2B subunit related
PFIT_0203100	32.0975	93.5369	19.7192	22.5835	3.46859	10.1404	26.6305	22.2751	28.8065	41.9843	15.6287	0.37225	-1.42566	0.183728	0.536868	conserved Plasmodium protein, unknown function
PFIT_1216200	456.497	192.049	114.207	232.159	119.088	395.477	711.855	418.618	329.994	248.728	411.259	1.65345	0.725479	0.183841	0.536907	male development gene 1
PFIT_0729000	160.487	446.788	186.511	172.538	134.119	118.305	130.08	183.577	191.551	241.581	141.52	0.585808	-0.771499	0.184004	0.537037	tRNA pseudouridine synthase D, putative
PFIT_0111500	73.7053	46.7685	34.5086	12.6468	4.62478	22.5343	27.6548	26.8837	31.1658	41.9073	20.4244	0.487371	-1.03691	0.184085	0.537037	surface-associated interspersed protein 1.1 (SURFIN 1.1)
PFIT_bin04600	10.6992	2.98522	9.03796	9.03341	1.1562	2.25343	6.14551	0	5.16386	7.93894	2.38878	0.300894	-1.73267	0.184184	0.537037	rifin
PFIT_0606000	22.5871	11.9409	13.1461	6.32339	11.562	43.9418	21.5093	26.8837	19.7368	13.4994	25.9742	1.9241	0.944186	0.184694	0.538026	MYND finger protein, putative
PFIT_1221500	160.487	437.832	88.7364	106.594	115.62	70.983	86.0371	78.3468	143.08	198.413	87.7466	0.442243	-1.17709	0.184722	0.538026	conserved Plasmodium protein, unknown function
PFIT_1328300	2408.5	2510.57	2800.95	2178.86	4622.47	3754.21	3320.62	3616.24	3151.55	2474.72	3828.39	1.547	0.629472	0.18488	0.538107	DNA-directed RNA polymerase 3 largest subunit
PFIT_0704900	2374.02	2710.58	3146.85	5278.22	6748.72	5570.47	3986.39	5008.05	4352.91	3377.42	5328.41	1.57766	0.657782	0.184949	0.538107	importin-7, putative
PFIT_0528300	848.8	939.35	896.402	2262.87	2434.95	2069.77	1038.59	2148.39	1579.89	1236.86	1922.93	1.55469	0.636627	0.185204	0.538168	conserved Plasmodium protein, unknown function
PFIT_1138700	34.4751	12.936	13.9678	37.037	8.09337	18.0274	8.19401	12.2897	18.1275	24.6039	11.6511	0.473547	-1.07842	0.185284	0.538168	conserved Plasmodium protein, unknown function
PFIT_1230200	601.53	507.488	1028.68	750.677	1264.88	1014.04	882.904	1328.82	922.378	722.095	1122.66	1.55473	0.636664	0.185292	0.538168	WD-repeat protein, putative
PFIT_0626000	5951.11	5143.54	8729.85	5395.66	10921.4	9196.24	9755.99	9399.31	8061.64	6305.04	9818.24	1.55721	0.63896	0.18541	0.538168	ankyrin-repeat protein, putative
PFIT_0606200	33.2863	103.488	10.6812	21.6802	5.78098	21.4076	16.388	11.5216	28.0292	42.2838	13.7745	0.325764	-1.6181	0.185469	0.538168	uroporphyrinogen III decarboxylase
PFIT_1211900	74.8941	254.739	36.9735	58.7172	20.8115	37.1816	47.1155	43.0139	71.6808	106.331	37.0306	0.348258	-1.52177	0.185718	0.538586	conserved Plasmodium protein, unknown function
PFIT_0817500	72.5165	28.8571	59.9792	101.174	77.4651	150.98	73.7461	124.433	86.1439	65.6318	106.656	1.62507	0.700499	0.185876	0.538586	conserved Plasmodium protein, unknown function
PFIT_1016700	11.888	35.8227	12.3245	21.6802	2.31239	15.774	13.3153	6.91295	15.0037	20.4288	9.57865	0.468879	-1.09271	0.185912	0.538586	enoyl-CoA hydratase-related protein, putative
PFIT_0618200	246.081	747.3	175.829	162.601	126.025	149.853	151.589	145.172	238.056	332.953	143.16	0.42997	-1.21769	0.186103	0.538852	conserved Plasmodium protein, unknown function
PFIT_0606100	36.8526	111.448	19.7192	52.3938	13.8744	34.9281	37.8973	21.507	41.0776	55.1035	27.0517	0.490925	-1.02642	0.186227	0.538921	RING zinc finger protein, putative
PFIT_0312000	130.767	499.527	61.6225	64.1372	31.2173	41.6884	40.97	73.7381	117.959	189.014	46.9035	0.248149	-2.01072	0.186698	0.53991	E3 ubiquitin-protein ligase, putative
PFIT_1450600	172.375	742.325	69.8388	115.628	56.6536	48.4487	100.377	68.3614	171.751	275.042	68.4601	0.248908	-2.00632	0.186769	0.53991	crossover junction endonuclease MUS81, putative
PFIT_1028700	275.8	1050.8	312.221	130.081	106.37	154.36	244.796	152.085	303.314	442.225	164.403	0.371763	-1.42755	0.186982	0.539985	conserved Plasmodium protein, unknown function
PFIT_1246600	556.356	342.305	452.72	1434.51	317.954	614.059	265.281	285.735	533.615	696.472	370.757	0.532336	-0.90959	0.186995	0.539985	myosin A tail domain interacting protein
PFIT_0723100	154.543	61.6946	73.1253	254.742	38.1545	128.445	51.2126	67.5933	103.689	136.026	71.3514	0.524541	-0.930872	0.187483	0.541107	kinesin-19, putative
PFIT_0507000	14.2655	14.9261	18.8976	3.61337	17.3429	23.661	28.679	31.4923	19.1097	12.9256	25.2938	1.95687	0.968549	0.18806	0.542405	conserved Plasmodium protein, unknown function
PFIT_1477400	89.1596	57.7143	46.8331	261.969	41.6231	85.6303	34.8245	35.3329	81.6358	113.919	49.3527	0.433226	-1.20681	0.188193	0.542405	Plasmodium exported protein (PHISTb), unknown function
PFIT_0818100	12216.1	14124.1	14570	12241.2	21537.6	18559.2	20702.2	20286.4	16779.6	13287.8	20271.4	1.52556	0.609337	0.188354	0.542405	importin beta, putative
PFIT_0933500	712.088	729.389	649.912	890.695	1285.69	1192.06	854.225	1216.68	941.343	745.521	1137.16	1.52533	0.60912	0.188461	0.542405	mRNA processing protein, putative
PFIT_1016400	1000.97	805.015	401.779	531.165	337.609	940.806	1506.67	1185.96	838.746	684.731	992.761	1.44986	0.535909	0.188501	0.542405	early transcribed membrane protein 10.3
PFIT_0721900	356.639	504.502	357.41	222.222	321.423	159.993	232.505	215.07	296.22	360.193	232.248	0.644786	-0.633108	0.188539	0.542405	metallo-hydrolase/oxidoreductase, putative
PFIT_1467200	40.419	79.6059	23.0057	45.1671	17.3429	28.1679	41.9943	17.6664	36.6712	47.0494	26.2929	0.558835	-0.839505	0.188636	0.542405	protein phosphatase containing kelch-like domains
PFIT_0809700	9849.17	8049.15	10548.1	6702.79	13081.2	12099.8	13928.8	13842	11012.6	8787.31	13238	1.50649	0.591187	0.188979	0.543102	vacuolar proton translocating ATPase subunit A, putative
PFIT_1015300	487.406	1579.18	290.858	270.099	106.37	202.809	388.191	222.751	443.458	656.886	230.03	0.350183	-1.51382	0.189487	0.544174	ribonucleotide reductase small subunit, putative
PFIT_0706900	217.549	492.562	343.443	205.058	130.65	150.98	310.348	208.925	257.439	314.653	200.226	0.636338	-0.652135	0.189554	0.544174	cytoskeleton associated protein, putative
PFIT_0809600	1030.69	1112.49	1474.83	2611.56	4010.84	2376.24	1729.96	1943.31	2036.24	1557.39	2515.09	1.61494	0.691477	0.189731	0.544394	conserved Plasmodium membrane protein, unknown function
PFIT_1335800	28.5311	110.453	11.5029	33.4236	10.4058	6.76028	16.388	24.5794	30.2555	45.9777	14.5334	0.316096	-1.66157	0.189905	0.544603	conserved Plasmodium protein, unknown function
PFIT_1017600	15.4543	17.9113	15.611	4.51671	4.62478	10.1404	2.0485	4.60863	9.36447	13.3733	5.35559	0.400467	-1.32024	0.190095	0.544857	conserved Plasmodium protein, unknown function
PFIT_0921700	517.126	605.005	695.923	787.714	1072.95	945.313	836.813	1142.94	825.473	651.442	999.504	1.5343	0.617576	0.190205	0.544884	tetratricopeptide repeat family protein, putative
PFIT_1357100	189.018	196.03	62.4441	62.3306	169.961	287.312	146.468	168.215	160.222	127.456	192.989	1.51417	0.598523	0.190401	0.545033	patatin-like phospholipase, putative
PFIT_1348600	383.981	255.734	414.925	851.851	781.589	719.97	701.612	766.569	609.529	476.623	742.435	1.5577	0.639418	0.190459	0.545033	cytidine and deoxycytidylate deaminase, putative
PFIT_bin02200	98.67	36.8177	398.492	95.7542	58.966	59.7158	60.4308	56.8398	108.211	157.433	58.9881	0.374686	-1.41625	0.190587	0.545111	stB_A4varTres - erythrocyte membrane protein 1, putative
PFIT_0209800	181.886	454.749	175.829	144.535	137.587	150.98	140.322	138.259	190.518	239.25	141.787	0.592633	-0.75479	0.190739	0.545256	conserved Plasmodium protein, unknown function
PFIT_0536000	27555.1	8120.8	26246.2	26592.6	45984.2	26892.4	34680.1	29262.5	28166.7	22128.7	34204.8	1.54572	0.628283	0.190875	0.545357	Plasmodium exported protein (PHISTb), unknown function
PFIT_1338500	5432.79	2101.6	3688.31	2692.86	4999.39	3768.86	4746.38	6459.77	4236.24	3478.89	4993.6	1.4354	0.521453	0.191086	0.545611	conserved Plasmodium protein, unknown function
PFIT_1343800	85.5932	89.5566	23.8274	63.2339	19.6553	42.8151	54.2853	30.7242	51.2114	65.5528	36.87	0.562448	-0.83021	0.191594	0.545611	lipoyl synthase
PFIT_1335300	34.4751	73.6355	23.0057	14.4535	9.24957	12.3939	27.6548	18.4345	26.6628	36.3924	16.9332	0.465294	-1.10378	0.191595	0.545611	conserved Plasmodium protein, unknown function
PFIT_1132900	139.089	194.039	72.3037	66.8473	26.5925	96.8974	61.4551	85.2597	92.8105	118.07	67.5512	0.572129	-0.805588	0.191871	0.545611	conserved Plasmodium protein, unknown function
PFIT_1138300	5.94398	8.95566	4.10816	4.51671	1.1562	1.12671	3.07275	0	3.61002	5.88113	1.33892	0.227663	-2.13503	0.191892	0.545611	conserved Plasmodium protein, unknown function
PFIT_1232800	118.88	411.961	145.429	145.438	168.805	63.096	118.813	96.0132	158.554	205.427	111.682	0.543657	-0.879231	0.191897	0.545611	elongation factor G, putative
PFIT_0617300	14.2655	40.798	9.03796	2.71002	3.46859	3.38014	6.14551	6.91295	10.8398	16.7029	4.9768	0.29796	-1.74681	0.19191	0.545611	conserved Plasmodium membrane protein, unknown function
PFIT_1338800	266.29	411.961	307.291	274.616	201.178	220.836	207.923	189.722	259.977	315.039	204.915	0.650442	-0.620508	0.191945	0.545611	conserved Plasmodium protein, unknown function
PFIT_1316800	404.19	593.064	460.936	602.529	749.215	776.306	703.66	897.147	648.381	515.18	781.582	1.51711	0.601322	0.192029	0.545611	conserved Plasmodium protein, unknown function
PFIT_1333200	84.4044	187.074	36.1519	25.2936	20.8115	29.2946	28.679	43.782	56.9364	83.2309	30.6418	0.368154	-1.44162	0.192062	0.545611	conserved Plasmodium protein, unknown function
PFIT_0221300	66.5725	18.9064	81.3417	31.6169	64.747	118.305	68.6248	82.1873	66.5377	49.6094	83.466	1.68246	0.750576	0.192169	0.545611	erythrocyte membrane protein 1 (PfEMP1), pseudogene
PFIT_0412500	431.533	1194.09	257.993	584.462	264.769	280.552	470.131	315.691	474.902	617.019	332.786	0.539345	-0.890721	0.192176	0.545611	chromosome associated protein, putative
PFIT_1454600	80.8381	180.108	371.378	182.475	521.444	245.624	214.068	382.517	272.307	203.7	340.913	1.67361	0.74296	0.19252	0.5463	conserved Plasmodium protein, unknown function
PFIT_0720500	1468.16	1254.79	1750.9	2175.25	3312.5	2770.59	1902.03	2395.72	2128.74	1662.27	2595.21	1.56124	0.642694	0.192655	0.546395	ubiquitin carboxyl-terminal hydrolase, putative
PFIT_0902400	1639.35	1167.22	2335.08	1350.5	1321.53	829.262	1377.62	892.539	1364.14	1623.04	1105.24	0.680969	-0.554339	0.193049	0.547224	serine/threonine protein kinase, FIKK family
PFIT_0811500	240.137	132.345	160.218	163.505	90.1833	144.219	141.347	69.8976	142.731	174.051	111.412	0.640109	-0.64361	0.193465	0.548116	erythrocyte membrane protein 1, PfEMP1
PFIT_1467800	828.59	539.33	1265.31	1064.14	1610.58	1394.87	1396.05	1387.2	1185.76	924.343	1447.18	1.56563	0.646741	0.193875	0.54886	large ribosomal subunit assembling protein, putative
PFIT_0309400	15790.8	10721.9	16029.2	11400.2	20406.9	17886.6	22442.4	20343.3	16877.6	13485.5	20269.8	1.50308	0.587918	0.194044	0.54886	asparagine synthetase, putative
PFIT_1211700	418.456	593.064	262.923	317.976	252.051	258.018	278.596	228.895	326.247	398.105	254.39	0.639003	-0.646106	0.194087	0.54886	peripheral plastid protein 1, putative
PFIT_1466900	71.3277	87.5665	64.909	56.9105	84.4023	161.12	75.7946	125.201	90.904	70.1784	111.63	1.59065	0.66962	0.194232	0.54886	dynein beta chain, putative
PFIT_0533400	63.0061	83.5862	73.947	43.3604	16.1867	55.209	64.5278	23.8113	52.9543	65.9749	39.9337	0.605286	-0.724311	0.194235	0.54886	sugar transporter, putative
PFIT_1244300	1827.18	2718.54	2516.66	1902.44	1879.98	1283.33	1561.98	1333.43	1877.94	2241.2	1514.68	0.675833	-0.565262	0.194559	0.549486	N-alpha-acetyltransferase 15, NatA auxiliary subunit, putative
PFIT_0701800	89.1596	80.601	133.926	160.795	245.114	180.274	176.171	162.07	153.514	116.12	190.907	1.64405	0.717251	0.1949	0.550161	centrin, putative
PFIT_0306400	177.13	386.089	73.1253	59.6205	24.2801	60.8426	121.886	62.2166	120.649	173.991	67.3063	0.386837	-1.3702	0.195074	0.550365	conserved Plasmodium protein, unknown function
PFIT_1447500	1415.85	920.443	2413.14	516.711	642.845	600.539	1020.15	841.076	1046.34	1316.54	776.153	0.589542	-0.762334	0.195485	0.551237	conserved Plasmodium membrane protein, unknown function
PFIT_1023500	1005.72	926.414	638.409	635.049	470.572	448.432	718	432.443	659.38	801.398	517.362	0.645574	-0.631345	0.195747	0.551689	conserved Plasmodium protein, unknown function
PFIT_1252800	502.86	556.246	657.306	1020.78	1297.25	1000.52	959.723	1015.44	876.265	684.297	1068.23	1.56107	0.642532	0.195907	0.551749	lysophospholipase, putative
PFIT_1008000	347.128	252.749	901.331	688.346	1037.11	759.405	776.382	922.495	710.618	547.389	873.848	1.59639	0.674816	0.196016	0.551749	conserved Plasmodium membrane protein, unknown function
PFIT_1129200	129.579	560.227	125.71	27.1002	35.8421	78.87	64.5278	53.7674	134.453	210.654	58.2518	0.276529	-1.8545	0.196121	0.551749	6-phosphofructokinase
PFIT_0608600	2842.41	1456.79	3389.24	5162.6	5629.52	5363.16	3306.28	5447.4	4074.67	3212.76	4936.59	1.53656	0.619703	0.196177	0.551749	conserved Plasmodium protein, unknown function
PFIT_1327500	381.603	549.281	360.697	84.0108	267.081	788.7	453.743	573.775	432.361	343.898	520.825	1.51448	0.598818	0.196324	0.551875	conserved Plasmodium protein, unknown function
PFIT_1475000	878.52	650.778	1354.87	1125.56	1879.98	1358.82	1260.85	1692.14	1275.19	1002.43	1547.95	1.54419	0.626848	0.196576	0.552296	conserved Plasmodium protein, unknown function
PFIT_1366900	8.32157	14.9261	1.64327	7.22673	2.31239	2.25343	2.0485	2.30432	5.12954	8.02942	2.22966	0.277686	-1.84847	0.196914	0.552829	conserved Plasmodium protein, unknown function
PFIT_1109600	20.2095	11.9409	20.5408	5.42005	15.0306	31.548	20.485	39.9415	20.6395	14.5278	26.7513	1.84138	0.880789	0.196971	0.552829	conserved Plasmodium protein, unknown function
PFIT_0321900	1105.58	963.231	1284.21	1546.52	2985.3	1922.17	1175.84	1625.31	1576.02	1224.89	1927.16	1.57334	0.653826	0.197138	0.553011	conserved Plasmodium protein, unknown function
PFIT_0108600	361.394	304.493	504.483	520.325	868.303	539.696	593.041	643.672	541.926	422.673	661.178	1.56428	0.645496	0.197507	0.553502	selenocysteine-specific elongation factor selB homologue, putative
PFIT_0518100	184.263	102.493	291.68	388.437	533.006	365.055	309.324	353.329	315.948	241.718	390.179	1.61419	0.690809	0.197518	0.553502	conserved protein, unknown function
PFIT_1112700	21.3983	78.6108	36.9735	22.5835	6.93718	27.0411	31.7518	18.4345	30.4663	39.8915	21.0412	0.527459	-0.922869	0.197851	0.55406	conserved Plasmodium protein, unknown function
PFIT_1359900	375.659	1029.9	315.507	480.578	183.835	178.021	505.98	333.358	425.355	550.411	300.298	0.545589	-0.874113	0.197955	0.55406	polyadenylate-binding protein, putative
PFIT_1350800	233.004	209.961	200.478	247.516	76.309	194.922	181.292	121.361	183.105	222.74	143.471	0.644119	-0.6346	0.198128	0.55406	glycerol kinase
PFIT_0625900	38.0414	39.803	29.5788	11.7434	1.1562	23.661	25.6063	10.7535	22.5429	29.7917	15.2942	0.513373	-0.96192	0.198174	0.55406	conserved Plasmodium protein, unknown function
PFIT_0321800	202.095	188.069	33.687	148.148	63.5908	104.784	79.8916	89.8684	113.767	143	84.5338	0.591146	-0.758413	0.198233	0.55406	microtubule and actin binding protein, putative
PFIT_1016600	60.6285	73.6355	18.0759	181.572	36.9983	74.3631	20.485	23.0432	61.1001	83.4779	38.7224	0.463864	-1.10823	0.198997	0.55406	rhoptry neck protein 12
PFIT_0417700	70.1389	72.6404	85.4498	34.327	18.4991	42.8151	50.1883	41.4777	51.942	65.639	38.2451	0.582658	-0.77928	0.199045	0.55406	conserved Plasmodium protein, unknown function
PFIT_1032300	559.922	609.98	684.42	493.224	1307.66	993.762	593.041	778.859	752.608	586.887	918.33	1.56475	0.64593	0.199047	0.55406	RNA polymerase II-associated protein 1, putative
PFIT_0708000	493.35	1454.8	299.074	268.292	141.056	184.781	409.7	248.098	437.394	628.879	245.909	0.391028	-1.35466	0.199159	0.55406	Cg1 protein
PFIT_1477700	349.506	163.192	134.748	88.5275	127.182	175.767	687.272	368.691	261.861	183.993	339.728	1.84642	0.884727	0.199185	0.55406	Plasmodium exported protein, unknown function
PFIT_1428700	443.421	980.148	271.961	213.189	226.614	203.935	326.736	205.852	358.982	477.179	240.785	0.5046	-0.986789	0.199269	0.55406	DNA mismatch repair protein MSH2, putative
PFIT_0207300	373.282	173.143	55.871	350.496	131.806	158.867	94.2311	137.491	184.398	238.198	130.599	0.548278	-0.86702	0.199298	0.55406	serine repeat antigen 1
PFIT_1112100	33.2863	44.7783	70.6604	38.8437	55.4974	61.9693	56.3338	126.737	61.0133	46.8922	75.1345	1.60228	0.680128	0.199307	0.55406	SNARE protein, putative
PFIT_0922200	6255.44	6072.94	7262.41	13998.2	15652.6	14584.2	8759.4	12885.7	10683.9	8397.24	12970.5	1.54461	0.627244	0.199316	0.55406	ubiquitin-like protein, putative
PFIT_0311900	45.1742	127.369	27.1139	16.2601	0	9.01371	36.873	23.8113	35.702	53.9794	17.4245	0.322799	-1.63129	0.199322	0.55406	conserved Plasmodium protein, unknown function
PFIT_0217800	1597.74	983.133	1865.11	1274.61	2338.98	2067.52	1825.22	2390.34	1792.83	1430.15	2155.52	1.5072	0.591868	0.199359	0.55406	DEAD/DEAH box ATP-dependent RNA helicase, putative
PFIT_0621600	139.089	122.394	345.086	105.691	126.025	277.172	329.809	388.661	229.241	178.065	280.417	1.5748	0.655169	0.199768	0.554798	conserved Plasmodium membrane protein, unknown function
PFIT_1330400	647.893	558.236	1143.71	1013.55	1623.3	1230.37	1139.99	1282.74	1079.97	840.848	1319.1	1.56877	0.649637	0.199919	0.554798	DEAD box helicase, putative
PFIT_1362400	1222.08	1499.58	1785.41	1394.76	2858.12	1936.82	1918.42	2327.36	1867.82	1475.46	2260.18	1.53185	0.615277	0.19996	0.554798	polyubiquitin binding protein, putative
PFIT_0921600	7.13277	44.7783	19.7192	3.61337	1.1562	0	7.16976	12.2897	11.9824	18.8109	5.15391	0.273985	-1.86783	0.200036	0.554798	conserved Plasmodium protein, unknown function
PFIT_1236300	8.32157	7.96059	4.10816	10.8401	1.1562	2.25343	4.097	1.53621	5.03416	7.8076	2.26071	0.289552	-1.7881	0.200273	0.555171	p25-alpha family protein, putative
PFIT_1364700	664.536	483.606	1158.5	1078.59	1483.4	1285.58	1299.77	1248.17	1087.77	846.309	1329.23	1.57062	0.651337	0.200534	0.555306	SNARE associated Golgi protein, putative
PFIT_1427700	1023.55	751.281	1675.31	1546.52	1993.28	1841.05	1762.74	2093.86	1585.95	1249.17	1922.73	1.53921	0.622192	0.200617	0.555306	phosphoenolpyruvate carboxylase
PFIT_0918100	2245.63	1748.34	1135.5	1064.14	568.849	1114.32	1249.59	982.407	1263.6	1548.4	978.791	0.632129	-0.661709	0.200731	0.555306	glideosome-associated protein 50
PFIT_1018600	118.88	54.7291	37.7951	121.048	65.9032	66.4761	27.6548	41.4777	66.7454	83.1129	50.3779	0.606139	-0.722279	0.200871	0.555306	conserved Plasmodium protein, unknown function
PFIT_0923600	28.5311	61.6946	16.4327	45.1671	28.9049	14.6473	22.5335	17.6664	29.4472	37.9563	20.938	0.551635	-0.858215	0.200879	0.555306	cyclin-dependent kinases regulatory subunit, putative
PFIT_0604700	683.557	2135.43	497.91	536.585	227.771	669.268	426.088	417.849	699.307	963.37	435.244	0.451793	-1.14626	0.201025	0.555306	DNA repair protein RAD50, putative
PFIT_0405000	193.774	218.916	522.559	471.544	610.472	566.737	582.799	509.254	459.507	351.698	567.315	1.61307	0.689813	0.201041	0.555306	cytosolic glyoxalase II
PFIT_0416700	2097.03	1312.5	2805.88	2774.16	4594.72	3144.66	2898.63	3295.94	2865.44	2247.39	3483.49	1.55001	0.63228	0.201287	0.555635	conserved Plasmodium protein, unknown function
PFIT_0816300	9787.35	7608.33	10229.3	8271.9	15495.3	13278.3	11931.5	13417.3	11252.4	8974.23	13530.6	1.50772	0.592367	0.201366	0.555635	conserved Plasmodium protein, unknown function
PFIT_0212400	43.9854	167.172	55.871	28.0036	8.09337	24.7877	57.3581	29.188	51.8074	73.7581	29.8568	0.404793	-1.30474	0.202184	0.557369	conserved Plasmodium protein, unknown function
PFIT_0319400	230.626	438.828	48.4763	103.884	40.4669	91.2638	139.298	69.8976	145.343	205.454	85.2316	0.414846	-1.26935	0.20222	0.557369	kinesin-8, putative
PFIT_0723800	1620.33	168.167	592.397	407.407	1223.26	1098.55	1470.82	698.976	909.988	697.075	1122.9	1.61088	0.687845	0.202421	0.557369	18S ribosomal RNA
PFIT_0728200	1985.29	2007.06	2589.79	2875.34	4173.87	3719.28	2751.14	3785.22	2985.87	2364.37	3607.38	1.52573	0.609496	0.202473	0.557369	60S ribosomal export protein NMD3, putative
PFIT_1318700	7.13277	20.8965	12.3245	6.32339	1.1562	6.76028	4.097	5.37674	8.00843	11.6693	4.34756	0.372564	-1.42444	0.202511	0.557369	conserved Plasmodium protein, unknown function
PFIT_1202100	55.8734	107.468	19.7192	78.5907	24.2801	39.435	57.3581	31.4923	51.7771	65.4128	38.1414	0.583087	-0.778216	0.202641	0.557443	peptidyl-prolyl cis-trans isomerase
PFIT_0722300	2244.44	3409.12	1731.18	2844.62	1982.88	1568.39	1327.43	1844.99	2119.13	2557.34	1680.92	0.657292	-0.605394	0.203039	0.557626	conserved Plasmodium protein, unknown function
PFIT_0517500	2199.27	2920.54	3348.98	2904.24	2091.56	1482.76	2330.17	1824.25	2387.72	2843.26	1932.18	0.679567	-0.557312	0.20304	0.557626	FACT complex subunit SPT16, putative
PFIT_1221300	35.6639	211.951	39.4384	18.0668	9.24957	13.5206	21.5093	26.1156	46.9393	76.2799	17.5988	0.230713	-2.11583	0.203069	0.557626	protein TSSC1, putative
PFIT_1130600	403.002	306.483	622.798	316.169	697.186	627.58	514.174	695.904	522.912	412.113	633.711	1.53771	0.620785	0.20312	0.557626	conserved Plasmodium protein, unknown function
PFIT_0106300	310.276	839.842	312.221	251.129	257.832	272.665	215.093	246.562	338.202	428.367	248.038	0.579031	-0.788287	0.203264	0.557738	double-strand break repair protein MRE11, putative
PFIT_1464400	53.4958	291.557	58.3359	46.0704	10.4058	13.5206	51.2126	50.695	71.9116	112.365	31.4585	0.279968	-1.83667	0.20342	0.557881	DNA polymerase alpha subunit, putative
PFIT_0314100	71.3277	267.675	80.52	31.6169	11.562	55.209	66.5763	38.4053	77.8615	112.785	42.9381	0.380708	-1.39324	0.203659	0.558253	conserved Plasmodium protein, unknown function
PFIT_1213100	13.0767	15.9212	7.3947	27.1002	3.46859	12.3939	7.16976	5.37674	11.4877	15.8732	7.10223	0.447435	-1.16025	0.203853	0.5585	integral membrane protein GPR180, putative
PFIT_0106200	34.4751	76.6207	29.5788	4.51671	4.62478	14.6473	21.5093	19.2026	25.6469	36.2978	14.996	0.413138	-1.27531	0.204101	0.558787	conserved Plasmodium membrane protein, unknown function
PFIT_1253200	52.307	35.8227	28.7572	29.8103	20.8115	45.0686	88.0856	75.2743	46.9921	36.6743	57.31	1.56268	0.644019	0.204164	0.558787	gametocyte erythrocyte cytosolic protein
PFIT_1316700	11.888	31.8424	8.21633	6.32339	4.62478	5.63357	6.14551	6.91295	10.1984	14.5675	5.8292	0.400151	-1.32138	0.204455	0.55915	conserved Plasmodium protein, unknown function
PFIT_1361900	36.8526	133.34	41.0816	16.2601	9.24957	27.0411	29.7033	23.0432	39.5714	56.8836	22.2593	0.391313	-1.3536	0.204658	0.55915	conserved Plasmodium protein, unknown function
PFIT_0532300	3408.28	3498.68	4298.78	2227.64	5184.38	4403.2	5494.08	5066.42	4197.68	3358.34	5037.02	1.49985	0.584821	0.204862	0.55915	AP-1 complex subunit beta, putative
PFIT_1116300	769.15	601.025	1159.32	915.085	1027.86	1504.16	1286.46	1424.07	1085.89	861.146	1310.64	1.52197	0.605939	0.204877	0.55915	transcription factor with AP2 domain(s), putative
PFIT_0713200	15.4543	9.95074	5.75143	8.13007	1.1562	4.50686	6.14551	1.53621	6.57892	9.82164	3.33619	0.339678	-1.55776	0.204946	0.55915	C-Myc-binding protein, putative
PFIT_0915700	241.325	221.901	234.987	396.567	467.103	553.217	235.578	435.516	348.274	273.695	422.853	1.54498	0.627587	0.205092	0.55915	conserved Plasmodium protein, unknown function
PFIT_1303200	139.089	350.266	49.298	129.178	61.2784	84.5036	107.546	69.8976	123.882	166.958	80.8065	0.483994	-1.04694	0.205131	0.55915	chromosome condensation protein, putative
PFIT_1228000	280.556	772.177	119.137	218.609	58.966	156.613	258.111	121.361	248.191	347.62	148.763	0.427947	-1.2245	0.205201	0.55915	NIMA related kinase 1
PFIT_0828300	52.307	82.5911	55.0494	25.2936	10.4058	20.2809	53.2611	35.3329	41.8152	53.8103	29.8201	0.554172	-0.851595	0.205292	0.55915	conserved Plasmodium protein, unknown function
PFIT_1226000	3391.63	2998.16	3713.78	4327.91	5711.61	5161.48	5582.17	5339.87	4528.33	3607.87	5448.78	1.51025	0.594786	0.205433	0.55915	haloacid dehalogenase-like hydrolase, putative
PFIT_0111800	72.5165	24.8768	23.0057	127.371	112.151	85.6303	93.2068	102.158	80.1145	61.9426	98.2865	1.58674	0.666063	0.205565	0.55915	Plasmodium exported protein, unknown function
PFIT_1300300	3.56639	1.99015	1.64327	2.71002	0	0	0	0	1.23873	2.47746	0	0	#DIV/0!	0.205789	0.55915	stevor
PFIT_0908200	98.67	148.266	82.9849	147.245	67.0594	50.7021	86.0371	87.564	96.066	119.291	72.8407	0.610611	-0.711674	0.205858	0.55915	P1 nuclease, putative
PFIT_1018700	8.32157	0.995074	5.75143	3.61337	0	0	1.02425	1.53621	2.65524	4.67036	0.640116	0.137059	-2.86713	0.205875	0.55915	conserved Plasmodium protein, unknown function
PFIT_1362100	154.543	263.695	246.49	223.125	460.166	411.251	216.117	318.764	286.769	221.963	351.574	1.58393	0.663509	0.206108	0.55915	conserved Plasmodium protein, unknown function
PFIT_0501700	254.402	94.532	141.321	821.137	151.462	159.993	93.2068	96.0132	226.508	327.848	125.169	0.381789	-1.38915	0.206155	0.55915	rhoptry-associated protein 2
PFIT_0309600	228.249	257.724	181.581	635.049	602.378	662.508	269.378	500.037	417.113	325.651	508.575	1.56172	0.643136	0.20616	0.55915	SECIS-binding protein 2, putative
PFIT_0213600	645.516	1057.76	634.301	356.82	202.334	454.066	642.205	437.82	553.853	673.6	434.106	0.644457	-0.633843	0.206318	0.55915	mitochondrial ribosomal protein L13 precursor, putative
PFIT_0827100	181.886	738.345	141.321	130.985	58.966	75.4898	188.462	96.0132	201.433	298.134	104.733	0.351294	-1.50925	0.206357	0.55915	conserved Plasmodium protein, unknown function
PFIT_1104900	549.223	532.364	628.549	533.875	728.404	885.597	676.006	1033.87	695.986	561.003	830.969	1.48122	0.566787	0.206368	0.55915	syntaxin, Qa-SNARE family
PFIT_0833300	4151.27	2456.84	4258.52	3360.43	4861.81	5140.07	5135.59	5887.53	4406.51	3556.77	5256.25	1.47782	0.563468	0.206637	0.559212	conserved Plasmodium protein, unknown function
PFIT_0210000	22.5871	41.7931	31.2221	39.747	16.1867	20.2809	8.19401	26.8837	25.8618	33.8373	17.8863	0.528598	-0.919758	0.206643	0.559212	syntaxin, Qa-SNARE family
PFIT_0600700	1520.47	511.468	1262.85	1933.15	3709.08	1226.99	1896.91	1735.92	1724.6	1306.98	2142.23	1.63906	0.712868	0.206701	0.559212	conserved Plasmodium protein, unknown function
PFIT_0518800	134.334	82.5911	78.8768	104.788	376.92	172.387	100.377	106.767	144.63	100.147	189.113	1.88834	0.917122	0.20692	0.559264	mRNA-binding protein PUF1
[truncated: 3,603 more rows]
